# Supplementary material for: Next-generation proteomics for quantitative Jumbophage-bacteria interaction mapping
Source: Nat Commun. 2023 Aug 24;14:5156. doi: 10.1038/s41467-023-40724-w (PMC10449902; doi:10.1038/s41467-023-40724-w)
Supplement: Supplementary file 7 — Source Data [file 41467_2023_40724_MOESM7_ESM.zip]

Archive with 40 entries (39 files):
- blots_cropped/
- blots_cropped/PHIKZ184.tif
- blots_cropped/PHIKZ153.tif
- blots_cropped/PHIKZ030.tif
- __MACOSX/blots_cropped/._PHIKZ030.tif
- blots_cropped/PHIKZ177_Ladder.tif
- blots_cropped/PHIKZ163_Ladder.tif
- blots_cropped/PHIKZ157.tif
- blots_cropped/PHIKZ094_Ladder.tif
- __MACOSX/blots_cropped/._PHIKZ094_Ladder.tif
- blots_cropped/PHIKZ093.tif
- blots_cropped/PHIKZ244_Ladder.tif
- blots_cropped/PHIKZ092.tif
- blots_cropped/PHIKZ153_Ladder.tif
- blots_cropped/PHIKZ090.tif
- blots_cropped/PHIKZ244.tif
- blots_cropped/PHIKZ095.tif
- blots_cropped/PHIKZ094.tif
- blots_cropped/PHIKZ089_Ladder.tif
- blots_cropped/PHIKZ162_Ladder.tif
- blots_cropped/PHIKZ303_Ladder.tif
- blots_cropped/PHIKZ089.tif
- blots_cropped/PHIKZ184_Ladder.tif
- blots_cropped/PHIKZ203_Ladder.tif
- blots_cropped/PHIKZ303.tif
- blots_cropped/PHIKZ129.tif
- blots_cropped/PHIKZ030_Ladder.tif
- __MACOSX/blots_cropped/._PHIKZ030_Ladder.tif
- blots_cropped/PHIKZ097_Ladder.tif
- blots_cropped/PHIKZ129_Ladder.tif
- blots_cropped/PHIKZ157_Ladder.tif
- blots_cropped/PHIKZ092_Ladder.tif
- blots_cropped/PHIKZ086 (p29).tif
- blots_cropped/PHIKZ203.tif
- blots_cropped/PHIKZ086 (p29)_Ladder.tif
- blots_cropped/PHIKZ177.tif
- blots_cropped/PHIKZ163.tif
- blots_cropped/PHIKZ162.tif
- Fossati_et_al_2023_SourceData.xlsx
- __MACOSX/._Fossati_et_al_2023_SourceData.xlsx
