# Supplementary material for: Next-generation proteomics for quantitative Jumbophage-bacteria interaction mapping
Source: Nat Commun. 2023 Aug 24;14:5156. doi: 10.1038/s41467-023-40724-w (PMC10449902; doi:10.1038/s41467-023-40724-w)
Supplement: Supplementary file 7 — Source Data [file 41467_2023_40724_MOESM7_ESM.zip › Fossati_et_al_2023_SourceData.xlsx]

## Sheet: Fig1C
Status	cond	0	singl	perc_coverage
reviewed	Not identified	215	reviewed&Not identified	0.149721
reviewed	SEC	1221	reviewed&SEC	0.850279
unreviewed	Not identified	1509	unreviewed&Not identified	0.358688
unreviewed	SEC	2698	unreviewed&SEC	0.641312

## Sheet: Fig1D
cond	Status	0
œÜKZ	predicted	6
œÜKZ	reviewed	3
œÜKZ	unreviewed	273
œÜPA3	predicted	11
œÜPA3	reviewed	2
œÜPA3	unreviewed	180

## Sheet: Fig1E
Protein.ID	GeneName	0	cond
AVT69_gp001	AVT69_gp001	0.884561	œÜPA3
AVT69_gp008	AVT69_gp008	0.74264	œÜPA3
AVT69_gp009	AVT69_gp009	0.548134	œÜPA3
AVT69_gp010	AVT69_gp010	0.720802	œÜPA3
AVT69_gp011	AVT69_gp011	0.821814	œÜPA3
AVT69_gp012	AVT69_gp012	0.642767	œÜPA3
AVT69_gp013	AVT69_gp013	0.503716	œÜPA3
AVT69_gp014	AVT69_gp014	0.780201	œÜPA3
AVT69_gp015	AVT69_gp015	0.904795	œÜPA3
AVT69_gp016	AVT69_gp016	0.794278	œÜPA3
AVT69_gp017	AVT69_gp017	0.711483	œÜPA3
AVT69_gp018	AVT69_gp018	0.806852	œÜPA3
AVT69_gp021	AVT69_gp021	0.855688	œÜPA3
AVT69_gp024	AVT69_gp024	0.96755	œÜPA3
AVT69_gp027	AVT69_gp027	0.772994	œÜPA3
AVT69_gp029	AVT69_gp029	0.695822	œÜPA3
AVT69_gp030	AVT69_gp030	0.870141	œÜPA3
AVT69_gp033	AVT69_gp033	0.842972	œÜPA3
AVT69_gp039	AVT69_gp039	0.550194	œÜPA3
AVT69_gp040	AVT69_gp040	0.501398	œÜPA3
AVT69_gp047	AVT69_gp047	0.892018	œÜPA3
AVT69_gp048	AVT69_gp048		œÜPA3
AVT69_gp050	AVT69_gp050	0.712207	œÜPA3
AVT69_gp052	AVT69_gp052	0.530498	œÜPA3
AVT69_gp053	AVT69_gp053	0.844024	œÜPA3
AVT69_gp054	AVT69_gp054	0.830981	œÜPA3
AVT69_gp055	AVT69_gp055	0.816367	œÜPA3
AVT69_gp056	AVT69_gp056	0.138136	œÜPA3
AVT69_gp058	AVT69_gp058	0.724155	œÜPA3
AVT69_gp059	AVT69_gp059		œÜPA3
AVT69_gp060	AVT69_gp060		œÜPA3
AVT69_gp062	AVT69_gp062	0.655718	œÜPA3
AVT69_gp063	AVT69_gp063	0.711631	œÜPA3
AVT69_gp064	AVT69_gp064	0.846547	œÜPA3
AVT69_gp065	AVT69_gp065	0.687125	œÜPA3
AVT69_gp073	AVT69_gp073	-0.0396392	œÜPA3
AVT69_gp075	AVT69_gp075	0.921647	œÜPA3
AVT69_gp076	AVT69_gp076	0.913445	œÜPA3
AVT69_gp078	AVT69_gp078	0.872445	œÜPA3
AVT69_gp082	AVT69_gp082		œÜPA3
AVT69_gp085	AVT69_gp085	0.779849	œÜPA3
AVT69_gp086	AVT69_gp086	0.86058	œÜPA3
AVT69_gp088	AVT69_gp088	0.644417	œÜPA3
AVT69_gp089	AVT69_gp089	0.864299	œÜPA3
AVT69_gp091	AVT69_gp091	0.873313	œÜPA3
AVT69_gp092	AVT69_gp092	0.755086	œÜPA3
AVT69_gp093	AVT69_gp093	0.674123	œÜPA3
AVT69_gp094	AVT69_gp094	0.731081	œÜPA3
AVT69_gp096	AVT69_gp096	0.770035	œÜPA3
AVT69_gp097	AVT69_gp097	0.802369	œÜPA3
AVT69_gp098	AVT69_gp098	0.673611	œÜPA3
AVT69_gp099	AVT69_gp099	0.789868	œÜPA3
AVT69_gp100	AVT69_gp100	0.711523	œÜPA3
AVT69_gp101	AVT69_gp101	0.703896	œÜPA3
AVT69_gp105	AVT69_gp105	0.765637	œÜPA3
AVT69_gp109	AVT69_gp109	0.369443	œÜPA3
AVT69_gp111	AVT69_gp111	0.357245	œÜPA3
AVT69_gp112	AVT69_gp112	0.733178	œÜPA3
AVT69_gp113	AVT69_gp113	0.786556	œÜPA3
AVT69_gp114	AVT69_gp114	0.713123	œÜPA3
AVT69_gp116	AVT69_gp116	0.588058	œÜPA3
AVT69_gp118	AVT69_gp118	0.54906	œÜPA3
AVT69_gp120	AVT69_gp120	0.46278	œÜPA3
AVT69_gp121	AVT69_gp121	0.845464	œÜPA3
AVT69_gp123	AVT69_gp123	0.915323	œÜPA3
AVT69_gp125	AVT69_gp125	0.805373	œÜPA3
AVT69_gp126	AVT69_gp126	0.871675	œÜPA3
AVT69_gp128	AVT69_gp128	0.800491	œÜPA3
AVT69_gp133	AVT69_gp133	0.648508	œÜPA3
AVT69_gp134	AVT69_gp134	0.797506	œÜPA3
AVT69_gp137	AVT69_gp137	0.861374	œÜPA3
AVT69_gp138	AVT69_gp138	0.838466	œÜPA3
AVT69_gp140	AVT69_gp140	0.790958	œÜPA3
AVT69_gp142	AVT69_gp142	0.381309	œÜPA3
AVT69_gp144	AVT69_gp144	0.523706	œÜPA3
AVT69_gp145	AVT69_gp145	0.849875	œÜPA3
AVT69_gp146	AVT69_gp146	0.682954	œÜPA3
AVT69_gp147	AVT69_gp147	0.510499	œÜPA3
AVT69_gp148	AVT69_gp148	0.736098	œÜPA3
AVT69_gp150	AVT69_gp150	0.819078	œÜPA3
AVT69_gp151	AVT69_gp151	0.692231	œÜPA3
AVT69_gp153	AVT69_gp153	-0.0550099	œÜPA3
AVT69_gp156	AVT69_gp156	0.821422	œÜPA3
AVT69_gp160	AVT69_gp160	0.684087	œÜPA3
AVT69_gp161	AVT69_gp161		œÜPA3
AVT69_gp162	AVT69_gp162	0.941551	œÜPA3
AVT69_gp163	AVT69_gp163	0.785114	œÜPA3
AVT69_gp164	AVT69_gp164	0.740131	œÜPA3
AVT69_gp166	AVT69_gp166	0.74745	œÜPA3
AVT69_gp167	AVT69_gp167	0.59643	œÜPA3
AVT69_gp170	AVT69_gp170	0.859124	œÜPA3
AVT69_gp171	AVT69_gp171	0.769543	œÜPA3
AVT69_gp173	AVT69_gp173	0.437765	œÜPA3
AVT69_gp174	AVT69_gp174	0.865823	œÜPA3
AVT69_gp176	AVT69_gp176	0.787502	œÜPA3
AVT69_gp179	AVT69_gp179	0.500356	œÜPA3
AVT69_gp183	AVT69_gp183	0.788983	œÜPA3
AVT69_gp184	AVT69_gp184	0.653266	œÜPA3
AVT69_gp185	AVT69_gp185	0.73739	œÜPA3
AVT69_gp187	AVT69_gp187	0.581051	œÜPA3
AVT69_gp188	AVT69_gp188		œÜPA3
AVT69_gp192	AVT69_gp192	0.846774	œÜPA3
AVT69_gp193	AVT69_gp193	0.755602	œÜPA3
AVT69_gp198	AVT69_gp198	0.597254	œÜPA3
AVT69_gp200	AVT69_gp200	0.859874	œÜPA3
AVT69_gp201	AVT69_gp201	0.724065	œÜPA3
AVT69_gp203	AVT69_gp203	0.76712	œÜPA3
AVT69_gp204	AVT69_gp204	0.42217	œÜPA3
AVT69_gp205	AVT69_gp205	0.718432	œÜPA3
AVT69_gp206	AVT69_gp206	0.916891	œÜPA3
AVT69_gp207	AVT69_gp207	0.901719	œÜPA3
AVT69_gp209	AVT69_gp209	0.611338	œÜPA3
AVT69_gp210	AVT69_gp210	0.796166	œÜPA3
AVT69_gp215	AVT69_gp215	0.878067	œÜPA3
AVT69_gp218	AVT69_gp218	0.668722	œÜPA3
AVT69_gp219	AVT69_gp219	0.623561	œÜPA3
AVT69_gp220	AVT69_gp220	0.47786	œÜPA3
AVT69_gp221	AVT69_gp221	0.948871	œÜPA3
AVT69_gp229	AVT69_gp229	0.570356	œÜPA3
AVT69_gp230	AVT69_gp230	0.526141	œÜPA3
AVT69_gp231	AVT69_gp231	0.836667	œÜPA3
AVT69_gp233	AVT69_gp233	0.727789	œÜPA3
AVT69_gp234	AVT69_gp234	0.64613	œÜPA3
AVT69_gp235	AVT69_gp235	0.743536	œÜPA3
AVT69_gp237	AVT69_gp237	0.783031	œÜPA3
AVT69_gp240	AVT69_gp240	-0.0281523	œÜPA3
AVT69_gp241	AVT69_gp241	0.458064	œÜPA3
AVT69_gp243	AVT69_gp243		œÜPA3
AVT69_gp245	AVT69_gp245	0.198883	œÜPA3
AVT69_gp246	AVT69_gp246		œÜPA3
AVT69_gp253	AVT69_gp253	0.871099	œÜPA3
AVT69_gp265	AVT69_gp265	0.92273	œÜPA3
AVT69_gp266	AVT69_gp266		œÜPA3
AVT69_gp268	AVT69_gp268	0.859465	œÜPA3
AVT69_gp269	AVT69_gp269	0.758889	œÜPA3
AVT69_gp270	AVT69_gp270	0.940694	œÜPA3
AVT69_gp272	AVT69_gp272	0.931186	œÜPA3
AVT69_gp275	AVT69_gp275	0.777861	œÜPA3
AVT69_gp283	AVT69_gp283	0.574218	œÜPA3
AVT69_gp285	AVT69_gp285	0.772353	œÜPA3
AVT69_gp286	AVT69_gp286	0.800572	œÜPA3
AVT69_gp291	AVT69_gp291	0.858496	œÜPA3
AVT69_gp296	AVT69_gp296	0.667116	œÜPA3
AVT69_gp298	AVT69_gp298	0.809551	œÜPA3
AVT69_gp306	AVT69_gp306	0.642926	œÜPA3
AVT69_gp308	AVT69_gp308	0.789021	œÜPA3
AVT69_gp309	AVT69_gp309	0.851139	œÜPA3
AVT69_gp310	AVT69_gp310	0.570724	œÜPA3
AVT69_gp311	AVT69_gp311	0.677689	œÜPA3
AVT69_gp313	AVT69_gp313	0.687119	œÜPA3
AVT69_gp315	AVT69_gp315	0.227596	œÜPA3
AVT69_gp316	AVT69_gp316	0.317367	œÜPA3
AVT69_gp317	AVT69_gp317	0.797414	œÜPA3
AVT69_gp318	AVT69_gp318	0.767695	œÜPA3
AVT69_gp319	AVT69_gp319	0.725327	œÜPA3
AVT69_gp321	AVT69_gp321	-0.0202784	œÜPA3
AVT69_gp322	AVT69_gp322	0.803543	œÜPA3
AVT69_gp324	AVT69_gp324	0.852013	œÜPA3
AVT69_gp325	AVT69_gp325	0.78937	œÜPA3
AVT69_gp328	AVT69_gp328	0.545764	œÜPA3
AVT69_gp329	AVT69_gp329	0.842249	œÜPA3
AVT69_gp331	AVT69_gp331	0.679123	œÜPA3
AVT69_gp332	AVT69_gp332	0.976271	œÜPA3
AVT69_gp333	AVT69_gp333	0.762642	œÜPA3
AVT69_gp334	AVT69_gp334	0.659641	œÜPA3
AVT69_gp335	AVT69_gp335	0.96549	œÜPA3
AVT69_gp339	AVT69_gp339	0.724726	œÜPA3
AVT69_gp340	AVT69_gp340	0.483012	œÜPA3
AVT69_gp343	AVT69_gp343	0.905577	œÜPA3
AVT69_gp344	AVT69_gp344	0.963957	œÜPA3
AVT69_gp346	AVT69_gp346	0.289275	œÜPA3
AVT69_gp347	AVT69_gp347	0.727314	œÜPA3
AVT69_gp348	AVT69_gp348	0.542379	œÜPA3
AVT69_gp349	AVT69_gp349	0.644568	œÜPA3
AVT69_gp351	AVT69_gp351	0.913723	œÜPA3
AVT69_gp352	AVT69_gp352	0.914023	œÜPA3
AVT69_gp353	AVT69_gp353	0.714273	œÜPA3
AVT69_gp356	AVT69_gp356	0.899634	œÜPA3
AVT69_gp359	AVT69_gp359	0.543618	œÜPA3
AVT69_gp363	AVT69_gp363	0.74148	œÜPA3
AVT69_gp364	AVT69_gp364	0.692198	œÜPA3
AVT69_gp376	AVT69_gp376	0.382534	œÜPA3
E1JGJ6	ccoQ1	0.579919	œÜPA3
E1JGJ7	ccoQ2	0.579919	œÜPA3
E1JGJ8	prfB	0.892498	œÜPA3
G3XCT4	PA3580	0.920129	œÜPA3
G3XCT5	pilK	0.533885	œÜPA3
G3XCT6	PA1458	0.881559	œÜPA3
G3XCT8	PA1699	0.940207	œÜPA3
G3XCU1	chpD	0.774396	œÜPA3
G3XCU2	argR	0.877749	œÜPA3
G3XCU6	cysB	0.865412	œÜPA3
G3XCU8	PA0628	0.793041	œÜPA3
G3XCU9	PA2020	0.87321	œÜPA3
G3XCV0	fleQ	0.765568	œÜPA3
G3XCV2	pchE	0.830604	œÜPA3
G3XCV3	PA2794	0.809469	œÜPA3
G3XCV4	phzG1	0.837394	œÜPA3
G3XCV5	phaC1	0.252385	œÜPA3
G3XCV8	PA2405	0.691923	œÜPA3
G3XCW5	PA3031	-0.0486492	œÜPA3
G3XCW6	dnr	0.797024	œÜPA3
G3XCW7	PA1462	0.123579	œÜPA3
G3XCW9	ampD	0.684935	œÜPA3
G3XCX1	narG	0.903541	œÜPA3
G3XCX2	PA0624		œÜPA3
G3XCX3	pilU	0.854894	œÜPA3
G3XCX5	PA0618	0.671567	œÜPA3
G3XCX6	popN	0.604057	œÜPA3
G3XCX7	pilP	0.782645	œÜPA3
G3XCY2	wzz	0.4194	œÜPA3
G3XCY4	amrZ	0.405211	œÜPA3
G3XCY6	gltR	0.604071	œÜPA3
G3XCY8	PA4514	0.110307	œÜPA3
G3XCY9	narJ	0.870754	œÜPA3
G3XCZ3	pilZ	0.908162	œÜPA3
G3XCZ4	PA0891	0.875302	œÜPA3
G3XCZ6	fabD	0.844007	œÜPA3
G3XCZ7	PA3119	0.528388	œÜPA3
G3XCZ8	pigA	0.835211	œÜPA3
G3XD01	wbpD	0.791909	œÜPA3
G3XD04	uvrD	0.949397	œÜPA3
G3XD08	PA0621	0.430152	œÜPA3
G3XD09	gltD	0.906479	œÜPA3
G3XD10	nirJ	0.824831	œÜPA3
G3XD11	oprH	0.811948	œÜPA3
G3XD12	hcnC	0.825605	œÜPA3
G3XD13	PA0902	0.78373	œÜPA3
G3XD14	dksA	0.854767	œÜPA3
G3XD16	PA2523	0.762569	œÜPA3
G3XD17	dsbC	0.812036	œÜPA3
G3XD20	mucD	0.814818	œÜPA3
G3XD22	arsC	0.697059	œÜPA3
G3XD23	wbpB	0.801018	œÜPA3
G3XD24	pctA	0.5145	œÜPA3
G3XD26	PA3978	0.849791	œÜPA3
G3XD27	PA5055	0.654113	œÜPA3
G3XD28	pilM	0.876768	œÜPA3
G3XD30	pilN	-0.0642809	œÜPA3
G3XD32	PA1872	0.146253	œÜPA3
G3XD35	waaF	0.865646	œÜPA3
G3XD36	ptsP	0.889113	œÜPA3
G3XD39	PA0622	0.787114	œÜPA3
G3XD40	PA3925	0.973104	œÜPA3
G3XD43	pilE	-0.0388202	œÜPA3
G3XD47	aotJ	0.84494	œÜPA3
G3XD48	PA5008	0.801385	œÜPA3
G3XD49	pcrV	0.81204	œÜPA3
G3XD51	pilO	0.613031	œÜPA3
G3XD52	PA3302	0.822788	œÜPA3
G3XD53	PA2321	0.651827	œÜPA3
G3XD54	dnaQ	0.847932	œÜPA3
G3XD55	pilY2	0.764814	œÜPA3
G3XD60	narK1	0.280628	œÜPA3
G3XD61	wbpI	0.888493	œÜPA3
G3XD63	chpB	0.85411	œÜPA3
G3XD64	fleN	0.582146	œÜPA3
G3XD68	PA0634	0.703943	œÜPA3
G3XD70	PA5279	0.68118	œÜPA3
G3XD72	PA1464	0.869446	œÜPA3
G3XD74	dacC	0.783166	œÜPA3
G3XD75	PA0629	0.823084	œÜPA3
G3XD76	dapD	0.642821	œÜPA3
G3XD78	rsaL	0.564613	œÜPA3
G3XD80	PA0510	0.837334	œÜPA3
G3XD85	wbpH	0.628488	œÜPA3
G3XD87	narH	0.930238	œÜPA3
G3XD89	oprC	0.814921	œÜPA3
G3XD90	motD	0.768902	œÜPA3
G3XD92	PA0619		œÜPA3
G3XD93	PA3842	0.566515	œÜPA3
G3XD94	wbpA	0.906692	œÜPA3
G3XD95	chpC	0.805375	œÜPA3
G3XD97	ptxS	0.323392	œÜPA3
G3XDA1	exoS	0.96632	œÜPA3
G3XDA2	fabF1	0.88262	œÜPA3
G3XDA3	tlpQ	0.436027	œÜPA3
G3XDA4	PA0653	0.872395	œÜPA3
G3XDA5	oprE	0.811954	œÜPA3
G3XDA8	pstS	0.815519	œÜPA3
G3XDB0	crc	0.878236	œÜPA3
G3XDB2	cpoB	0.961678	œÜPA3
NC_028999_186_112803_-_113069	NC_028999_186_112803_-_113069	0.625262	œÜPA3
NC_028999_206_126665_-_128023	NC_028999_206_126665_-_128023	0.959626	œÜPA3
NC_028999_366_228586_-_228744	NC_028999_366_228586_-_228744	0.731925	œÜPA3
NC_028999_486_274428_-_274622	NC_028999_486_274428_-_274622	0.838719	œÜPA3
NC_028999_501_279755_-_280249	NC_028999_501_279755_-_280249	0.746576	œÜPA3
NC_028999_577_294454_-_294266_(REVERSE_SENSE)	NC_028999_577_294454_-_294266_(REVERSE_SENSE)	0.354697	œÜPA3
NC_028999_712_224474_-_223515_(REVERSE_SENSE)	NC_028999_712_224474_-_223515_(REVERSE_SENSE)	0.624481	œÜPA3
NC_028999_766_190544_-_190350_(REVERSE_SENSE)	NC_028999_766_190544_-_190350_(REVERSE_SENSE)	0.791866	œÜPA3
NC_028999_88_53811_-_55010	NC_028999_88_53811_-_55010	0.85437	œÜPA3
NC_028999_89_55491_-_56444	NC_028999_89_55491_-_56444	0.821431	œÜPA3
NC_028999_90_56450_-_58417	NC_028999_90_56450_-_58417	0.857715	œÜPA3
O05927	cysH	0.89633	œÜPA3
O30506	aotP	0.55593	œÜPA3
O30508	aruC	0.844445	œÜPA3
O30557	aroQ1	0.885179	œÜPA3
O33407	estA	0.842397	œÜPA3
O33877	fabA	0.906576	œÜPA3
O50174	astD	0.822003	œÜPA3
O50175	astB	0.863803	œÜPA3
O50177	astE	0.726433	œÜPA3
O50273	cysD	0.948017	œÜPA3
O50274	cysNC	0.969901	œÜPA3
O52759	rpsD	0.781294	œÜPA3
O52760	rpoA	0.90805	œÜPA3
O52761	rplQ	0.832077	œÜPA3
O52762	katA	0.840182	œÜPA3
O54438	fabG	0.729422	œÜPA3
O54439	acpP1	0.385327	œÜPA3
O68281	hexR	0.873474	œÜPA3
O68282	zwf	0.92296	œÜPA3
O68283	eda	0.873324	œÜPA3
O68560	ratA	0.868054	œÜPA3
O68562	bamE	0.648073	œÜPA3
O68799	mobA	0.623465	œÜPA3
O68822	pepA	0.724819	œÜPA3
O68823	holC	0.846776	œÜPA3
O69077	lysC	0.929669	œÜPA3
O69078	csrA	0.927462	œÜPA3
O69753	phzB1	0.794503	œÜPA3
O69754	phzF1	0.661182	œÜPA3
O82850	rpsB	0.845484	œÜPA3
O82851	tsf	0.829582	œÜPA3
O82852	pyrH	0.814934	œÜPA3
O82853	frr	0.740771	œÜPA3
O85732	fmt	0.883783	œÜPA3
O86062	nudC	0.699934	œÜPA3
O86428	ilvE	0.799774	œÜPA3
O87014	usg	0.785924	œÜPA3
O87016	truA	0.890588	œÜPA3
O87125	cheB1	0.744282	œÜPA3
O87131	cheR1	0.947534	œÜPA3
P00099	nirM	0.908132	œÜPA3
P00106	cc4	0.690798	œÜPA3
P00282	azu	0.757664	œÜPA3
P04739	pilA	0.759594	œÜPA3
P05384	hupB	0.872986	œÜPA3
P07344	trpA	0.898063	œÜPA3
P07345	trpB	0.933614	œÜPA3
P08280	recA	0.86805	œÜPA3
P08308	arcB	0.889799	œÜPA3
P09591	tufA	0.92571	œÜPA3
P09785	phnA	0.131084	œÜPA3
P09786	phnB		œÜPA3
P0C2B2	dsbA	0.869357	œÜPA3
P0DP44	ppk	0.864311	œÜPA3
P11221	oprI	0.682708	œÜPA3
P11436	amiE	0.882322	œÜPA3
P11720	trpI	0.918629	œÜPA3
P11724	argF	0.882009	œÜPA3
P13794	oprF	0.798672	œÜPA3
P13981	arcA	0.863522	œÜPA3
P13982	arcC	0.755913	œÜPA3
P14165	gltA	0.891798	œÜPA3
P14532	ccpA	0.789716	œÜPA3
P14756	lasB	0.475026	œÜPA3
P15275	algQ	0.798699	œÜPA3
P15276	algP	0.812508	œÜPA3
P17323	lppL	0.743248	œÜPA3
P18275	arcD	0.428408	œÜPA3
P19572	lysA	0.866704	œÜPA3
P20574	trpD	0.809505	œÜPA3
P20576	trpG	0.738391	œÜPA3
P20577	trpC	0.810833	œÜPA3
P20580	trpE	0.81327	œÜPA3
P20581	pqsE	0.774534	œÜPA3
P20582	pqsD	0.883756	œÜPA3
P21175	braC	0.90733	œÜPA3
P21629	braF	0.665231	œÜPA3
P21630	braG	0.812169	œÜPA3
P22008	proC	0.7773	œÜPA3
P22567	argA	0.92893	œÜPA3
P22608	pilB	0.962584	œÜPA3
P23189	gor	0.880883	œÜPA3
P23205	PA2024	0.483215	œÜPA3
P23620	phoB	0.708615	œÜPA3
P23747	algB	0.895749	œÜPA3
P23926	anr	0.853572	œÜPA3
P24474	nirS	0.830513	œÜPA3
P24559	pilT	0.918336	œÜPA3
P24562	PA0394	0.94979	œÜPA3
P24734	ampR	0.229221	œÜPA3
P24735	ampC	0.800251	œÜPA3
P25084	lasR	0.836222	œÜPA3
P26275	algR	0.772846	œÜPA3
P26276	algC	0.860013	œÜPA3
P26480	rpoD	0.846592	œÜPA3
P26993	exsA	0.695319	œÜPA3
P27017	amiC	0.797615	œÜPA3
P27726	gap	0.826695	œÜPA3
P28809	mmsR	0.611303	œÜPA3
P28810	mmsA	0.882005	œÜPA3
P28811	mmsB	0.895528	œÜPA3
P28812	PA3568	0.846783	œÜPA3
P29248	fliA	0.8629	œÜPA3
P29363	thrC	0.982991	œÜPA3
P29364	thrB	0.787756	œÜPA3
P29365	hom	0.864833	œÜPA3
P29436	rpmH	0.424287	œÜPA3
P30417	fkl	0.96316	œÜPA3
P30718	groEL	0.971405	œÜPA3
P30720	groES	0.909188	œÜPA3
P30819	nadC	0.760539	œÜPA3
P31961	edd	0.826364	œÜPA3
P32265	nfxB	0.25745	œÜPA3
P32722	oprD	0.814506	œÜPA3
P33640	rluD	0.812952	œÜPA3
P33641	bamD	0.752506	œÜPA3
P33642	thiO	0.754698	œÜPA3
P33663	PA4543	0.660957	œÜPA3
P33883	lasI	0.523542	œÜPA3
P34002	aroB	0.922698	œÜPA3
P34003	aroK	0.895288	œÜPA3
P34750	pilQ	0.880824	œÜPA3
P35482	lapA	0.469028	œÜPA3
P37452	lexA	0.857372	œÜPA3
P37798	accC	0.85755	œÜPA3
P37799	accB	0.643854	œÜPA3
P37860	recX	0.684029	œÜPA3
P38098	carA	0.944602	œÜPA3
P38100	carB	0.867886	œÜPA3
P38103	dapB	0.725257	œÜPA3
P38107	mucA	0.715921	œÜPA3
P38108	mucB	0.791094	œÜPA3
P40882	PA3753	0.65962	œÜPA3
P40947	ssb	0.790217	œÜPA3
P42257	pilJ	0.77164	œÜPA3
P42512	fptA	0.688312	œÜPA3
P42805	ispE	0.514711	œÜPA3
P42806	prfA	0.836395	œÜPA3
P42807	hemA	0.73392	œÜPA3
P42810	PA4667	0.876961	œÜPA3
P43334	phhA	0.753765	œÜPA3
P43335	phhB	0.868513	œÜPA3
P43336	phhC	0.988914	œÜPA3
P43501	pilH	0.950564	œÜPA3
P43502	pilI	0.695629	œÜPA3
P43898	hemF	0.875785	œÜPA3
P43903	qor	0.914098	œÜPA3
P43904	aroE	0.792349	œÜPA3
P45682	PA3623	0.787567	œÜPA3
P45683	pcm	0.788538	œÜPA3
P45684	rpoS	0.896303	œÜPA3
P46384	pilG	0.756592	œÜPA3
P47203	ftsA	0.893342	œÜPA3
P47204	ftsZ	0.918497	œÜPA3
P47205	lpxC	0.920291	œÜPA3
P48246	hemD	0.808387	œÜPA3
P48247	hemL	0.7396	œÜPA3
P48372	gyrA	0.951563	œÜPA3
P48632	fpvA	0.61319	œÜPA3
P48636	PA4923	0.889016	œÜPA3
P49988	rpoN	0.849261	œÜPA3
P50587	pyrE	0.73703	œÜPA3
P50597	rph	0.70454	œÜPA3
P50598	tolQ	0.661071	œÜPA3
P50599	tolR	0.740322	œÜPA3
P50600	tolA	0.793508	œÜPA3
P50601	tolB	0.802474	œÜPA3
P50987	argH	0.900606	œÜPA3
P51691	atsA	0.776728	œÜPA3
P52002	mexB	0.411027	œÜPA3
P52003	mexR	0.826531	œÜPA3
P52024	holB	0.681498	œÜPA3
P52111	glpD	0.813447	œÜPA3
P52477	mexA	0.866436	œÜPA3
P53593	sucC	0.850922	œÜPA3
P53641	sodB	0.76012	œÜPA3
P53652	sodA	0.127354	œÜPA3
P54291	rhlI	0.167421	œÜPA3
P54292	rhlR	0.860178	œÜPA3
P55218	metZ	0.80411	œÜPA3
P55222	vfr	0.732462	œÜPA3
P57109	maiA	0.824096	œÜPA3
P57112	sthA	0.875681	œÜPA3
P57665	orn	0.787871	œÜPA3
P57668	tpx	0.817639	œÜPA3
P57698	kdpB	-0.0181673	œÜPA3
P57703	metE	0.873673	œÜPA3
P57707	ispD	0.939911	œÜPA3
P57708	ispF	0.76891	œÜPA3
P57714	metXS	0.300462	œÜPA3
P65116	infA	0.903869	œÜPA3
P72138	hisH2	0.877624	œÜPA3
P72139	hisF2	0.806472	œÜPA3
P72151	fliC	0.773138	œÜPA3
P72154	truB	0.785306	œÜPA3
P72157	purE	0.792895	œÜPA3
P72158	purK	0.877259	œÜPA3
P72161	pbpG	0.757938	œÜPA3
P72170	pyrC	0.84091	œÜPA3
P72173	aspC	0.826614	œÜPA3
P72174	uvrB	0.913973	œÜPA3
P77915	hemN	0.827997	œÜPA3
P80357	astA	0.9418	œÜPA3
P80358	aruG	0.983821	œÜPA3
P95412	nirD	0.540596	œÜPA3
P95413	nirL	0.818723	œÜPA3
P95414	nirG	0.832424	œÜPA3
P95415	nirH	0.786131	œÜPA3
P95434	pscF	0.906691	œÜPA3
P95453	PA4753	0.686676	œÜPA3
P95454	rlmE	-0.0310818	œÜPA3
P95458	hemE	0.747423	œÜPA3
P95459	cspA	0.702519	œÜPA3
P96963	radA	0.9063	œÜPA3
Q00512	xcpR	0.874798	œÜPA3
Q00514	xcpT	0.669032	œÜPA3
Q00518	xcpX	0.242068	œÜPA3
Q00934	pilR	0.862033	œÜPA3
Q01269	pheC	0.863863	œÜPA3
Q01609	PA2218	0.698268	œÜPA3
Q01610	PA2220	0.282417	œÜPA3
Q03456	fur	0.804905	œÜPA3
Q04628	PA1545	0.725719	œÜPA3
Q04633	apt	0.762432	œÜPA3
Q05097	lecA	0.410315	œÜPA3
Q06062	algF	0.715995	œÜPA3
Q06198	algU	0.616622	œÜPA3
Q06553	prtR	0.802018	œÜPA3
Q06579	imm2	0.78256	œÜPA3
Q06584	pys2	0.933187	œÜPA3
Q14T72	fdnG	0.930821	œÜPA3
Q14T74	pntAA	0.939785	œÜPA3
Q51342	purF	0.839271	œÜPA3
Q51344	asd	0.85898	œÜPA3
Q51363	nadB	0.850462	œÜPA3
Q51366	gmd	0.490544	œÜPA3
Q51368	tonB	0.606649	œÜPA3
Q51373	gacA	0.64784	œÜPA3
Q51375	leuB	0.789344	œÜPA3
Q51382	hscA	0.685756	œÜPA3
Q51383	fdx	0.764743	œÜPA3
Q51384	PA3808	0.799101	œÜPA3
Q51385	rlmN	0.915562	œÜPA3
Q51390	glpK2	0.876751	œÜPA3
Q51391	glpR	0.801622	œÜPA3
Q51404	fumC2	0.338221	œÜPA3
Q51416	amiB	0.575904	œÜPA3
Q51422	aspS	0.879549	œÜPA3
Q51423	pmpR	0.872538	œÜPA3
Q51424	ruvC	0.763772	œÜPA3
Q51425	ruvA	0.898313	œÜPA3
Q51426	ruvB	0.838584	œÜPA3
Q51434	cheZ	0.737032	œÜPA3
Q51455	cheY	0.717995	œÜPA3
Q51464	fliG	0.877878	œÜPA3
Q51465	fliM	0.958755	œÜPA3
Q51466	fliN	0.936109	œÜPA3
Q51470	miaB	0.760651	œÜPA3
Q51472	ihfA	0.822983	œÜPA3
Q51473	ihfB	0.767658	œÜPA3
Q51479	nirC	0.754146	œÜPA3
Q51480	nirF	0.848983	œÜPA3
Q51481	nirQ	0.827568	œÜPA3
Q51484	PA0525	0.731804	œÜPA3
Q51485	PA2291	0.745371	œÜPA3
Q51487	oprM	0.746415	œÜPA3
Q51506	soxR	0.839675	œÜPA3
Q51507	pchB	0.701779	œÜPA3
Q51508	pchA	0.352196	œÜPA3
Q51546	pstB	0.685862	œÜPA3
Q51547	phoU	0.844364	œÜPA3
Q51548	pvdA	0.672465	œÜPA3
Q51551	pyrC'	0.866728	œÜPA3
Q51561	rpoB	0.945675	œÜPA3
Q51564	dapF	0.782951	œÜPA3
Q51566	xerC	0.452186	œÜPA3
Q51567	sucD	0.682612	œÜPA3
Q51576	PA3106	0.920656	œÜPA3
Q59635	katB	0.686884	œÜPA3
Q59636	ndk	0.846227	œÜPA3
Q59637	aceE	0.659941	œÜPA3
Q59638	aceF	0.916918	œÜPA3
Q59641	ppiA	0.896744	œÜPA3
Q59643	hemB	0.9415	œÜPA3
Q59646	norC	0.478064	œÜPA3
Q59647	norB	0.569662	œÜPA3
Q59649	trpF	0.741727	œÜPA3
Q59650	murE	0.93912	œÜPA3
Q59653	pyrB	0.94304	œÜPA3
Q59654	pyrF	0.830868	œÜPA3
Q60169	hemC	0.869144	œÜPA3
Q820A5	phzG2	0.837394	œÜPA3
Q9HI36	hcpA	0.561357	œÜPA3
Q9HT05	rnpA	0.871396	œÜPA3
Q9HT06	yidC	0.625956	œÜPA3
Q9HT07	mnmE	0.894942	œÜPA3
Q9HT09	mnmG	0.945748	œÜPA3
Q9HT10	rsmG	0.859922	œÜPA3
Q9HT11	soj	0.860214	œÜPA3
Q9HT12	spoOJ	0.858745	œÜPA3
Q9HT15	atpE	0.629079	œÜPA3
Q9HT16	atpF	0.710249	œÜPA3
Q9HT17	atpH	0.781231	œÜPA3
Q9HT18	atpA	0.94423	œÜPA3
Q9HT19	atpG	0.906209	œÜPA3
Q9HT20	atpD	0.914467	œÜPA3
Q9HT21	atpC	0.813779	œÜPA3
Q9HT22	glmU	0.874045	œÜPA3
Q9HT24	glmR	0.75419	œÜPA3
Q9HT25	glmS	0.747457	œÜPA3
Q9HT27	PA5547	0.74195	œÜPA3
Q9HT28	PA5546	0.820257	œÜPA3
Q9HT29	PA5545	0.66298	œÜPA3
Q9HT32	PA5542	0.788128	œÜPA3
Q9HT41	PA5533	0.792756	œÜPA3
Q9HT45	PA5528	0.767632	œÜPA3
Q9HT46	PA5527	0.946312	œÜPA3
Q9HT48	PA5525	0.515659	œÜPA3
Q9HT50	PA5523	0.913203	œÜPA3
Q9HT51	PA5522	0.789563	œÜPA3
Q9HT52	PA5521	0.847959	œÜPA3
Q9HT53	PA5520	0.795767	œÜPA3
Q9HT54	PA5519	0.715476	œÜPA3
Q9HT57	pdxY	0.598436	œÜPA3
Q9HT60	poxA	0.767903	œÜPA3
Q9HT62	mifR	0.974833	œÜPA3
Q9HT64	PA5509	0.614604	œÜPA3
Q9HT65	PA5508	0.80691	œÜPA3
Q9HT66	PA5507	0.778663	œÜPA3
Q9HT67	PA5506	0.864465	œÜPA3
Q9HT68	PA5505	0.865502	œÜPA3
Q9HT70	metN2	0.418614	œÜPA3
Q9HT73	znuC	0.453566	œÜPA3
Q9HT74	np20	0.544683	œÜPA3
Q9HT75	PA5498	0.659087	œÜPA3
Q9HT76	nrdJa	0.864083	œÜPA3
Q9HT77	nrdJb	0.746218	œÜPA3
Q9HT79	PA5494	0.878305	œÜPA3
Q9HT80	polA	0.957802	œÜPA3
Q9HT81	engB	0.655766	œÜPA3
Q9HT83	PA5488	0.893195	œÜPA3
Q9HT84	dgcP	0.911843	œÜPA3
Q9HT89	PA5481	0.533845	œÜPA3
Q9HT91	gltP		œÜPA3
Q9HT94	citA	0.563248	œÜPA3
Q9HT95	PA5475	0.7474	œÜPA3
Q9HT98	PA5472	0.849799	œÜPA3
Q9HT99	PA5471	0.419313	œÜPA3
Q9HTA6	PA5464	0.535424	œÜPA3
Q9HTB1	PA5459	0.804973	œÜPA3
Q9HTB6	rmd	0.760213	œÜPA3
Q9HTB7	wbpW	0.572822	œÜPA3
Q9HTC1	PA5446	0.495161	œÜPA3
Q9HTC2	PA5445	0.832192	œÜPA3
Q9HTC5	PA5441	0.920825	œÜPA3
Q9HTC6	PA5440	0.896134	œÜPA3
Q9HTC7	zwf	0.941357	œÜPA3
Q9HTC8	PA5438	0.912552	œÜPA3
Q9HTC9	PA5437	0.0254081	œÜPA3
Q9HTD0	PA5436	0.927656	œÜPA3
Q9HTD1	PA5435	0.923406	œÜPA3
Q9HTD3	PA5433	0.883645	œÜPA3
Q9HTD4	PA5432	0.840012	œÜPA3
Q9HTD5	PA5431	0.857299	œÜPA3
Q9HTD7	aspA	0.988151	œÜPA3
Q9HTD8	PA5428	0.770969	œÜPA3
Q9HTD9	adhA	0.822994	œÜPA3
Q9HTE1	PA5423	0.751909	œÜPA3
Q9HTE2	PA5422	0.931403	œÜPA3
Q9HTE4	purU2	0.967536	œÜPA3
Q9HTF0	PA5414	0.703604	œÜPA3
Q9HTF1	ltaE	0.904417	œÜPA3
Q9HTF3	gbcB		œÜPA3
Q9HTF4	gbcA	0.809896	œÜPA3
Q9HTF7	PA5407	0.710544	œÜPA3
Q9HTF8	PA5406	0.815252	œÜPA3
Q9HTG6	dgcA	0.663801	œÜPA3
Q9HTG7	PA5397	0.880298	œÜPA3
Q9HTG8	PA5396	0.822559	œÜPA3
Q9HTG9	PA5395	0.716292	œÜPA3
Q9HTI2	PA5382	-0.0194544	œÜPA3
Q9HTI3	PA5381	0.856225	œÜPA3
Q9HTI6	PA5378	0.688292	œÜPA3
Q9HTI8	PA5376	0.184676	œÜPA3
Q9HTJ0	betI	0.72654	œÜPA3
Q9HTJ1	betB	0.868652	œÜPA3
Q9HTJ2	betA	0.761117	œÜPA3
Q9HTJ3	PA5371	0.624541	œÜPA3
Q9HTJ6	PA5364	0.831145	œÜPA3
Q9HTJ7	PA5363	0.825887	œÜPA3
Q9HTJ9	PA5359	0.531537	œÜPA3
Q9HTK1	ubiC	0.762434	œÜPA3
Q9HTK3	glcD	0.207715	œÜPA3
Q9HTK7	rubA1		œÜPA3
Q9HTK9	alkT	0.8508	œÜPA3
Q9HTL0	hupA	0.800272	œÜPA3
Q9HTL1	PA5347	0.600443	œÜPA3
Q9HTL2	PA5346	0.850786	œÜPA3
Q9HTL3	recG	0.918963	œÜPA3
Q9HTL4	oxyR	0.952007	œÜPA3
Q9HTL5	PA5343	0.678675	œÜPA3
Q9HTL8	PA5340	0.596641	œÜPA3
Q9HTL9	PA5339	0.579982	œÜPA3
Q9HTM0	spoT	0.877168	œÜPA3
Q9HTM1	rpoZ	0.789156	œÜPA3
Q9HTM2	gmk	0.911459	œÜPA3
Q9HTM3	PA5335	0.952171	œÜPA3
Q9HTM5	PA5330	0.758076	œÜPA3
Q9HTM6	PA5329	0.826009	œÜPA3
Q9HTN2	argB	0.913817	œÜPA3
Q9HTN3	dut	0.861863	œÜPA3
Q9HTN4	coaC	0.931944	œÜPA3
Q9HTN7	PA5317	0.761246	œÜPA3
Q9HTN8	rpmB	0.824966	œÜPA3
Q9HTN9	rpmG	0.519118	œÜPA3
Q9HTP0	PA5314	0.781551	œÜPA3
Q9HTP1	PA5313	0.908974	œÜPA3
Q9HTP2	PA5312	0.939336	œÜPA3
Q9HTP5	PA5309	0.75481	œÜPA3
Q9HTP6	lrp	0.609262	œÜPA3
Q9HTP9	PA5305	0.944256	œÜPA3
Q9HTQ0	dadA1	0.842801	œÜPA3
Q9HTQ1	PA5303	0.810598	œÜPA3
Q9HTQ2	dadX	0.829178	œÜPA3
Q9HTQ3	PA5301	0.925275	œÜPA3
Q9HTQ4	cycB	0.754378	œÜPA3
Q9HTQ5	PA5299	0.641672	œÜPA3
Q9HTQ6	xpt	0.81112	œÜPA3
Q9HTQ7	poxB	0.74398	œÜPA3
Q9HTQ8	rep	0.921053	œÜPA3
Q9HTR2	pchP	0.812029	œÜPA3
Q9HTR3	PA5291	0.784876	œÜPA3
Q9HTR4	PA5290	0.973598	œÜPA3
Q9HTR5	ubiK	0.780929	œÜPA3
Q9HTR6	glnK	0.736011	œÜPA3
Q9HTR8	PA5286	0.518071	œÜPA3
Q9HTR9	PA5285	0.986763	œÜPA3
Q9HTS1	PA5283	0.284562	œÜPA3
Q9HTS3	PA5281	0.561113	œÜPA3
Q9HTS5	cyaY	0.737829	œÜPA3
Q9HTS6	rnk	0.982131	œÜPA3
Q9HTS8	cyaA	0.932722	œÜPA3
Q9HTT0	PA5270	0.761974	œÜPA3
Q9HTT1	PA5269	0.955262	œÜPA3
Q9HTT7	PA5258	0.430082	œÜPA3
Q9HTT8	PA5257	0.841952	œÜPA3
Q9HTU2	PA5252	0.868963	œÜPA3
Q9HTU7	PA5247	0.771226	œÜPA3
Q9HTU9	PA5245	0.890108	œÜPA3
Q9HTV1	rho	0.900157	œÜPA3
Q9HTV3	ubiD	0.719557	œÜPA3
Q9HTV4	PA5236	0.834888	œÜPA3
Q9HTV6	PA5234	0.874659	œÜPA3
Q9HTV7	PA5233	0.894338	œÜPA3
Q9HTV8	PA5232	0.837683	œÜPA3
Q9HTV9	PA5231	0.183522	œÜPA3
Q9HTW1	PA5229	0.823237	œÜPA3
Q9HTW2	PA5228	0.86825	œÜPA3
Q9HTW3	zapA	0.731948	œÜPA3
Q9HTW5	PA5225	0.784987	œÜPA3
Q9HTW6	pepP	0.791842	œÜPA3
Q9HTW7	ubiH	0.662078	œÜPA3
Q9HTW9	PA5221	0.790846	œÜPA3
Q9HTX0	PA5220	0.513129	œÜPA3
Q9HTX3	PA5217	0.871343	œÜPA3
Q9HTX5	gcvT	0.797773	œÜPA3
Q9HTX6	gcvH2	0.945289	œÜPA3
Q9HTX7	gcvP2	0.905859	œÜPA3
Q9HTY0	PA5210	0.870257	œÜPA3
Q9HTY1	PA5209	0.857894	œÜPA3
Q9HTY2	PA5208	0.835178	œÜPA3
Q9HTY4	argE	0.892435	œÜPA3
Q9HTY6	gshA	0.88499	œÜPA3
Q9HTY7	PA5202	0.802861	œÜPA3
Q9HTY8	PA5201	0.888815	œÜPA3
Q9HTY9	amgR	0.829916	œÜPA3
Q9HTZ1	PA5198	0.827442	œÜPA3
Q9HTZ2	rimK	0.70831	œÜPA3
Q9HTZ3	PA5196	0.842664	œÜPA3
Q9HTZ4	PA5195	0.790388	œÜPA3
Q9HTZ6	hslO	0.699098	œÜPA3
Q9HTZ7	pckA	0.765348	œÜPA3
Q9HTZ9	PA5190	0.849134	œÜPA3
Q9HU00	PA5189	0.528955	œÜPA3
Q9HU01	PA5188	0.867406	œÜPA3
Q9HU02	PA5187	0.948588	œÜPA3
Q9HU03	PA5186	0.560129	œÜPA3
Q9HU05	aroQ	0.807035	œÜPA3
Q9HU08	PA5181	0.891873	œÜPA3
Q9HU10	PA5179	0.914265	œÜPA3
Q9HU11	PA5178	0.763446	œÜPA3
Q9HU12	PA5177	0.626952	œÜPA3
Q9HU13	PA5176	0.854872	œÜPA3
Q9HU14	cysQ	0.852606	œÜPA3
Q9HU15	fabY	0.799101	œÜPA3
Q9HU18	dctP	0.753999	œÜPA3
Q9HU19	dctD	0.958126	œÜPA3
Q9HU21	rmlC	0.870102	œÜPA3
Q9HU22	rmlA	0.916543	œÜPA3
Q9HU23	rmlD	0.935379	œÜPA3
Q9HU24	rmlB	0.939006	œÜPA3
Q9HU28	PA5156	0.876064	œÜPA3
Q9HU31	PA5153	0.890038	œÜPA3
Q9HU32	PA5152	0.557232	œÜPA3
Q9HU34	PA5150	0.729427	œÜPA3
Q9HU35	PA5149	0.828819	œÜPA3
Q9HU36	PA5148	0.858341	œÜPA3
Q9HU37	mutY	0.74255	œÜPA3
Q9HU38	PA5146	0.78407	œÜPA3
Q9HU39	PA5145	0.496029	œÜPA3
Q9HU40	PA5144	0.824089	œÜPA3
Q9HU41	hisB	0.749077	œÜPA3
Q9HU42	hisH1	0.67728	œÜPA3
Q9HU43	hisA	0.724294	œÜPA3
Q9HU44	hisF1	0.793793	œÜPA3
Q9HU45	PA5139	0.891526	œÜPA3
Q9HU46	PA5138	0.914938	œÜPA3
Q9HU47	PA5137	0.763367	œÜPA3
Q9HU49	PA5135	0.484315	œÜPA3
Q9HU50	PA5134	0.886267	œÜPA3
Q9HU51	PA5133	0.721009	œÜPA3
Q9HU53	gpmI	0.895508	œÜPA3
Q9HU54	PA5130	0.864324	œÜPA3
Q9HU55	grx	0.786074	œÜPA3
Q9HU56	secB	0.773642	œÜPA3
Q9HU57	trmL	0.804345	œÜPA3
Q9HU59	ntrC	0.906156	œÜPA3
Q9HU60	ntrB	0.866729	œÜPA3
Q9HU61	PA5123	0.800865	œÜPA3
Q9HU64	PA5120	0.516353	œÜPA3
Q9HU65	glnA	0.945045	œÜPA3
Q9HU66	thiI	0.860213	œÜPA3
Q9HU67	typA	0.930618	œÜPA3
Q9HU69	PA5115	0.449097	œÜPA3
Q9HU71	PA5113	0.753352	œÜPA3
Q9HU72	gloA	0.626007	œÜPA3
Q9HU73	fbp	0.744886	œÜPA3
Q9HU74	PA5109	0.869771	œÜPA3
Q9HU75	PA5108	0.744273	œÜPA3
Q9HU78	hutC	0.861054	œÜPA3
Q9HU79	PA5104	0.794992	œÜPA3
Q9HU80	PA5103	0.495312	œÜPA3
Q9HU83	hutU	0.932338	œÜPA3
Q9HU89	PA5094	0.751828	œÜPA3
Q9HU91	hutI	0.896358	œÜPA3
Q9HU92	hutG	0.948334	œÜPA3
Q9HU95	PA5088	0.754261	œÜPA3
Q9HU96	PA5088	0.728775	œÜPA3
Q9HU97	PA5086	0.80634	œÜPA3
Q9HUA1	PA5082	0.681542	œÜPA3
Q9HUA2	PA5081	0.866643	œÜPA3
Q9HUA3	PA5080	0.621742	œÜPA3
Q9HUA4	dtd	0.813062	œÜPA3
Q9HUA5	opgG	0.879251	œÜPA3
Q9HUA6	opgH		œÜPA3
Q9HUA7	PA5076	0.811484	œÜPA3
Q9HUA9	PA5074	0.160545	œÜPA3
Q9HUB0	PA5073	0.63205	œÜPA3
Q9HUB1	mcpK	0.429581	œÜPA3
Q9HUB2	PA5071	0.599548	œÜPA3
Q9HUB5	tatA	0.582953	œÜPA3
Q9HUB6	hisE	0.691369	œÜPA3
Q9HUB7	hisI	0.997167	œÜPA3
Q9HUB8	ubiB	0.0193653	œÜPA3
Q9HUB9	ubiJ	0.813362	œÜPA3
Q9HUC0	ubiE	0.84426	œÜPA3
Q9HUC1	PA5062	0.524829	œÜPA3
Q9HUC2	PA5061	0.820691	œÜPA3
Q9HUC3	phaF	0.884901	œÜPA3
Q9HUC5	hslU	0.846284	œÜPA3
Q9HUC6	hslV	0.582884	œÜPA3
Q9HUC8	argS	0.961863	œÜPA3
Q9HUC9	priA	0.84867	œÜPA3
Q9HUD0	rpmE	0.845531	œÜPA3
Q9HUD1	PA5048	0.742911	œÜPA3
Q9HUD2	PA5047	0.800572	œÜPA3
Q9HUD3	PA5046	0.735805	œÜPA3
Q9HUD4	PA5037	0.806449	œÜPA3
Q9HUD5	gltB	0.954333	œÜPA3
Q9HUE0	PA5029	0.435641	œÜPA3
Q9HUE1	PA5028	0.709981	œÜPA3
Q9HUE2	PA5027	0.848243	œÜPA3
Q9HUE4	metY	0.861277	œÜPA3
Q9HUE6	selO	0.78318	œÜPA3
Q9HUE7	PA5022	-0.0311479	œÜPA3
Q9HUE9	PA5020	0.931472	œÜPA3
Q9HUF0	rlmJ	0.807153	œÜPA3
Q9HUF1	msrA	0.91257	œÜPA3
Q9HUF2	PA5017	0.84547	œÜPA3
Q9HUF4	glnE	0.836586	œÜPA3
Q9HUF5	waaC	0.702235	œÜPA3
Q9HUF6	waaG	0.806414	œÜPA3
Q9HUF7	rfaP	0.813528	œÜPA3
Q9HUF8	PA5007	0.814836	œÜPA3
Q9HUG0	PA5005	0.829959	œÜPA3
Q9HUG1	PA5004	0.866626	œÜPA3
Q9HUG2	PA5003	0.820522	œÜPA3
Q9HUG4	PA5001	0.851422	œÜPA3
Q9HUG5	wapR	0.812672	œÜPA3
Q9HUG7	PA4998	0.756408	œÜPA3
Q9HUG9	hldE	0.867653	œÜPA3
Q9HUH2	PA4993		œÜPA3
Q9HUH3	PA4992	0.839442	œÜPA3
Q9HUH4	PA4991	0.733586	œÜPA3
Q9HUH8	PA4987	0.748542	œÜPA3
Q9HUI2	aruR	0.163202	œÜPA3
Q9HUI8	aruI		œÜPA3
Q9HUI9	aruH	0.929404	œÜPA3
Q9HUJ0	PA4975	0.809671	œÜPA3
Q9HUJ1	PA4974	0.908528	œÜPA3
Q9HUJ2	thiC	0.774342	œÜPA3
Q9HUJ3	PA4972	0.503488	œÜPA3
Q9HUJ4	aspP	0.869351	œÜPA3
Q9HUJ6	cpdA	0.794676	œÜPA3
Q9HUJ7	PA4968	0.538528	œÜPA3
Q9HUJ8	parE	0.931541	œÜPA3
Q9HUJ9	PA4966	0.8916	œÜPA3
Q9HUK1	parC	0.932871	œÜPA3
Q9HUK5	PA4960	0.945245	œÜPA3
Q9HUK6	fimX	0.905356	œÜPA3
Q9HUK7	fimW	0.804628	œÜPA3
Q9HUK9	rhdA	0.861586	œÜPA3
Q9HUL0	PA4955	0.859226	œÜPA3
Q9HUL2	motB	0.887076	œÜPA3
Q9HUL3	rsgA	0.865466	œÜPA3
Q9HUL4	queG	0.771709	œÜPA3
Q9HUL5	nnrD	0.837538	œÜPA3
Q9HUL6	PA4948	0.739	œÜPA3
Q9HUL7	amiB	0.886417	œÜPA3
Q9HUL8	mutL	0.830592	œÜPA3
Q9HUL9	miaA	0.793117	œÜPA3
Q9HUM0	hfq	0.749078	œÜPA3
Q9HUM1	hflX	0.870162	œÜPA3
Q9HUM2	hflK	0.821037	œÜPA3
Q9HUM3	hflC	0.678734	œÜPA3
Q9HUM5	hisZ	0.98257	œÜPA3
Q9HUM6	purA	0.954128	œÜPA3
Q9HUM7	rnr	0.772903	œÜPA3
Q9HUM8	rlmB	0.81208	œÜPA3
Q9HUM9	rpsF	0.845049	œÜPA3
Q9HUN0	rpsR	0.885292	œÜPA3
Q9HUN2	rplI	0.832026	œÜPA3
Q9HUN3	dnaB	0.906354	œÜPA3
Q9HUN4	alr	0.78287	œÜPA3
Q9HUN6	PA4928	0.808029	œÜPA3
Q9HUN7	PA4927	0.423502	œÜPA3
Q9HUP2	choE		œÜPA3
Q9HUP3	nadE	0.961458	œÜPA3
Q9HUP4	pncB1	0.900131	œÜPA3
Q9HUP5	PA4918	0.753442	œÜPA3
Q9HUP7	PA4916	0.882022	œÜPA3
Q9HUP9	PA4914	-0.0173495	œÜPA3
Q9HUQ0	PA4913	0.628145	œÜPA3
Q9HUQ6	PA4907	0.808522	œÜPA3
Q9HUQ7	PA4906	0.562363	œÜPA3
Q9HUR1	PA4902	0.79778	œÜPA3
Q9HUR4	PA4899	0.899959	œÜPA3
Q9HUS0	ureG	0.729851	œÜPA3
Q9HUS3	desT	0.129131	œÜPA3
Q9HUS4	PA4889	0.917482	œÜPA3
Q9HUT3	PA4880	0.892039	œÜPA3
Q9HUT5	PA4878	0.722819	œÜPA3
Q9HUT7	osmE	0.735469	œÜPA3
Q9HUT8	PA4875	0.872158	œÜPA3
Q9HUU0	PA4873	0.84386	œÜPA3
Q9HUU1	PA4872	0.828412	œÜPA3
Q9HUU5	ureC	0.890173	œÜPA3
Q9HUU6	ureB	0.713585	œÜPA3
Q9HUU7	pitA	0.157826	œÜPA3
Q9HUU8	ureA	0.539172	œÜPA3
Q9HUV0	PA4863	0.539515	œÜPA3
Q9HUV2	PA4861	0.128408	œÜPA3
Q9HUV8	purD	0.91116	œÜPA3
Q9HUV9	purH	0.942981	œÜPA3
Q9HUW0	PA4853	0.765672	œÜPA3
Q9HUW2	PA4851	0.966937	œÜPA3
Q9HUW3	prmA	0.903335	œÜPA3
Q9HUW7	PA4843	0.883117	œÜPA3
Q9HUW8	PA4842	0.775695	œÜPA3
Q9HUW9	PA4841	0.817438	œÜPA3
Q9HUX1	speA	0.889748	œÜPA3
Q9HUX9	PA4831	0.675305	œÜPA3
Q9HUY1	lpd3	0.0275863	œÜPA3
Q9HUY3	PA4827	0.936385	œÜPA3
Q9HUZ8	fdnH	0.685289	œÜPA3
Q9HV00	fdhE	0.771836	œÜPA3
Q9HV01	selA	0.786199	œÜPA3
Q9HV02	selB	0.299842	œÜPA3
Q9HV06	PA4803	0.66156	œÜPA3
Q9HV07	PA4802	0.883555	œÜPA3
Q9HV09	PA4800	0.891111	œÜPA3
Q9HV11	PA4798	0.820749	œÜPA3
Q9HV12	PA4796	0.883624	œÜPA3
Q9HV15	PA4793	0.479663	œÜPA3
Q9HV16	PA4792	0.739034	œÜPA3
Q9HV18	cmoM	0.645715	œÜPA3
Q9HV19	PA4789	0.832395	œÜPA3
Q9HV20	PA4788	0.544248	œÜPA3
Q9HV22	PA4786	0.744519	œÜPA3
Q9HV23	PA4785	0.878541	œÜPA3
Q9HV24	PA4784	0.144068	œÜPA3
Q9HV27	PA4781	0.865771	œÜPA3
Q9HV28	PA4780	0.575709	œÜPA3
Q9HV30	PA4778	0.723431	œÜPA3
Q9HV32	pmrA	0.680748	œÜPA3
Q9HV36	PA4772	0.820865	œÜPA3
Q9HV37	lldD	0.51316	œÜPA3
Q9HV39	PA4769	0.788971	œÜPA3
Q9HV40	smpB	0.84307	œÜPA3
Q9HV41	recN	0.879755	œÜPA3
Q9HV42	grpE	0.976703	œÜPA3
Q9HV43	dnaK	0.97051	œÜPA3
Q9HV44	dnaJ	0.900021	œÜPA3
Q9HV46	greA	0.900671	œÜPA3
Q9HV48	ftsH	0.848436	œÜPA3
Q9HV49	folP	0.727569	œÜPA3
Q9HV50	glmM	0.922841	œÜPA3
Q9HV51	tpiA	0.787266	œÜPA3
Q9HV52	secG	0.595539	œÜPA3
Q9HV53	rimP	0.866157	œÜPA3
Q9HV54	nusA	0.974048	œÜPA3
Q9HV55	infB	0.943563	œÜPA3
Q9HV56	rbfA	0.950324	œÜPA3
Q9HV58	rpsO	0.747716	œÜPA3
Q9HV59	pnp	0.917786	œÜPA3
Q9HV60	PA4739	0.647496	œÜPA3
Q9HV61	PA4738	0.869187	œÜPA3
Q9HV63	PA4736	0.970863	œÜPA3
Q9HV64	PA4735	0.441814	œÜPA3
Q9HV65	PA4734	0.572592	œÜPA3
Q9HV66	acsA2	0.888109	œÜPA3
Q9HV67	pgi	0.939268	œÜPA3
Q9HV68	panD	0.73237	œÜPA3
Q9HV69	panC	0.802605	œÜPA3
Q9HV70	panB2	0.810229	œÜPA3
Q9HV71	folK	0.827484	œÜPA3
Q9HV72	pcnB	0.839744	œÜPA3
Q9HV73	cbrB	0.929325	œÜPA3
Q9HV75	gluQ	0.839842	œÜPA3
Q9HV76	PA4722	0.819669	œÜPA3
Q9HV77	sfsA	0.597112	œÜPA3
Q9HV78	trmA	0.900882	œÜPA3
Q9HV81	PA4717	0.903796	œÜPA3
Q9HV82	PA4716	0.843532	œÜPA3
Q9HV83	PA4715	0.870073	œÜPA3
Q9HV84	PA4714	0.585334	œÜPA3
Q9HV89	PA4709	0.577431	œÜPA3
Q9HV90	phuT	0.751961	œÜPA3
Q9HV93	cbpA	0.834982	œÜPA3
Q9HV95	PA4702	0.906403	œÜPA3
Q9HV96	PA4701	0.909401	œÜPA3
Q9HV97	PA4699	0.886623	œÜPA3
Q9HV98	PA4698	0.894772	œÜPA3
Q9HVA0	ilvI	0.745163	œÜPA3
Q9HVA1	ilvH	0.560655	œÜPA3
Q9HVA2	ilvC	0.932418	œÜPA3
Q9HVA4	msrP	0.873771	œÜPA3
Q9HVA6	PA4689	0.156844	œÜPA3
Q9HVA8	hitA	0.930567	œÜPA3
Q9HVA9	PA4686	0.761205	œÜPA3
Q9HVB1	PA4684	0.550039	œÜPA3
Q9HVB2	PA4683	0.730427	œÜPA3
Q9HVB6	PA4679	0.814409	œÜPA3
Q9HVB7	rimI	0.550301	œÜPA3
Q9HVB9	PA4676	0.908907	œÜPA3
Q9HVC0	PA4675	0.780019	œÜPA3
Q9HVC1	PA4674	0.597203	œÜPA3
Q9HVC2	ychF	0.95112	œÜPA3
Q9HVC3	pth	0.949341	œÜPA3
Q9HVC4	rplY	0.829471	œÜPA3
Q9HVC5	prs	0.777446	œÜPA3
Q9HVC8	prmC	0.526086	œÜPA3
Q9HVC9	moeB	0.631574	œÜPA3
Q9HVD0	murI	0.575793	œÜPA3
Q9HVD1	pagL	0.829655	œÜPA3
Q9HVD2	phr	0.780561	œÜPA3
Q9HVD3	PA4659	0.750893	œÜPA3
Q9HVD5	PA4657	0.885889	œÜPA3
Q9HVD6	PA4656	0.850659	œÜPA3
Q9HVD7	hemH	0.43405	œÜPA3
Q9HVE1	PA4651	0.684278	œÜPA3
Q9HVE6	upp	0.91985	œÜPA3
Q9HVE7	PA4645	0.818083	œÜPA3
Q9HVE8	PA4644	0.662579	œÜPA3
Q9HVE9	PA4643	0.864586	œÜPA3
Q9HVF0	PA4642	0.811404	œÜPA3
Q9HVF1	mqo2	0.721723	œÜPA3
Q9HVF2	PA4639	0.732431	œÜPA3
Q9HVF5	PA4636	0.805919	œÜPA3
Q9HVF7	PA4634	0.923625	œÜPA3
Q9HVF8	PA4633	0.752127	œÜPA3
Q9HVF9	PA4632	0.828382	œÜPA3
Q9HVG4	rsmC	0.686977	œÜPA3
Q9HVG5	hprA	0.807299	œÜPA3
Q9HVG6	PA4625	0.823848	œÜPA3
Q9HVH0	PA4621	0.860462	œÜPA3
Q9HVH1	PA4620	0.72075	œÜPA3
Q9HVH2	PA4619	0.730389	œÜPA3
Q9HVH3	PA4618	0.884614	œÜPA3
Q9HVH4	rlmG	0.53252	œÜPA3
Q9HVH5	PA4616	0.855641	œÜPA3
Q9HVH6	PA4615	0.95031	œÜPA3
Q9HVH7	mscL	0.606768	œÜPA3
Q9HVH9	PA4611	0.84596	œÜPA3
Q9HVI1	PA4608	0.744445	œÜPA3
Q9HVI5	PA4604	0.92998	œÜPA3
Q9HVI6	PA4603	0.880042	œÜPA3
Q9HVI7	glyA2	0.896246	œÜPA3
Q9HVJ1	ettA	0.892083	œÜPA3
Q9HVJ7	gdhA	0.975893	œÜPA3
Q9HVJ9	rtcA	0.778061	œÜPA3
Q9HVK0	PA4584	-0.029421	œÜPA3
Q9HVK1	PA4583	0.630612	œÜPA3
Q9HVK3	rtcR	0.62733	œÜPA3
Q9HVK4	PA4580	0.389372	œÜPA3
Q9HVK5	PA4579	0.776984	œÜPA3
Q9HVK6	PA4578	0.440795	œÜPA3
Q9HVK7	PA4577	0.826802	œÜPA3
Q9HVK8	PA4576	0.924352	œÜPA3
Q9HVL2	fklB	0.922024	œÜPA3
Q9HVL3	PA4571	0.742255	œÜPA3
Q9HVL5	ispB	0.817645	œÜPA3
Q9HVL6	rplU	0.718495	œÜPA3
Q9HVL7	rpmA	0.759006	œÜPA3
Q9HVL8	obg	0.801989	œÜPA3
Q9HVL9	proB	0.831904	œÜPA3
Q9HVM0	PA4564	0.701643	œÜPA3
Q9HVM1	rpsT	0.895509	œÜPA3
Q9HVM3	ribF	0.794482	œÜPA3
Q9HVM4	ileS	0.890996	œÜPA3
Q9HVM6	PA4558	0.74901	œÜPA3
Q9HVM7	ispH	0.648219	œÜPA3
Q9HVM8	pilY1	0.917673	œÜPA3
Q9HVN5	clpB	0.877679	œÜPA3
Q9HVN8	PA4539	0.150837	œÜPA3
Q9HVP2	PA4535	0.472161	œÜPA3
Q9HVP3	PA4534	0.598109	œÜPA3
Q9HVP4	PA4533	0.812518	œÜPA3
Q9HVP6	PA4531		œÜPA3
Q9HVP8	coaE	0.752458	œÜPA3
Q9HVQ1	PA4523	0.872801	œÜPA3
Q9HVQ3	speC	0.799602	œÜPA3
Q9HVQ4	PA4518	0.699669	œÜPA3
Q9HVQ7	piuC	0.859053	œÜPA3
Q9HVQ8	PA4513	-0.0213455	œÜPA3
Q9HVR0	pxpA3	0.885195	œÜPA3
Q9HVR5	PA4506	0.780172	œÜPA3
Q9HVR6	PA4505	0.418746	œÜPA3
Q9HVR9	PA4502	0.65519	œÜPA3
Q9HVS1	PA4500	0.895124	œÜPA3
Q9HVS2	PA4499	0.740882	œÜPA3
Q9HVS3	PA4498	0.9382	œÜPA3
Q9HVS4	PA4497	0.583555	œÜPA3
Q9HVS5	PA4496	0.895241	œÜPA3
Q9HVS6	PA4495	0.687807	œÜPA3
Q9HVS8	roxR	0.854693	œÜPA3
Q9HVS9	PA4492	-0.0265986	œÜPA3
Q9HVT0	PA4491	0.894915	œÜPA3
Q9HVT1	PA4490	0.884914	œÜPA3
Q9HVT2	PA4489	0.889071	œÜPA3
Q9HVT3	PA4488	0.838751	œÜPA3
Q9HVT4	PA4487	0.726913	œÜPA3
Q9HVT5	PA4486	0.910086	œÜPA3
Q9HVT7	gatB	0.823015	œÜPA3
Q9HVT8	gatA	0.865823	œÜPA3
Q9HVT9	gatC	0.836936	œÜPA3
Q9HVU0	mreB	0.811867	œÜPA3
Q9HVU1	mreC	0.63937	œÜPA3
Q9HVU3	PA4478	0.802993	œÜPA3
Q9HVU4	cafA	0.898688	œÜPA3
Q9HVU6	PA4475	0.773966	œÜPA3
Q9HVU7	PA4474	0.789349	œÜPA3
Q9HVU8	PA4473	0.777266	œÜPA3
Q9HVU9	pmbA	0.930885	œÜPA3
Q9HVV2	ptsH	0.394371	œÜPA3
Q9HVV3	PA4465	0.870333	œÜPA3
Q9HVV4	ptsN	0.806468	œÜPA3
Q9HVV5	PA4463	0.675439	œÜPA3
Q9HVV6	PA4461	0.655602	œÜPA3
Q9HVV7	lptA	0.791607	œÜPA3
Q9HVV9	PA4458	0.879767	œÜPA3
Q9HVW0	kdsD	0.802516	œÜPA3
Q9HVW1	PA4456	0.808831	œÜPA3
Q9HVW3	PA4454	0.329931	œÜPA3
Q9HVW4	PA4453	0.84336	œÜPA3
Q9HVW5	PA4452	0.83497	œÜPA3
Q9HVW7	murA	0.874934	œÜPA3
Q9HVW8	hisG	0.765416	œÜPA3
Q9HVW9	hisD	0.865911	œÜPA3
Q9HVX0	hisC1	0.77739	œÜPA3
Q9HVX2	PA4445	0.824998	œÜPA3
Q9HVX4	PA4441	0.421776	œÜPA3
Q9HVX5	PA4440	0.668717	œÜPA3
Q9HVX6	trpS	0.781345	œÜPA3
Q9HVX7	zapE	0.885225	œÜPA3
Q9HVX8	PA4437	0.593878	œÜPA3
Q9HVY0	PA4435	0.375293	œÜPA3
Q9HVY1	PA4434	0.952231	œÜPA3
Q9HVY2	rplM	0.797141	œÜPA3
Q9HVY3	rpsI	0.860242	œÜPA3
Q9HVY4	PA4431	0.873783	œÜPA3
Q9HVY5	PA4430	0.737408	œÜPA3
Q9HVY6	PA4429	0.770613	œÜPA3
Q9HVY7	sspA	0.663009	œÜPA3
Q9HVY8	sspB	0.792187	œÜPA3
Q9HVY9	PA4426	0.71439	œÜPA3
Q9HVZ0	gmhA	0.62314	œÜPA3
Q9HVZ1	PA4424	0.72745	œÜPA3
Q9HVZ2	PA4423	0.517472	œÜPA3
Q9HVZ3	rsmI	0.777284	œÜPA3
Q9HVZ4	mraZ	0.261337	œÜPA3
Q9HVZ5	rsmH	0.749015	œÜPA3
Q9HVZ7	murF	0.879068	œÜPA3
Q9HVZ9	murD	0.897559	œÜPA3
Q9HW01	murG	0.734957	œÜPA3
Q9HW02	murC	0.91448	œÜPA3
Q9HW04	argJ	0.85416	œÜPA3
Q9HW05	PA4401	0.724717	œÜPA3
Q9HW06	PA4400	0.767269	œÜPA3
Q9HW07	PA4399	0.67184	œÜPA3
Q9HW09	panE	0.41261	œÜPA3
Q9HW10	PA4396	0.773946	œÜPA3
Q9HW11	PA4395	0.855913	œÜPA3
Q9HW12	PA4394	0.441093	œÜPA3
Q9HW14	PA4390	0.551019	œÜPA3
Q9HW15	speA	0.788244	œÜPA3
Q9HW16	PA4388	0.944758	œÜPA3
Q9HW18	PA4384	0.726122	œÜPA3
Q9HW21	PA4381	0.427567	œÜPA3
Q9HW24	inaA	0.852494	œÜPA3
Q9HW26	pncB2	0.904771	œÜPA3
Q9HW27	PA4375	0.860186	œÜPA3
Q9HW29	PA4373	0.298337	œÜPA3
Q9HW30	PA4372	0.487009	œÜPA3
Q9HW32	icmP	0.817385	œÜPA3
Q9HW38	argP	0.80014	œÜPA3
Q9HW39	PA4362	0.676341	œÜPA3
Q9HW40	PA4361	0.810417	œÜPA3
Q9HW41	PA4360	0.714998	œÜPA3
Q9HW44	PA4357	0.518541	œÜPA3
Q9HW45	xenB	0.839225	œÜPA3
Q9HW47	PA4354	0.661709	œÜPA3
Q9HW48	PA4353	0.728153	œÜPA3
Q9HW49	PA4352	0.656658	œÜPA3
Q9HW52	PA4349	0.891112	œÜPA3
Q9HW53	PA4348	0.92253	œÜPA3
Q9HW56	PA4345	0.831108	œÜPA3
Q9HW59	PA4342	0.705944	œÜPA3
Q9HW61	PA4340	0.870421	œÜPA3
Q9HW65	PA4336	0.784115	œÜPA3
Q9HW66	PA4335	0.700898	œÜPA3
Q9HW68	PA4333	0.895253	œÜPA3
Q9HW70	PA4331	0.0884249	œÜPA3
Q9HW71	PA4330	0.858187	œÜPA3
Q9HW72	pykA	0.716309	œÜPA3
Q9HW73	PA4328	0.789574	œÜPA3
Q9HW79	PA4322	0.853954	œÜPA3
Q9HW84	PA4317	0.762988	œÜPA3
Q9HW85	sbcB	0.880009	œÜPA3
Q9HW86	mvaT	0.587828	œÜPA3
Q9HW87	purU1	0.943347	œÜPA3
Q9HW91	pctB	0.551402	œÜPA3
Q9HW92	PA4308	0.775325	œÜPA3
Q9HW93	pctC	0.502272	œÜPA3
Q9HWA4	pprB	0.79024	œÜPA3
Q9HWA8	PA4292	0.691155	œÜPA3
Q9HWB0	PA4290	0.433734	œÜPA3
Q9HWB2	PA4288	-0.028246	œÜPA3
Q9HWB4	PA4286	0.871718	œÜPA3
Q9HWB5	recC	0.8729	œÜPA3
Q9HWB6	recB	0.950054	œÜPA3
Q9HWB7	recD	0.827075	œÜPA3
Q9HWB8	sbcC	0.868771	œÜPA3
Q9HWB9	sbcD	0.849037	œÜPA3
Q9HWC0	birA	0.911502	œÜPA3
Q9HWC1	coaX	0.904988	œÜPA3
Q9HWC2	PA4278	0.857943	œÜPA3
Q9HWC4	nusG	0.910725	œÜPA3
Q9HWC5	rplK	0.718537	œÜPA3
Q9HWC6	rplA	0.781536	œÜPA3
Q9HWC7	rplJ	0.836896	œÜPA3
Q9HWC8	rplL	0.636567	œÜPA3
Q9HWC9	rpoC	0.868168	œÜPA3
Q9HWD0	rpsL	0.821641	œÜPA3
Q9HWD1	rpsG	0.863467	œÜPA3
Q9HWD2	fusA	0.919582	œÜPA3
Q9HWD4	rpsJ	0.869443	œÜPA3
Q9HWD5	rplC	0.854087	œÜPA3
Q9HWD6	rplD	0.750738	œÜPA3
Q9HWD7	rplW	0.756065	œÜPA3
Q9HWD8	rplB	0.755216	œÜPA3
Q9HWD9	rpsS	0.949	œÜPA3
Q9HWE0	rplV	0.848615	œÜPA3
Q9HWE1	rpsC	0.799849	œÜPA3
Q9HWE2	rplP	0.843437	œÜPA3
Q9HWE3	rpmC	0.938352	œÜPA3
Q9HWE4	rpsQ	0.909647	œÜPA3
Q9HWE5	rplN	0.7934	œÜPA3
Q9HWE6	rplX	0.868367	œÜPA3
Q9HWE7	rplE	0.81625	œÜPA3
Q9HWE8	rpsN	0.700471	œÜPA3
Q9HWE9	rpsH	0.800994	œÜPA3
Q9HWF0	rplF	0.746997	œÜPA3
Q9HWF1	rplR	0.8341	œÜPA3
Q9HWF2	rpsE	0.888912	œÜPA3
Q9HWF3	rpmD	0.721615	œÜPA3
Q9HWF4	rplO	0.572012	œÜPA3
Q9HWF5	secY	0.556141	œÜPA3
Q9HWF7	rpsM	0.873786	œÜPA3
Q9HWF8	rpsK	0.698038	œÜPA3
Q9HWF9	bfr	0.629816	œÜPA3
Q9HWG0	uvrA	0.888793	œÜPA3
Q9HWG3	pchD	0.678601	œÜPA3
Q9HWG4	pchF	0.858636	œÜPA3
Q9HWG5	pchG	0.707429	œÜPA3
Q9HWG9	phzS	0.902228	œÜPA3
Q9HWH2	phzM	0.662409	œÜPA3
Q9HWH5	mexH	0.714286	œÜPA3
Q9HWH7	ppgL	0.832543	œÜPA3
Q9HWH8	nmoR	0.427925	œÜPA3
Q9HWH9	nmoA	0.778861	œÜPA3
Q9HWI0	ddlA	0.878813	œÜPA3
Q9HWI1	PA4200	0.690715	œÜPA3
Q9HWI2	PA0508	0.860654	œÜPA3
Q9HWI2	PA4199	0.875655	œÜPA3
Q9HWI3	PA4198	0.954019	œÜPA3
Q9HWI4	bfiS	0.778728	œÜPA3
Q9HWI5	bfiR	0.918938	œÜPA3
Q9HWI6	PA4195	0.757209	œÜPA3
Q9HWJ1	pqsL	0.759783	œÜPA3
Q9HWJ3	PA4188	0.714892	œÜPA3
Q9HWJ6	PA4185	0.918295	œÜPA3
Q9HWJ8	PA4183	0.846812	œÜPA3
Q9HWJ9	PA4182	0.87816	œÜPA3
Q9HWK0	PA4181	0.69233	œÜPA3
Q9HWK1	PA4180	0.899725	œÜPA3
Q9HWK2	PA4179	0.502412	œÜPA3
Q9HWK5	ppiC2	0.910176	œÜPA3
Q9HWK7	PA4174	0.618868	œÜPA3
Q9HWL2	PA4169	0.760844	œÜPA3
Q9HWL4	PA4167	0.681495	œÜPA3
Q9HWL7	PA4164	0.814368	œÜPA3
Q9HWL8	PA4163	0.914095	œÜPA3
Q9HWM4	PA4157	0.884405	œÜPA3
Q9HWN0	acoB		œÜPA3
Q9HWN6	PA4145	0.443572	œÜPA3
Q9HWP3	tyrS1	0.933916	œÜPA3
Q9HWP6	PA4135	0.642289	œÜPA3
Q9HWP9	PA4132	0.755849	œÜPA3
Q9HWQ0	PA4131	0.674805	œÜPA3
Q9HWQ1	PA4130	0.784834	œÜPA3
Q9HWQ2	PA4129	0.656592	œÜPA3
Q9HWQ8	hpcC	0.834116	œÜPA3
Q9HWQ9	PA4122	-0.0222021	œÜPA3
Q9HWR2	aph	0.724798	œÜPA3
Q9HWR3	bphP	0.371705	œÜPA3
Q9HWR4	bphO	0.679789	œÜPA3
Q9HWR5	PA4115	0.9187	œÜPA3
Q9HWR9	PA4111		œÜPA3
Q9HWS0	PA4108	0.703738	œÜPA3
Q9HWS7	bfmR	0.666191	œÜPA3
Q9HWT8	PA4090	0.743252	œÜPA3
Q9HWU2	cupB1	0.380052	œÜPA3
Q9HWU9	PA4079	0.730468	œÜPA3
Q9HWV0	PA4078	0.901577	œÜPA3
Q9HWV1	PA4077	0.948429	œÜPA3
Q9HWV3	PA4075	0.5047	œÜPA3
Q9HWV5	PA4073	0.862013	œÜPA3
Q9HWV9	PA4069	0.883392	œÜPA3
Q9HWW0	PA4068	0.885368	œÜPA3
Q9HWW1	oprG	0.779296	œÜPA3
Q9HWW2	PA4066	0.645413	œÜPA3
Q9HWW5	PA4063	0.508725	œÜPA3
Q9HWW6	PA4062	0.934502	œÜPA3
Q9HWW7	PA4061	0.905307	œÜPA3
Q9HWW8	PA4060	0.576323	œÜPA3
Q9HWW9	PA4059	0.807538	œÜPA3
Q9HWX1	nrdR	0.793017	œÜPA3
Q9HWX2	ribD	0.834152	œÜPA3
Q9HWX3	ribC	0.67859	œÜPA3
Q9HWX4	ribB	0.873722	œÜPA3
Q9HWX5	ribH	0.857965	œÜPA3
Q9HWX6	nusB	0.588336	œÜPA3
Q9HWX7	thiL	0.760848	œÜPA3
Q9HWX9	PA4049	0.714366	œÜPA3
Q9HWY0	PA4048	0.756341	œÜPA3
Q9HWY1	ribA	0.746677	œÜPA3
Q9HWY3	PA4045	0.713144	œÜPA3
Q9HWY4	ispA	0.798679	œÜPA3
Q9HWY5	xseB	0.859103	œÜPA3
Q9HWZ0	PA4037	0.113319	œÜPA3
Q9HWZ2	PA4035	0.818529	œÜPA3
Q9HWZ5	PA4032	0.742711	œÜPA3
Q9HWZ6	ppa	0.935486	œÜPA3
Q9HWZ7	PA4030	0.322098	œÜPA3
Q9HX00	PA4027	0.957894	œÜPA3
Q9HX01	PA4026	0.82403	œÜPA3
Q9HX02	eutC	0.774533	œÜPA3
Q9HX03	eutB	0.80346	œÜPA3
Q9HX05	PA4022	0.956672	œÜPA3
Q9HX07	mpl	0.914484	œÜPA3
Q9HX08	ubiX	0.945352	œÜPA3
Q9HX10	PA4017	0.792553	œÜPA3
Q9HX12	PA4015	0.652413	œÜPA3
Q9HX15	PA4012	0.766859	œÜPA3
Q9HX17	PA4010	0.84493	œÜPA3
Q9HX20	proA	0.842968	œÜPA3
Q9HX21	nadD	0.875765	œÜPA3
Q9HX22	rsfS	0.769178	œÜPA3
Q9HX23	rlmH	0.671442	œÜPA3
Q9HX24	sltB1	0.773774	œÜPA3
Q9HX25	lipA	0.831607	œÜPA3
Q9HX26	PA3995	0.82815	œÜPA3
Q9HX28	PA3992	0.837376	œÜPA3
Q9HX31	holA	0.650262	œÜPA3
Q9HX32	lptE	0.906441	œÜPA3
Q9HX33	leuS	0.917291	œÜPA3
Q9HX36	PA3983	0.899183	œÜPA3
Q9HX37	ybeY	0.814446	œÜPA3
Q9HX38	PA3981	0.874533	œÜPA3
Q9HX39	PA3979	0.924987	œÜPA3
Q9HX40	thiE	0.605522	œÜPA3
Q9HX41	thiD	0.585736	œÜPA3
Q9HX44	PA3972	0.92485	œÜPA3
Q9HX46	amn	0.762258	œÜPA3
Q9HX48	rluE	0.849891	œÜPA3
Q9HX49	PA3967	0.809389	œÜPA3
Q9HX51	PA3965	0.57208	œÜPA3
Q9HX55	PA3961	0.929675	œÜPA3
Q9HX60	PA3956	0.508767	œÜPA3
Q9HX63	PA3953		œÜPA3
Q9HX64	PA3952	0.832603	œÜPA3
Q9HX65	PA3951	0.468938	œÜPA3
Q9HX66	PA3950	0.798236	œÜPA3
Q9HX67	PA3949	0.740467	œÜPA3
Q9HX68	rocA1	0.774825	œÜPA3
Q9HX72	PA3944	0.67637	œÜPA3
Q9HX73	PA3943	0.274418	œÜPA3
Q9HX74	tesB	0.802678	œÜPA3
Q9HX75	PA3941	0.620861	œÜPA3
Q9HX76	PA3940	0.821648	œÜPA3
Q9HX78	PA3938	0.40047	œÜPA3
Q9HX81	tauD	-0.0236297	œÜPA3
Q9HX84	PA3932	0.934518	œÜPA3
Q9HX85	PA3931	0.741833	œÜPA3
Q9HX89	PA3924	0.707886	œÜPA3
Q9HX91	PA3922	0.514797	œÜPA3
Q9HX93	PA3920	-0.00847785	œÜPA3
Q9HX94	PA3919	0.806926	œÜPA3
Q9HX95	moaC	0.850336	œÜPA3
Q9HX97	moaE	0.731103	œÜPA3
Q9HX98	moaB1	0.856764	œÜPA3
Q9HX99	moeA1	0.882027	œÜPA3
Q9HXA0	ubiU	0.708418	œÜPA3
Q9HXA1	ubiV	0.689285	œÜPA3
Q9HXA2	ubiT	0.726707	œÜPA3
Q9HXA5	PA3908	0.717692	œÜPA3
Q9HXA8	PA3905	0.379985	œÜPA3
Q9HXB0	prfC	0.71207	œÜPA3
Q9HXB1	ivy	0.680823	œÜPA3
Q9HXB2	fecA	0.605653	œÜPA3
Q9HXB7	PA3896	0.874466	œÜPA3
Q9HXB8	PA3895	0.792642	œÜPA3
Q9HXC2	PA3891	0.171366	œÜPA3
Q9HXC4	PA3889	0.879923	œÜPA3
Q9HXC6	PA3886	0.849838	œÜPA3
Q9HXC9	PA3883	0.77564	œÜPA3
Q9HXD0	PA3882	0.683448	œÜPA3
Q9HXD2	anvM	0.877796	œÜPA3
Q9HXD3	narL	0.697368	œÜPA3
Q9HXD5	PA3871	0.841292	œÜPA3
Q9HXE0	PA3866	0.961806	œÜPA3
Q9HXE1	PA3865	0.48403	œÜPA3
Q9HXE2	dauR	0.856654	œÜPA3
Q9HXE3	dauA	0.708767	œÜPA3
Q9HXE4	dauB	0.820814	œÜPA3
Q9HXE5	rhlB	0.792207	œÜPA3
Q9HXE6	PA3860	0.90471	œÜPA3
Q9HXE7	PA3859	0.752163	œÜPA3
Q9HXE8	PA3858	0.834606	œÜPA3
Q9HXF0	PA3856	0.565498	œÜPA3
Q9HXF1	PA3855	0.573227	œÜPA3
Q9HXF4	PA3852	0.853738	œÜPA3
Q9HXF6	PA3850	0.800383	œÜPA3
Q9HXF7	PA3849	0.854767	œÜPA3
Q9HXF8	PA3848	0.228369	œÜPA3
Q9HXG0	PA3846	0.858081	œÜPA3
Q9HXG1	PA3845	0.716056	œÜPA3
Q9HXG4	rlmF	0.730723	œÜPA3
Q9HXG8	PA3836	0.842828	œÜPA3
Q9HXH0	valS	0.88789	œÜPA3
Q9HXH1	PA3833	0.868753	œÜPA3
Q9HXH2	PA3830	0.590255	œÜPA3
Q9HXH4	PA3828	0.321916	œÜPA3
Q9HXH8	queA	0.625324	œÜPA3
Q9HXH9	tgt	0.817406	œÜPA3
Q9HXI0	yajC	0.748575	œÜPA3
Q9HXI1	secD	0.834186	œÜPA3
Q9HXI2	secF	0.32409	œÜPA3
Q9HXI3	PA3819	0.835802	œÜPA3
Q9HXI4	suhB	0.926558	œÜPA3
Q9HXI5	trmJ	0.805403	œÜPA3
Q9HXI7	iscR	0.816935	œÜPA3
Q9HXI8	iscS	0.916091	œÜPA3
Q9HXI9	iscU	0.933894	œÜPA3
Q9HXJ0	iscA	0.845296	œÜPA3
Q9HXJ1	hscB	0.539428	œÜPA3
Q9HXJ2	pilF	0.677876	œÜPA3
Q9HXJ3	PA3804	0.964193	œÜPA3
Q9HXJ4	ispG	0.89996	œÜPA3
Q9HXJ5	hisS	0.840591	œÜPA3
Q9HXJ6	PA3801	0.660436	œÜPA3
Q9HXJ7	bamB	0.753484	œÜPA3
Q9HXJ8	der	0.848415	œÜPA3
Q9HXJ9	PA3798	0.869628	œÜPA3
Q9HXK0	PA3797	0.832897	œÜPA3
Q9HXK2	PA3795	0.785001	œÜPA3
Q9HXK4	PA3793	0.755629	œÜPA3
Q9HXK5	leuA	0.824855	œÜPA3
Q9HXK8	PA3787	0.687402	œÜPA3
Q9HXL0	PA3785	0.907341	œÜPA3
Q9HXL2	PA3783	0.735834	œÜPA3
Q9HXL6	PA3779	0.814229	œÜPA3
Q9HXL7	PA3778	0.608624	œÜPA3
Q9HXL8	xseA	0.884393	œÜPA3
Q9HXL9	PA3776	0.795582	œÜPA3
Q9HXM5	guaB	0.966352	œÜPA3
Q9HXM6	guaA	0.794217	œÜPA3
Q9HXM7	PA3768	0.780974	œÜPA3
Q9HXM8	tadA	0.809895	œÜPA3
Q9HXN0	PA3765	0.668887	œÜPA3
Q9HXN1	mltF	0.641863	œÜPA3
Q9HXN2	purL	0.910829	œÜPA3
Q9HXN3	PA3762	0.504914	œÜPA3
Q9HXN5	PA3760	0.881686	œÜPA3
Q9HXN6	PA3759	0.796316	œÜPA3
Q9HXN7	PA3758	0.67316	œÜPA3
Q9HXN8	PA3757	0.3276	œÜPA3
Q9HXN9	PA3756	0.527535	œÜPA3
Q9HXP1	PA3754	0.813839	œÜPA3
Q9HXP3	purT	0.826773	œÜPA3
Q9HXP8	ffh	0.819003	œÜPA3
Q9HXP9	rpsP	0.81485	œÜPA3
Q9HXQ0	rimM	0.874526	œÜPA3
Q9HXQ1	trmD	0.73023	œÜPA3
Q9HXQ2	rplS	0.749269	œÜPA3
Q9HXQ3	PA3741	0.873305	œÜPA3
Q9HXQ4	PA3740	0.29673	œÜPA3
Q9HXQ6	xerD	0.642901	œÜPA3
Q9HXQ9	PA3733	0.954739	œÜPA3
Q9HXR0	PA3732	0.737372	œÜPA3
Q9HXR1	PA3731	0.890527	œÜPA3
Q9HXR3	PA3729	0.86464	œÜPA3
Q9HXR4	PA3728	0.548942	œÜPA3
Q9HXR5	PA3727	0.872117	œÜPA3
Q9HXR6	PA3726	0.710391	œÜPA3
Q9HXR7	recJ	0.895269	œÜPA3
Q9HXR8	PA3723	0.855464	œÜPA3
Q9HXS0	nalC	0.751137	œÜPA3
Q9HXS1	PA3720	0.747536	œÜPA3
Q9HXS4	PA3717	0.961063	œÜPA3
Q9HXS5	PA3716	0.838313	œÜPA3
Q9HXS6	PA3715	0.830375	œÜPA3
Q9HXS8	spdH	0.844989	œÜPA3
Q9HXS9	PA3712	0.815686	œÜPA3
Q9HXT0	PA3711	0.777648	œÜPA3
Q9HXT4	wspB	0.711538	œÜPA3
Q9HXT5	wspC	0.808449	œÜPA3
Q9HXT7	wspE	0.806152	œÜPA3
Q9HXT8	cheB3	0.519666	œÜPA3
Q9HXT9	wspR	0.886557	œÜPA3
Q9HXU0	lysS	0.821104	œÜPA3
Q9HXU1	PA3699	0.618674	œÜPA3
Q9HXU3	PA3697	0.643473	œÜPA3
Q9HXU4	PA3696	0.726618	œÜPA3
Q9HXU7	PA3693	0.840738	œÜPA3
Q9HXU8	lptF	0.904053	œÜPA3
Q9HXU9	PA3691	0.630731	œÜPA3
Q9HXV1	PA3689	0.479716	œÜPA3
Q9HXV3	ppc	0.819387	œÜPA3
Q9HXV4	adk	0.855694	œÜPA3
Q9HXV5	PA3685	0.799399	œÜPA3
Q9HXV7	PA3683	0.624933	œÜPA3
Q9HXV8	PA3682	0.923808	œÜPA3
Q9HXW0	rsmJ	0.0946498	œÜPA3
Q9HXW1	PA3679	0.605012	œÜPA3
Q9HXW2	PA3678	0.692736	œÜPA3
Q9HXW5	PA3675	0.806816	œÜPA3
Q9HXW6	PA3674	0.418557	œÜPA3
Q9HXX2	PA3668	0.775257	œÜPA3
Q9HXX3	csd	0.888579	œÜPA3
Q9HXX5	PA3664	0.522363	œÜPA3
Q9HXX7	PA3662	0.722179	œÜPA3
Q9HXY0	PA3659	0.858139	œÜPA3
Q9HXY1	map	0.771526	œÜPA3
Q9HXY2	uppS	0.805713	œÜPA3
Q9HXY4	opr86	0.804379	œÜPA3
Q9HXY5	PA3647	0.946215	œÜPA3
Q9HXY6	lpxD	0.829512	œÜPA3
Q9HXY7	fabZ	0.794881	œÜPA3
Q9HXY8	lpxB	0.794319	œÜPA3
Q9HXY9	rnhB	0.563883	œÜPA3
Q9HXZ0	PA3641	0.230323	œÜPA3
Q9HXZ1	dnaE	0.836021	œÜPA3
Q9HXZ2	accA	0.891119	œÜPA3
Q9HXZ3	tilS	0.866562	œÜPA3
Q9HXZ4	pyrG	0.916779	œÜPA3
Q9HXZ5	eno	0.684508	œÜPA3
Q9HXZ8	PA3632	0.556596	œÜPA3
Q9HXZ9	PA3631	0.350473	œÜPA3
Q9HY01	adhC	0.821046	œÜPA3
Q9HY02	PA3628	0.890776	œÜPA3
Q9HY04	truD	0.773275	œÜPA3
Q9HY05	surE	0.587046	œÜPA3
Q9HY07	fdxA	0.913918	œÜPA3
Q9HY08	mutS	0.966241	œÜPA3
Q9HY10	PA3618	0.835397	œÜPA3
Q9HY11	PA3615	0.880889	œÜPA3
Q9HY12	PA3614	0.814798	œÜPA3
Q9HY13	PA3613	0.928817	œÜPA3
Q9HY15	PA3611	0.884352	œÜPA3
Q9HY16	potD	0.748322	œÜPA3
Q9HY19	potA2	0.660781	œÜPA3
Q9HY20	PA3606	0.915422	œÜPA3
Q9HY22	erdR	0.745401	œÜPA3
Q9HY25	rpmE2	0.739438	œÜPA3
Q9HY28	PA3598	0.88726	œÜPA3
Q9HY32	PA3594	-0.0281895	œÜPA3
Q9HY34	PA3592		œÜPA3
Q9HY39	metR	0.821898	œÜPA3
Q9HY41	glpK1	0.74835	œÜPA3
Q9HY42	PA3578	0.629617	œÜPA3
Q9HY46	nalD	0.816639	œÜPA3
Q9HY50	PA3567	0.889266	œÜPA3
Q9HY51	PA3566	0.731026	œÜPA3
Q9HY52	PA3565	0.634078	œÜPA3
Q9HY53	PA3564	0.824964	œÜPA3
Q9HY54	fruR	0.797947	œÜPA3
Q9HY55	fruI	0.941649	œÜPA3
Q9HY56	fruK	0.924069	œÜPA3
Q9HY63	arnA	0.788703	œÜPA3
Q9HY69	alg44	0.612296	œÜPA3
Q9HY72	PA3539	0.692061	œÜPA3
Q9HY73	PA3538	0.722201	œÜPA3
Q9HY75	PA3535	0.39593	œÜPA3
Q9HY77	PA3533	0.816659	œÜPA3
Q9HY79	bfrB	0.676445	œÜPA3
Q9HY81	PA3529	0.901967	œÜPA3
Q9HY82	rnt	0.768451	œÜPA3
Q9HY83	PA3526	0.616711	œÜPA3
Q9HY84	argG	0.881601	œÜPA3
Q9HY85	gloA1	0.838003	œÜPA3
Q9HY93	PA3516	0.735582	œÜPA3
Q9HYA1	PA3508	0.798007	œÜPA3
Q9HYA3	PA3506	0.754839	œÜPA3
Q9HYA5	PA3504		œÜPA3
Q9HYA8	PA3501	0.149964	œÜPA3
Q9HYA9	PA3500	0.219961	œÜPA3
Q9HYB3	PA3496	0.764814	œÜPA3
Q9HYB4	nth	0.842174	œÜPA3
Q9HYC1	PA3488	0.750594	œÜPA3
Q9HYC2	pldA	0.94858	œÜPA3
Q9HYC5	tse3	0.697142	œÜPA3
Q9HYC7	metG	0.949712	œÜPA3
Q9HYC8	PA3481	0.640441	œÜPA3
Q9HYC9	dcd	0.733517	œÜPA3
Q9HYD5	maeA	0.959063	œÜPA3
Q9HYD6	PA3470	0.694135	œÜPA3
Q9HYD7	PA3469	0.819249	œÜPA3
Q9HYE0	PA3466	0.830043	œÜPA3
Q9HYE3	PA3463	0.835778	œÜPA3
Q9HYE5	PA3461	0.700161	œÜPA3
Q9HYE6	PA3460	0.583095	œÜPA3
Q9HYE7	PA3459	0.829704	œÜPA3
Q9HYE8	PA3458	0.74662	œÜPA3
Q9HYF0	mnmC	0.929797	œÜPA3
Q9HYF1	PA3455	0.716033	œÜPA3
Q9HYF2	PA3454		œÜPA3
Q9HYF3	PA3453	0.810366	œÜPA3
Q9HYF4	mqo1	0.547956	œÜPA3
Q9HYF6	PA3450	0.842907	œÜPA3
Q9HYG1	PA3445	0.739581	œÜPA3
Q9HYG2	ssuD	0.00274647	œÜPA3
Q9HYG5	PA3441		œÜPA3
Q9HYG6	PA3440	0.880688	œÜPA3
Q9HYG7	folX	0.849427	œÜPA3
Q9HYG8	folE1	0.778186	œÜPA3
Q9HYG9	folM	0.660209	œÜPA3
Q9HYH1	PA3435	0.718304	œÜPA3
Q9HYH5	PA3430	0.795947	œÜPA3
Q9HYH8	PA3427	0.909537	œÜPA3
Q9HYH9	PA3426	0.904574	œÜPA3
Q9HYI0	PA3425	0.636952	œÜPA3
Q9HYI2	PA3423	0.629591	œÜPA3
Q9HYI4	PA3421	0.591069	œÜPA3
Q9HYI7	ldh	0.92512	œÜPA3
Q9HYI8	pdhA	0.892561	œÜPA3
Q9HYI9	PA3416	0.891465	œÜPA3
Q9HYJ0	PA3415	0.807431	œÜPA3
Q9HYJ1	PA3414	0.754142	œÜPA3
Q9HYJ2	PA3413	0.753454	œÜPA3
Q9HYK6	PA3398	0.812963	œÜPA3
Q9HYK7	fpr	0.958942	œÜPA3
Q9HYK8	nosL		œÜPA3
Q9HYL0	nosF	0.860572	œÜPA3
Q9HYL2	nosZ	0.944777	œÜPA3
Q9HYL3	nosR	0.922091	œÜPA3
Q9HYL8	PA3383	0.770046	œÜPA3
Q9HYM8	phnN	0.864767	œÜPA3
Q9HYN9	dsdA	0.698354	œÜPA3
Q9HYP0	PA3356	0.910009	œÜPA3
Q9HYP2	PA3354	0.720022	œÜPA3
Q9HYP3	PA3353	0.712014	œÜPA3
Q9HYP4	PA3352	0.79898	œÜPA3
Q9HYP5	flgM	0.939337	œÜPA3
Q9HYP6	PA3350	0.769868	œÜPA3
Q9HYP7	PA3349	0.825089	œÜPA3
Q9HYP8	PA3347	0.915135	œÜPA3
Q9HYP9	PA3346	-0.0390355	œÜPA3
Q9HYQ0	PA3345	0.848521	œÜPA3
Q9HYQ1	recQ	0.915816	œÜPA3
Q9HYQ4	PA3341	0.973	œÜPA3
Q9HYQ6	plpD	0.594165	œÜPA3
Q9HYQ7	PA3338	-0.0140845	œÜPA3
Q9HYQ8	hldD	0.964115	œÜPA3
Q9HYR0	PA3335		œÜPA3
Q9HYR1	PA3334	0.523098	œÜPA3
Q9HYR2	fabH	0.880936	œÜPA3
Q9HYR3	PA3332	0.772319	œÜPA3
Q9HYR4	PA3331	0.831491	œÜPA3
Q9HYR5	PA3330	0.0901716	œÜPA3
Q9HYR6	PA3329	0.820837	œÜPA3
Q9HYR7	PA3328	0.660834	œÜPA3
Q9HYR8	PA3327	0.791633	œÜPA3
Q9HYR9	clpP2	0.687293	œÜPA3
Q9HYS3	PA3322	0.538114	œÜPA3
Q9HYS4	PA3321	0.818579	œÜPA3
Q9HYS7	PA3317	-0.0251982	œÜPA3
Q9HYT0	phnC1	0.713932	œÜPA3
Q9HYT1	PA3313	0.882607	œÜPA3
Q9HYT2	PA3312	0.863281	œÜPA3
Q9HYT5	PA3309	0.854185	œÜPA3
Q9HYT6	rapA	0.947751	œÜPA3
Q9HYT8	PA3306	0.718418	œÜPA3
Q9HYU3	fadD2	0.771824	œÜPA3
Q9HYU4	fadD1	0.817781	œÜPA3
Q9HYU6	PA3297	0.853306	œÜPA3
Q9HYU8	PA3295	0.755011	œÜPA3
Q9HYV0	PA3293	0.34993	œÜPA3
Q9HYV5	PA3288	0.0525814	œÜPA3
Q9HYV6	PA3287	0.627409	œÜPA3
Q9HYV7	PA3286	0.887203	œÜPA3
Q9HYV8	PA3285	0.713827	œÜPA3
Q9HYW0	PA3283	0.585091	œÜPA3
Q9HYW1	PA3282		œÜPA3
Q9HYW4	PA3277	0.809907	œÜPA3
Q9HYW8	PA3273	0.847118	œÜPA3
Q9HYX1	PA3270	0.765339	œÜPA3
Q9HYX2	PA3269	0.799118	œÜPA3
Q9HYX3	PA3268	0.561483	œÜPA3
Q9HYX7	rdgC	0.815507	œÜPA3
Q9HYX8	PA3262	0.770445	œÜPA3
Q9HYX9	PA3261	0.557979	œÜPA3
Q9HYY0	PA3260	0.80254	œÜPA3
Q9HYY3	prc	0.974748	œÜPA3
Q9HYY4	PA3256	0.810524	œÜPA3
Q9HYY5	PA3255	0.812895	œÜPA3
Q9HYZ0	PA3250	0.263377	œÜPA3
Q9HYZ2	PA3248	0.575914	œÜPA3
Q9HYZ3	apeB	0.87022	œÜPA3
Q9HYZ4	rluA	0.840003	œÜPA3
Q9HYZ5	minE	0.418746	œÜPA3
Q9HYZ6	minD	0.786807	œÜPA3
Q9HYZ7	minC	0.799691	œÜPA3
Q9HZ00	PA3240	0.740635	œÜPA3
Q9HZ02	PA3238	0.467393	œÜPA3
Q9HZ07	PA3233	0.277718	œÜPA3
Q9HZ10	PA3230	0.550449	œÜPA3
Q9HZ14	PA3226	0.837069	œÜPA3
Q9HZ15	PA3225	0.847641	œÜPA3
Q9HZ19	csaA	0.736896	œÜPA3
Q9HZ28	PA3212	0.0881164	œÜPA3
Q9HZ32	PA3208	0.825496	œÜPA3
Q9HZ35	PA3205	0.658989	œÜPA3
Q9HZ36	PA3204	0.606516	œÜPA3
Q9HZ40	PA3200	0.768545	œÜPA3
Q9HZ41	PA3199	0.792899	œÜPA3
Q9HZ42	PA3198	0.762576	œÜPA3
Q9HZ43	PA3197	0.788623	œÜPA3
Q9HZ44	PA3196	0.846757	œÜPA3
Q9HZ46	glk	0.91783	œÜPA3
Q9HZ48	PA3190	0.776601	œÜPA3
Q9HZ51	PA3187	0.876631	œÜPA3
Q9HZ52	PA3185	0.863476	œÜPA3
Q9HZ54	PA3180	0.73754	œÜPA3
Q9HZ55	rluB	0.831616	œÜPA3
Q9HZ61	PA3173	0.719944	œÜPA3
Q9HZ62	mupP	0.751445	œÜPA3
Q9HZ63	ubiG	0.724269	œÜPA3
Q9HZ64	PA3170	0.841186	œÜPA3
Q9HZ65	mtnA	0.889399	œÜPA3
Q9HZ66	serC	0.858334	œÜPA3
Q9HZ67	pheA	0.852595	œÜPA3
Q9HZ68	hisC2	0.879539	œÜPA3
Q9HZ70	cmk	0.843658	œÜPA3
Q9HZ71	rpsA	0.911626	œÜPA3
Q9HZ76	wbpE	0.81984	œÜPA3
Q9HZ78	wbpG	0.833154	œÜPA3
Q9HZ80	wbpJ	0.336126	œÜPA3
Q9HZ81	wbpK	0.716263	œÜPA3
Q9HZ90	PA3135	0.837133	œÜPA3
Q9HZ91	PA3133	0.816831	œÜPA3
Q9HZ93	PA3131	0.941848	œÜPA3
Q9HZ94	PA3130	0.713767	œÜPA3
Q9HZ95	dusC	0.844942	œÜPA3
Q9HZ96	PA3128	0.759782	œÜPA3
Q9HZ97	PA3127	0.882681	œÜPA3
Q9HZ98	ibpA	0.81105	œÜPA3
Q9HZA0	PA3124	0.755803	œÜPA3
Q9HZA1	PA3123	0.75058	œÜPA3
Q9HZA2	PA3122	0.882264	œÜPA3
Q9HZA3	leuC	0.885401	œÜPA3
Q9HZA4	leuD	0.912496	œÜPA3
Q9HZA6	fimV	0.857219	œÜPA3
Q9HZA7	accD	0.922698	œÜPA3
Q9HZA8	folC	0.749724	œÜPA3
Q9HZB4	PA3094	0.375217	œÜPA3
Q9HZB6	fadH1	0.899925	œÜPA3
Q9HZB7	PA3091	0.923547	œÜPA3
Q9HZC0	nadK	0.786051	œÜPA3
Q9HZC1	PA3087	0.780029	œÜPA3
Q9HZC3	PA3085	0.589928	œÜPA3
Q9HZC4	PA3084	0.534895	œÜPA3
Q9HZC5	pepN	0.908985	œÜPA3
Q9HZC6	gbt	0.78393	œÜPA3
Q9HZC7	PA3081	0.613383	œÜPA3
Q9HZC8	PA3080	0.7973	œÜPA3
Q9HZD1	PA3077	0.73588	œÜPA3
Q9HZD2	PA3076	0.649737	œÜPA3
Q9HZD4	PA3074	0.957089	œÜPA3
Q9HZD8	PA3070	0.748019	œÜPA3
Q9HZE0	gdhB	0.90173	œÜPA3
Q9HZE1	PA3067	0.87797	œÜPA3
Q9HZF1	PA3057	0.69283	œÜPA3
Q9HZF2	PA3056	0.723711	œÜPA3
Q9HZF3	PA3055	0.670638	œÜPA3
Q9HZF4	PA3054	0.86069	œÜPA3
Q9HZF5	PA3053	0.738147	œÜPA3
Q9HZF6	PA3052	0.904691	œÜPA3
Q9HZF8	pyrD	0.476887	œÜPA3
Q9HZF9	rmf	0.516721	œÜPA3
Q9HZG0	rlmL	0.791661	œÜPA3
Q9HZG1	PA3047	0.743698	œÜPA3
Q9HZG2	PA3046	0.730448	œÜPA3
Q9HZG5	dgt2	0.911825	œÜPA3
Q9HZG6	PA3042		œÜPA3
Q9HZG8	PA3040	0.602843	œÜPA3
Q9HZH0	PA3038	0.77653	œÜPA3
Q9HZH3	PA3035		œÜPA3
Q9HZH4	PA3034	0.580589	œÜPA3
Q9HZH7	moaB2	0.940203	œÜPA3
Q9HZH8	moeA2	0.848906	œÜPA3
Q9HZI0	PA3026	0.79865	œÜPA3
Q9HZI3	PA3023	0.912	œÜPA3
Q9HZI4	PA3022	0.803224	œÜPA3
Q9HZI5	PA3021	0.836839	œÜPA3
Q9HZI6	PA3020	0.721139	œÜPA3
Q9HZI7	uup	0.80136	œÜPA3
Q9HZI8	PA3018	0.740208	œÜPA3
Q9HZI9	PA3017	0.823823	œÜPA3
Q9HZJ1	PA3015	0.668492	œÜPA3
Q9HZJ2	fadB	0.865009	œÜPA3
Q9HZJ3	fadA	0.848251	œÜPA3
Q9HZJ4	PA3012	0.598736	œÜPA3
Q9HZJ5	topA	0.859457	œÜPA3
Q9HZJ6	PA3010	0.404282	œÜPA3
Q9HZJ7	PA3009	0.768152	œÜPA3
Q9HZJ9	psrA	0.796483	œÜPA3
Q9HZK0	nagZ	0.634926	œÜPA3
Q9HZK1	PA3004	0.913198	œÜPA3
Q9HZK2	PA3003	0.837626	œÜPA3
Q9HZK3	mfd	0.898508	œÜPA3
Q9HZK4	PA3001	0.871637	œÜPA3
Q9HZK6	nqrA	0.780619	œÜPA3
Q9HZK8	nqrC	0.517938	œÜPA3
Q9HZL1	nqrF	0.750347	œÜPA3
Q9HZL2	PA2993	0.536142	œÜPA3
Q9HZL4	PA2990	0.56346	œÜPA3
Q9HZL5	PA2989		œÜPA3
Q9HZM1	PA2983	0.334922	œÜPA3
Q9HZM2	PA2982	0.865505	œÜPA3
Q9HZM3	lpxK	0.788833	œÜPA3
Q9HZM4	PA2980	0.791002	œÜPA3
Q9HZM5	kdsB	0.822398	œÜPA3
Q9HZM6	ptpA	0.866104	œÜPA3
Q9HZM7	murB	0.753116	œÜPA3
Q9HZM8	rne	0.889304	œÜPA3
Q9HZM9	rluC	0.870766	œÜPA3
Q9HZN0	PA2974	0.91132	œÜPA3
Q9HZN1	PA2973	0.428732	œÜPA3
Q9HZN2	PA2972	0.832256	œÜPA3
Q9HZN3	PA2971	0.700469	œÜPA3
Q9HZN4	rpmF	0.815603	œÜPA3
Q9HZN5	plsX	0.78163	œÜPA3
Q9HZN6	pabC	0.579876	œÜPA3
Q9HZN8	tmk	0.758135	œÜPA3
Q9HZN9	PA2959	0.630471	œÜPA3
Q9HZP0	PA2958	0.732927	œÜPA3
Q9HZP1	PA2957	0.824655	œÜPA3
Q9HZP2	PA2956	0.780121	œÜPA3
Q9HZP4	PA2954	0.947742	œÜPA3
Q9HZP5	PA2953	0.865449	œÜPA3
Q9HZP6	etfB	0.818086	œÜPA3
Q9HZP7	etfA	0.849976	œÜPA3
Q9HZP8	fabV	0.933794	œÜPA3
Q9HZP9	cobM	0.769713	œÜPA3
Q9HZQ2	cobW	0.807723	œÜPA3
Q9HZQ3	cobN	0.913358	œÜPA3
Q9HZQ5	PA2942	0.865635	œÜPA3
Q9HZR5	morB	0.906992	œÜPA3
Q9HZR6	cifR	0.674597	œÜPA3
Q9HZR7	PA2930	0.676409	œÜPA3
Q9HZS6	PA2921	0.796763	œÜPA3
Q9HZS9	PA2918	0.834208	œÜPA3
Q9HZT0	PA2917	0.762746	œÜPA3
Q9HZT2	PA2915	0.669903	œÜPA3
Q9HZT4	PA2913	0.771705	œÜPA3
Q9HZT5	PA2912	0.682191	œÜPA3
Q9HZT6	PA2911	0.785258	œÜPA3
Q9HZT8	PA2909	0.618942	œÜPA3
Q9HZT9	cbiD	0.861574	œÜPA3
Q9HZU0	cobL	0.926041	œÜPA3
Q9HZU1	PA2906	0.671142	œÜPA3
Q9HZU2	cobH	0.890355	œÜPA3
Q9HZU3	cobI	0.803243	œÜPA3
Q9HZU4	cobJ	0.908031	œÜPA3
Q9HZU5	PA2902	0.834936	œÜPA3
Q9HZU6	PA2901	0.537581	œÜPA3
Q9HZU7	PA2900	0.630549	œÜPA3
Q9HZV0	PA2897	0.77171	œÜPA3
Q9HZV1	PA2896	-0.049511	œÜPA3
Q9HZV6	atuF	0.678242	œÜPA3
Q9HZV7	atuE	0.572538	œÜPA3
Q9HZV8	atuD	0.764947	œÜPA3
Q9HZV9	atuC	0.793402	œÜPA3
Q9HZW1	atuA	0.619446	œÜPA3
Q9HZW2	atuR	0.668116	œÜPA3
Q9HZX0	PA2877	0.718466	œÜPA3
Q9HZX1	PA2875	0.825992	œÜPA3
Q9HZX4	PA2872	0.248422	œÜPA3
Q9HZX5	PA2871	0.84302	œÜPA3
Q9HZX7	PA2869	-0.022794	œÜPA3
Q9HZX9	PA2867	0.7028	œÜPA3
Q9HZY0	mttC	0.678944	œÜPA3
Q9HZY4	PA2860	0.514181	œÜPA3
Q9HZY5	greB	0.807525	œÜPA3
Q9HZY7	PA2857		œÜPA3
Q9HZY8	tesA	0.920104	œÜPA3
Q9HZY9	PA2855	0.690711	œÜPA3
Q9HZZ0	PA2854	0.770724	œÜPA3
Q9HZZ1	earP	0.512811	œÜPA3
Q9HZZ2	efp	0.851749	œÜPA3
Q9HZZ3	ohr	0.794913	œÜPA3
Q9HZZ4	ohrR	0.78464	œÜPA3
Q9HZZ9	PA2844	0.764604	œÜPA3
Q9I000	PA2843	0.86424	œÜPA3
Q9I002	PA2841	0.929617	œÜPA3
Q9I003	deaD	0.852579	œÜPA3
Q9I004	PA2839	0.486161	œÜPA3
Q9I009	PA2834	0.529064	œÜPA3
Q9I010	PA2833	0.454819	œÜPA3
Q9I011	tpm	0.802163	œÜPA3
Q9I012	PA2831	0.86323	œÜPA3
Q9I014	PA2829	0.59009	œÜPA3
Q9I015	PA2828	0.87421	œÜPA3
Q9I016	msrB	0.86013	œÜPA3
Q9I017	PA2826	0.596957	œÜPA3
Q9I018	ospR	0.257753	œÜPA3
Q9I020	PA2823	0.911737	œÜPA3
Q9I021	PA2822	0.752279	œÜPA3
Q9I022	PA2821	0.718363	œÜPA3
Q9I026	PA2817	0.898968	œÜPA3
Q9I030	PA2813	0.887633	œÜPA3
Q9I031	PA2812	0.656734	œÜPA3
Q9I034	copR	0.812087	œÜPA3
Q9I037	queF	0.76868	œÜPA3
Q9I038	PA2805	0.638588	œÜPA3
Q9I041	PA2802	0.569277	œÜPA3
Q9I042	PA2801	0.88057	œÜPA3
Q9I043	PA2800	0.883364	œÜPA3
Q9I045	PA2798	0.557192	œÜPA3
Q9I046	PA2797	0.677371	œÜPA3
Q9I047	tal	0.906025	œÜPA3
Q9I048	dusA	0.681487	œÜPA3
Q9I051	PA2792	0.403345	œÜPA3
Q9I055	mcpN	0.44633	œÜPA3
Q9I057	PA2786		œÜPA3
Q9I062	PA2781		œÜPA3
Q9I067	PA2776	0.709277	œÜPA3
Q9I069	tse4	0.792517	œÜPA3
Q9I071	PA2772		œÜPA3
Q9I073	PA2770	0.825386	œÜPA3
Q9I074	PA2769	0.798541	œÜPA3
Q9I078	PA2765	0.843365	œÜPA3
Q9I079	PA2764	0.874139	œÜPA3
Q9I081	PA2762	0.670298	œÜPA3
[truncated: 4,908 more rows]

## Sheet: Fig1F
Protein.ID	GeneName	cond	0	rep	newidx	organisms
AVT69_gp001	AVT69_gp001	PA3	1	rep2	0	œÜPA3
AVT69_gp008	AVT69_gp008	PA3	5	rep2	1	œÜPA3
AVT69_gp009	AVT69_gp009	PA3	4	rep2	2	œÜPA3
AVT69_gp010	AVT69_gp010	PA3	1	rep2	3	œÜPA3
AVT69_gp011	AVT69_gp011	PA3	3	rep2	4	œÜPA3
AVT69_gp012	AVT69_gp012	PA3	3	rep2	5	œÜPA3
AVT69_gp013	AVT69_gp013	PA3	0	rep2	6	œÜPA3
AVT69_gp014	AVT69_gp014	PA3	1	rep2	7	œÜPA3
AVT69_gp015	AVT69_gp015	PA3	1	rep2	8	œÜPA3
AVT69_gp016	AVT69_gp016	PA3	1	rep2	9	œÜPA3
AVT69_gp017	AVT69_gp017	PA3	1	rep2	10	œÜPA3
AVT69_gp018	AVT69_gp018	PA3	2	rep2	11	œÜPA3
AVT69_gp021	AVT69_gp021	PA3	1	rep2	12	œÜPA3
AVT69_gp024	AVT69_gp024	PA3	1	rep2	13	œÜPA3
AVT69_gp027	AVT69_gp027	PA3	1	rep2	14	œÜPA3
AVT69_gp029	AVT69_gp029	PA3	1	rep2	15	œÜPA3
AVT69_gp030	AVT69_gp030	PA3	1	rep2	16	œÜPA3
AVT69_gp033	AVT69_gp033	PA3	0	rep2	17	œÜPA3
AVT69_gp039	AVT69_gp039	PA3	3	rep2	18	œÜPA3
AVT69_gp040	AVT69_gp040	PA3	2	rep2	19	œÜPA3
AVT69_gp047	AVT69_gp047	PA3	1	rep2	20	œÜPA3
AVT69_gp048	AVT69_gp048	PA3	2	rep2	21	œÜPA3
AVT69_gp050	AVT69_gp050	PA3	2	rep2	22	œÜPA3
AVT69_gp052	AVT69_gp052	PA3	2	rep2	23	œÜPA3
AVT69_gp053	AVT69_gp053	PA3	3	rep2	24	œÜPA3
AVT69_gp054	AVT69_gp054	PA3	2	rep2	25	œÜPA3
AVT69_gp055	AVT69_gp055	PA3	1	rep2	26	œÜPA3
AVT69_gp056	AVT69_gp056	PA3	1	rep2	27	œÜPA3
AVT69_gp058	AVT69_gp058	PA3	1	rep2	28	œÜPA3
AVT69_gp059	AVT69_gp059	PA3	0	rep2	29	œÜPA3
AVT69_gp060	AVT69_gp060	PA3	1	rep2	30	œÜPA3
AVT69_gp062	AVT69_gp062	PA3	1	rep2	31	œÜPA3
AVT69_gp063	AVT69_gp063	PA3	1	rep2	32	œÜPA3
AVT69_gp064	AVT69_gp064	PA3	2	rep2	33	œÜPA3
AVT69_gp065	AVT69_gp065	PA3	1	rep2	34	œÜPA3
AVT69_gp073	AVT69_gp073	PA3	1	rep2	35	œÜPA3
AVT69_gp075	AVT69_gp075	PA3	1	rep2	36	œÜPA3
AVT69_gp076	AVT69_gp076	PA3	1	rep2	37	œÜPA3
AVT69_gp078	AVT69_gp078	PA3	1	rep2	38	œÜPA3
AVT69_gp082	AVT69_gp082	PA3	1	rep2	39	œÜPA3
AVT69_gp085	AVT69_gp085	PA3	1	rep2	40	œÜPA3
AVT69_gp086	AVT69_gp086	PA3	1	rep2	41	œÜPA3
AVT69_gp088	AVT69_gp088	PA3	3	rep2	42	œÜPA3
AVT69_gp089	AVT69_gp089	PA3	1	rep2	43	œÜPA3
AVT69_gp091	AVT69_gp091	PA3	3	rep2	44	œÜPA3
AVT69_gp092	AVT69_gp092	PA3	1	rep2	45	œÜPA3
AVT69_gp093	AVT69_gp093	PA3	1	rep2	46	œÜPA3
AVT69_gp094	AVT69_gp094	PA3	2	rep2	47	œÜPA3
AVT69_gp096	AVT69_gp096	PA3	2	rep2	48	œÜPA3
AVT69_gp097	AVT69_gp097	PA3	2	rep2	49	œÜPA3
AVT69_gp098	AVT69_gp098	PA3	2	rep2	50	œÜPA3
AVT69_gp099	AVT69_gp099	PA3	2	rep2	51	œÜPA3
AVT69_gp100	AVT69_gp100	PA3	1	rep2	52	œÜPA3
AVT69_gp101	AVT69_gp101	PA3	3	rep2	53	œÜPA3
AVT69_gp105	AVT69_gp105	PA3	1	rep2	54	œÜPA3
AVT69_gp109	AVT69_gp109	PA3	2	rep2	55	œÜPA3
AVT69_gp111	AVT69_gp111	PA3	3	rep2	56	œÜPA3
AVT69_gp112	AVT69_gp112	PA3	2	rep2	57	œÜPA3
AVT69_gp113	AVT69_gp113	PA3	1	rep2	58	œÜPA3
AVT69_gp114	AVT69_gp114	PA3	2	rep2	59	œÜPA3
AVT69_gp116	AVT69_gp116	PA3	1	rep2	60	œÜPA3
AVT69_gp118	AVT69_gp118	PA3	1	rep2	61	œÜPA3
AVT69_gp120	AVT69_gp120	PA3	0	rep2	62	œÜPA3
AVT69_gp121	AVT69_gp121	PA3	3	rep2	63	œÜPA3
AVT69_gp123	AVT69_gp123	PA3	2	rep2	64	œÜPA3
AVT69_gp125	AVT69_gp125	PA3	0	rep2	65	œÜPA3
AVT69_gp126	AVT69_gp126	PA3	1	rep2	66	œÜPA3
AVT69_gp128	AVT69_gp128	PA3	0	rep2	67	œÜPA3
AVT69_gp133	AVT69_gp133	PA3	2	rep2	68	œÜPA3
AVT69_gp134	AVT69_gp134	PA3	3	rep2	69	œÜPA3
AVT69_gp137	AVT69_gp137	PA3	1	rep2	70	œÜPA3
AVT69_gp138	AVT69_gp138	PA3	1	rep2	71	œÜPA3
AVT69_gp140	AVT69_gp140	PA3	2	rep2	72	œÜPA3
AVT69_gp142	AVT69_gp142	PA3	1	rep2	73	œÜPA3
AVT69_gp144	AVT69_gp144	PA3	1	rep2	74	œÜPA3
AVT69_gp145	AVT69_gp145	PA3	2	rep2	75	œÜPA3
AVT69_gp146	AVT69_gp146	PA3	1	rep2	76	œÜPA3
AVT69_gp147	AVT69_gp147	PA3	3	rep2	77	œÜPA3
AVT69_gp148	AVT69_gp148	PA3	4	rep2	78	œÜPA3
AVT69_gp150	AVT69_gp150	PA3	2	rep2	79	œÜPA3
AVT69_gp151	AVT69_gp151	PA3	3	rep2	80	œÜPA3
AVT69_gp153	AVT69_gp153	PA3	2	rep2	81	œÜPA3
AVT69_gp156	AVT69_gp156	PA3	1	rep2	82	œÜPA3
AVT69_gp160	AVT69_gp160	PA3	1	rep2	83	œÜPA3
AVT69_gp161	AVT69_gp161	PA3	1	rep2	84	œÜPA3
AVT69_gp162	AVT69_gp162	PA3	1	rep2	85	œÜPA3
AVT69_gp163	AVT69_gp163	PA3	3	rep2	86	œÜPA3
AVT69_gp164	AVT69_gp164	PA3	4	rep2	87	œÜPA3
AVT69_gp166	AVT69_gp166	PA3	4	rep2	88	œÜPA3
AVT69_gp167	AVT69_gp167	PA3	4	rep2	89	œÜPA3
AVT69_gp170	AVT69_gp170	PA3	2	rep2	90	œÜPA3
AVT69_gp171	AVT69_gp171	PA3	0	rep2	91	œÜPA3
AVT69_gp173	AVT69_gp173	PA3	1	rep2	92	œÜPA3
AVT69_gp174	AVT69_gp174	PA3	2	rep2	93	œÜPA3
AVT69_gp176	AVT69_gp176	PA3	1	rep2	94	œÜPA3
AVT69_gp179	AVT69_gp179	PA3	3	rep2	95	œÜPA3
AVT69_gp183	AVT69_gp183	PA3	1	rep2	96	œÜPA3
AVT69_gp184	AVT69_gp184	PA3	3	rep2	97	œÜPA3
AVT69_gp185	AVT69_gp185	PA3	3	rep2	98	œÜPA3
AVT69_gp187	AVT69_gp187	PA3	1	rep2	99	œÜPA3
AVT69_gp188	AVT69_gp188	PA3	1	rep2	100	œÜPA3
AVT69_gp192	AVT69_gp192	PA3	3	rep2	101	œÜPA3
AVT69_gp193	AVT69_gp193	PA3	1	rep2	102	œÜPA3
AVT69_gp198	AVT69_gp198	PA3	1	rep2	103	œÜPA3
AVT69_gp200	AVT69_gp200	PA3	1	rep2	104	œÜPA3
AVT69_gp201	AVT69_gp201	PA3	1	rep2	105	œÜPA3
AVT69_gp203	AVT69_gp203	PA3	1	rep2	106	œÜPA3
AVT69_gp204	AVT69_gp204	PA3	1	rep2	107	œÜPA3
AVT69_gp205	AVT69_gp205	PA3	2	rep2	108	œÜPA3
AVT69_gp206	AVT69_gp206	PA3	1	rep2	109	œÜPA3
AVT69_gp207	AVT69_gp207	PA3	2	rep2	110	œÜPA3
AVT69_gp209	AVT69_gp209	PA3	1	rep2	111	œÜPA3
AVT69_gp210	AVT69_gp210	PA3	2	rep2	112	œÜPA3
AVT69_gp215	AVT69_gp215	PA3	1	rep2	113	œÜPA3
AVT69_gp218	AVT69_gp218	PA3	0	rep2	114	œÜPA3
AVT69_gp219	AVT69_gp219	PA3	1	rep2	115	œÜPA3
AVT69_gp220	AVT69_gp220	PA3	1	rep2	116	œÜPA3
AVT69_gp221	AVT69_gp221	PA3	1	rep2	117	œÜPA3
AVT69_gp229	AVT69_gp229	PA3	1	rep2	118	œÜPA3
AVT69_gp230	AVT69_gp230	PA3	1	rep2	119	œÜPA3
AVT69_gp231	AVT69_gp231	PA3	1	rep2	120	œÜPA3
AVT69_gp233	AVT69_gp233	PA3	3	rep2	121	œÜPA3
AVT69_gp234	AVT69_gp234	PA3	2	rep2	122	œÜPA3
AVT69_gp235	AVT69_gp235	PA3	3	rep2	123	œÜPA3
AVT69_gp237	AVT69_gp237	PA3	1	rep2	124	œÜPA3
AVT69_gp240	AVT69_gp240	PA3	1	rep2	125	œÜPA3
AVT69_gp241	AVT69_gp241	PA3	1	rep2	126	œÜPA3
AVT69_gp243	AVT69_gp243	PA3	0	rep2	127	œÜPA3
AVT69_gp245	AVT69_gp245	PA3	1	rep2	128	œÜPA3
AVT69_gp246	AVT69_gp246	PA3	0	rep2	129	œÜPA3
AVT69_gp253	AVT69_gp253	PA3	1	rep2	130	œÜPA3
AVT69_gp265	AVT69_gp265	PA3	1	rep2	131	œÜPA3
AVT69_gp266	AVT69_gp266	PA3	0	rep2	132	œÜPA3
AVT69_gp268	AVT69_gp268	PA3	1	rep2	133	œÜPA3
AVT69_gp269	AVT69_gp269	PA3	0	rep2	134	œÜPA3
AVT69_gp270	AVT69_gp270	PA3	0	rep2	135	œÜPA3
AVT69_gp272	AVT69_gp272	PA3	1	rep2	136	œÜPA3
AVT69_gp275	AVT69_gp275	PA3	1	rep2	137	œÜPA3
AVT69_gp283	AVT69_gp283	PA3	1	rep2	138	œÜPA3
AVT69_gp285	AVT69_gp285	PA3	1	rep2	139	œÜPA3
AVT69_gp286	AVT69_gp286	PA3	1	rep2	140	œÜPA3
AVT69_gp291	AVT69_gp291	PA3	1	rep2	141	œÜPA3
AVT69_gp296	AVT69_gp296	PA3	2	rep2	142	œÜPA3
AVT69_gp298	AVT69_gp298	PA3	2	rep2	143	œÜPA3
AVT69_gp306	AVT69_gp306	PA3	1	rep2	144	œÜPA3
AVT69_gp308	AVT69_gp308	PA3	1	rep2	145	œÜPA3
AVT69_gp309	AVT69_gp309	PA3	1	rep2	146	œÜPA3
AVT69_gp310	AVT69_gp310	PA3	1	rep2	147	œÜPA3
AVT69_gp311	AVT69_gp311	PA3	1	rep2	148	œÜPA3
AVT69_gp313	AVT69_gp313	PA3	1	rep2	149	œÜPA3
AVT69_gp315	AVT69_gp315	PA3	2	rep2	150	œÜPA3
AVT69_gp316	AVT69_gp316	PA3	1	rep2	151	œÜPA3
AVT69_gp317	AVT69_gp317	PA3	1	rep2	152	œÜPA3
AVT69_gp318	AVT69_gp318	PA3	1	rep2	153	œÜPA3
AVT69_gp319	AVT69_gp319	PA3	2	rep2	154	œÜPA3
AVT69_gp321	AVT69_gp321	PA3	0	rep2	155	œÜPA3
AVT69_gp322	AVT69_gp322	PA3	0	rep2	156	œÜPA3
AVT69_gp324	AVT69_gp324	PA3	1	rep2	157	œÜPA3
AVT69_gp325	AVT69_gp325	PA3	1	rep2	158	œÜPA3
AVT69_gp328	AVT69_gp328	PA3	1	rep2	159	œÜPA3
AVT69_gp329	AVT69_gp329	PA3	1	rep2	160	œÜPA3
AVT69_gp331	AVT69_gp331	PA3	1	rep2	161	œÜPA3
AVT69_gp332	AVT69_gp332	PA3	1	rep2	162	œÜPA3
AVT69_gp333	AVT69_gp333	PA3	1	rep2	163	œÜPA3
AVT69_gp334	AVT69_gp334	PA3	1	rep2	164	œÜPA3
AVT69_gp335	AVT69_gp335	PA3	0	rep2	165	œÜPA3
AVT69_gp339	AVT69_gp339	PA3	0	rep2	166	œÜPA3
AVT69_gp340	AVT69_gp340	PA3	2	rep2	167	œÜPA3
AVT69_gp343	AVT69_gp343	PA3	1	rep2	168	œÜPA3
AVT69_gp344	AVT69_gp344	PA3	1	rep2	169	œÜPA3
AVT69_gp346	AVT69_gp346	PA3	1	rep2	170	œÜPA3
AVT69_gp347	AVT69_gp347	PA3	1	rep2	171	œÜPA3
AVT69_gp348	AVT69_gp348	PA3	2	rep2	172	œÜPA3
AVT69_gp349	AVT69_gp349	PA3	1	rep2	173	œÜPA3
AVT69_gp351	AVT69_gp351	PA3	1	rep2	174	œÜPA3
AVT69_gp352	AVT69_gp352	PA3	0	rep2	175	œÜPA3
AVT69_gp353	AVT69_gp353	PA3	2	rep2	176	œÜPA3
AVT69_gp356	AVT69_gp356	PA3	2	rep2	177	œÜPA3
AVT69_gp359	AVT69_gp359	PA3	1	rep2	178	œÜPA3
AVT69_gp363	AVT69_gp363	PA3	1	rep2	179	œÜPA3
AVT69_gp364	AVT69_gp364	PA3	3	rep2	180	œÜPA3
AVT69_gp376	AVT69_gp376	PA3	1	rep2	181	œÜPA3
E1JGJ6	ccoQ1	PA3	2	rep2	182	PA01
E1JGJ6	ccoQ1	PhiKZ	2	rep2	0	PA01
E1JGJ6	ccoQ1_PSEAE	PA01_C3_KZ	2	rep2	0	œÜKZ
E1JGJ7	ccoQ2	PA3	2	rep2	183	PA01
E1JGJ7	ccoQ2	PhiKZ	2	rep2	3131	PA01
E1JGJ7	ccoQ2_PSEAE	PA01_C3_KZ	2	rep2	1	œÜKZ
E1JGJ8	prfB	PA3	1	rep2	184	PA01
E1JGJ8	prfB	PA5Oct	2	rep2	0	PA01
E1JGJ8	prfB	PhiKZ	1	rep2	1	PA01
E1JGJ8	prfB_PSEAE	PA01_C3_KZ	1	rep2	2	œÜKZ
G3XCT4	PA3580	PA3	1	rep2	185	PA01
G3XCT4	PA3580	PA5Oct	2	rep2	54	PA01
G3XCT4	PA3580	PhiKZ	0	rep2	2	PA01
G3XCT4	PA3580_PSEAE	PA01_C3_KZ	1	rep2	3	œÜKZ
G3XCT5	pilK	PA3	1	rep2	186	PA01
G3XCT5	pilK	PA5Oct	2	rep2	55	PA01
G3XCT5	pilK	PhiKZ	1	rep2	3	PA01
G3XCT5	pilK_PSEAE	PA01_C3_KZ	2	rep2	4	œÜKZ
G3XCT6	PA1458	PA3	1	rep2	187	PA01
G3XCT6	PA1458	PA5Oct	2	rep2	56	PA01
G3XCT6	PA1458	PhiKZ	1	rep2	4	PA01
G3XCT6	PA1458_PSEAE	PA01_C3_KZ	1	rep2	5	œÜKZ
G3XCT8	PA1699	PA3	1	rep2	188	PA01
G3XCT8	PA1699	PhiKZ	1	rep2	3132	PA01
G3XCT8	PA1699_PSEAE	PA01_C3_KZ	2	rep2	6	œÜKZ
G3XCT9	PA0616_PSEAE	PA01_C3_KZ	1	rep2	7	œÜKZ
G3XCU1	chpD	PA3	1	rep2	189	PA01
G3XCU1	chpD	PhiKZ	1	rep2	3133	PA01
G3XCU1	chpD_PSEAE	PA01_C3_KZ	1	rep2	8	œÜKZ
G3XCU2	argR	PA3	2	rep2	190	PA01
G3XCU2	argR	PA5Oct	2	rep2	57	PA01
G3XCU2	argR	PhiKZ	2	rep2	5	PA01
G3XCU2	argR_PSEAE	PA01_C3_KZ	3	rep2	9	œÜKZ
G3XCU6	cysB	PA3	1	rep2	191	PA01
G3XCU6	cysB	PA5Oct	2	rep2	58	PA01
G3XCU6	cysB	PhiKZ	1	rep2	6	PA01
G3XCU6	cysB_PSEAE	PA01_C3_KZ	1	rep2	10	œÜKZ
G3XCU7	PA2949_PSEAE	PA01_C3_KZ	2	rep2	11	œÜKZ
G3XCU8	PA0628	PA3	1	rep2	192	PA01
G3XCU8	PA0628	PhiKZ	1	rep2	3134	PA01
G3XCU8	PA0628_PSEAE	PA01_C3_KZ	3	rep2	12	œÜKZ
G3XCU9	PA2020	PA3	1	rep2	193	PA01
G3XCU9	PA2020	PA5Oct	3	rep2	59	PA01
G3XCU9	PA2020	PhiKZ	1	rep2	7	PA01
G3XCU9	PA2020_PSEAE	PA01_C3_KZ	3	rep2	13	œÜKZ
G3XCV0	fleQ	PA3	2	rep2	194	PA01
G3XCV0	fleQ	PA5Oct	2	rep2	60	PA01
G3XCV0	fleQ	PhiKZ	1	rep2	8	PA01
G3XCV0	fleQ_PSEAE	PA01_C3_KZ	1	rep2	14	œÜKZ
G3XCV2	pchE	PA3	1	rep2	195	PA01
G3XCV2	pchE	PA5Oct	2	rep2	61	PA01
G3XCV2	pchE	PhiKZ	1	rep2	9	PA01
G3XCV2	pchE_PSEAE	PA01_C3_KZ	1	rep2	15	œÜKZ
G3XCV3	PA2794	PA3	1	rep2	196	PA01
G3XCV3	PA2794	PA5Oct	2	rep2	62	PA01
G3XCV3	PA2794	PhiKZ	2	rep2	3135	PA01
G3XCV3	PA2794_PSEAE	PA01_C3_KZ	2	rep2	16	œÜKZ
G3XCV4	phzG1	PA3	1	rep2	197	PA01
G3XCV4	phzG1	PA5Oct	2	rep2	63	PA01
G3XCV4	phzG1	PhiKZ	1	rep2	10	PA01
G3XCV4	phzG1_PSEAE	PA01_C3_KZ	1	rep2	17	œÜKZ
G3XCV5	phaC1	PA3	3	rep2	198	PA01
G3XCV5	phaC1	PhiKZ	3	rep2	11	PA01
G3XCV5	phaC1_PSEAE	PA01_C3_KZ	3	rep2	18	œÜKZ
G3XCV6	cmpX	PhiKZ	3	rep2	12	PA01
G3XCV6	cmpX_PSEAE	PA01_C3_KZ	2	rep2	19	œÜKZ
G3XCV7	pbpA	PhiKZ	1	rep2	13	PA01
G3XCV7	pbpA_PSEAE	PA01_C3_KZ	3	rep2	20	œÜKZ
G3XCV8	PA2405	PA3	0	rep2	199	PA01
G3XCV8	PA2405	PhiKZ	0	rep2	14	PA01
G3XCV8	PA2405_PSEAE	PA01_C3_KZ	1	rep2	21	œÜKZ
G3XCV9	PA5514	PhiKZ	0	rep2	3136	PA01
G3XCV9	PA5514_PSEAE	PA01_C3_KZ	1	rep2	22	œÜKZ
G3XCW1	PA0637_PSEAE	PA01_C3_KZ	2	rep2	23	œÜKZ
G3XCW3	wzy	PhiKZ	1	rep2	15	PA01
G3XCW4	pcrR_PSEAE	PA01_C3_KZ	2	rep2	24	œÜKZ
G3XCW5	PA3031	PA3	1	rep2	200	PA01
G3XCW5	PA3031_PSEAE	PA01_C3_KZ	2	rep2	25	œÜKZ
G3XCW6	dnr	PA3	1	rep2	201	PA01
G3XCW6	dnr	PA5Oct	2	rep2	64	PA01
G3XCW6	dnr	PhiKZ	1	rep2	16	PA01
G3XCW6	dnr_PSEAE	PA01_C3_KZ	2	rep2	26	œÜKZ
G3XCW7	PA1462	PA3	1	rep2	202	PA01
G3XCW7	PA1462	PA5Oct	2	rep2	65	PA01
G3XCW7	PA1462	PhiKZ	2	rep2	17	PA01
G3XCW7	PA1462_PSEAE	PA01_C3_KZ	2	rep2	27	œÜKZ
G3XCW9	ampD	PA3	1	rep2	203	PA01
G3XCW9	ampD	PA5Oct	2	rep2	66	PA01
G3XCW9	ampD	PhiKZ	1	rep2	18	PA01
G3XCW9	ampD_PSEAE	PA01_C3_KZ	2	rep2	28	œÜKZ
G3XCX0	PA3789_PSEAE	PA01_C3_KZ	1	rep2	29	œÜKZ
G3XCX1	narG	PA3	2	rep2	204	PA01
G3XCX1	narG	PA5Oct	2	rep2	67	PA01
G3XCX1	narG	PhiKZ	1	rep2	19	PA01
G3XCX1	narG_PSEAE	PA01_C3_KZ	2	rep2	30	œÜKZ
G3XCX2	PA0624	PA3	0	rep2	205	PA01
G3XCX2	PA0624	PhiKZ	0	rep2	3137	PA01
G3XCX2	PA0624_PSEAE	PA01_C3_KZ	2	rep2	31	œÜKZ
G3XCX3	pilU	PA3	1	rep2	206	PA01
G3XCX3	pilU	PA5Oct	2	rep2	68	PA01
G3XCX3	pilU	PhiKZ	1	rep2	20	PA01
G3XCX3	pilU_PSEAE	PA01_C3_KZ	2	rep2	32	œÜKZ
G3XCX5	PA0618	PA3	1	rep2	207	PA01
G3XCX5	PA0618	PA5Oct	3	rep2	69	PA01
G3XCX5	PA0618	PhiKZ	1	rep2	3138	PA01
G3XCX5	PA0618_PSEAE	PA01_C3_KZ	3	rep2	33	œÜKZ
G3XCX6	popN	PA3	1	rep2	208	PA01
G3XCX6	popN	PhiKZ	1	rep2	21	PA01
G3XCX6	popN_PSEAE	PA01_C3_KZ	2	rep2	34	œÜKZ
G3XCX7	pilP	PA3	1	rep2	209	PA01
G3XCX7	pilP	PhiKZ	1	rep2	22	PA01
G3XCX7	pilP_PSEAE	PA01_C3_KZ	2	rep2	35	œÜKZ
G3XCY0	PA0979	PhiKZ	1	rep2	3139	PA01
G3XCY0	PA0979_PSEAE	PA01_C3_KZ	1	rep2	36	œÜKZ
G3XCY2	wzz	PA3	2	rep2	210	PA01
G3XCY2	wzz	PhiKZ	2	rep2	23	PA01
G3XCY2	wzz_PSEAE	PA01_C3_KZ	2	rep2	37	œÜKZ
G3XCY3	PA1463	PhiKZ	1	rep2	24	PA01
G3XCY4	amrZ	PA3	2	rep2	211	PA01
G3XCY4	amrZ	PhiKZ	3	rep2	25	PA01
G3XCY4	amrZ_PSEAE	PA01_C3_KZ	3	rep2	38	œÜKZ
G3XCY6	gltR	PA3	2	rep2	212	PA01
G3XCY6	gltR	PA5Oct	2	rep2	70	PA01
G3XCY6	gltR	PhiKZ	1	rep2	26	PA01
G3XCY6	gltR_PSEAE	PA01_C3_KZ	3	rep2	39	œÜKZ
G3XCY8	PA4514	PA3	2	rep2	213	PA01
G3XCY8	PA4514	PA5Oct	2	rep2	71	PA01
G3XCY8	PA4514	PhiKZ	2	rep2	3140	PA01
G3XCY8	PA4514_PSEAE	PA01_C3_KZ	4	rep2	40	œÜKZ
G3XCY9	narJ	PA3	1	rep2	214	PA01
G3XCY9	narJ	PhiKZ	1	rep2	27	PA01
G3XCY9	narJ_PSEAE	PA01_C3_KZ	2	rep2	41	œÜKZ
G3XCZ3	pilZ	PA3	1	rep2	215	PA01
G3XCZ3	pilZ	PA5Oct	2	rep2	72	PA01
G3XCZ3	pilZ	PhiKZ	1	rep2	28	PA01
G3XCZ3	pilZ_PSEAE	PA01_C3_KZ	4	rep2	42	œÜKZ
G3XCZ4	PA0891	PA3	1	rep2	216	PA01
G3XCZ4	PA0891	PA5Oct	2	rep2	73	PA01
G3XCZ4	PA0891	PhiKZ	1	rep2	29	PA01
G3XCZ4	PA0891_PSEAE	PA01_C3_KZ	2	rep2	43	œÜKZ
G3XCZ6	fabD	PA3	1	rep2	217	PA01
G3XCZ6	fabD	PA5Oct	2	rep2	74	PA01
G3XCZ6	fabD	PhiKZ	0	rep2	30	PA01
G3XCZ6	fabD_PSEAE	PA01_C3_KZ	1	rep2	44	œÜKZ
G3XCZ7	PA3119	PA3	1	rep2	218	PA01
G3XCZ7	PA3119	PA5Oct	3	rep2	75	PA01
G3XCZ7	PA3119	PhiKZ	2	rep2	3141	PA01
G3XCZ7	PA3119_PSEAE	PA01_C3_KZ	1	rep2	45	œÜKZ
G3XCZ8	pigA	PA3	1	rep2	219	PA01
G3XCZ8	pigA	PA5Oct	3	rep2	76	PA01
G3XCZ8	pigA	PhiKZ	1	rep2	31	PA01
G3XCZ8	pigA_PSEAE	PA01_C3_KZ	2	rep2	46	œÜKZ
G3XCZ9	phaC2_PSEAE	PA01_C3_KZ	2	rep2	47	œÜKZ
G3XD00	cmaX_PSEAE	PA01_C3_KZ	1	rep2	48	œÜKZ
G3XD01	wbpD	PA3	3	rep2	220	PA01
G3XD01	wbpD	PhiKZ	1	rep2	3142	PA01
G3XD01	wbpD_PSEAE	PA01_C3_KZ	2	rep2	49	œÜKZ
G3XD04	uvrD	PA3	1	rep2	221	PA01
G3XD04	uvrD	PA5Oct	2	rep2	77	PA01
G3XD04	uvrD	PhiKZ	1	rep2	32	PA01
G3XD04	uvrD_PSEAE	PA01_C3_KZ	1	rep2	50	œÜKZ
G3XD08	PA0621	PA3	2	rep2	222	PA01
G3XD08	PA0621	PA5Oct	2	rep2	78	PA01
G3XD08	PA0621	PhiKZ	1	rep2	3143	PA01
G3XD08	PA0621_PSEAE	PA01_C3_KZ	2	rep2	51	œÜKZ
G3XD09	gltD	PA3	2	rep2	223	PA01
G3XD09	gltD	PA5Oct	2	rep2	79	PA01
G3XD09	gltD	PhiKZ	1	rep2	33	PA01
G3XD09	gltD_PSEAE	PA01_C3_KZ	1	rep2	52	œÜKZ
G3XD10	nirJ	PA3	2	rep2	224	PA01
G3XD10	nirJ	PA5Oct	2	rep2	80	PA01
G3XD10	nirJ	PhiKZ	2	rep2	34	PA01
G3XD10	nirJ_PSEAE	PA01_C3_KZ	2	rep2	53	œÜKZ
G3XD11	oprH	PA3	3	rep2	225	PA01
G3XD11	oprH	PA5Oct	3	rep2	81	PA01
G3XD11	oprH	PhiKZ	3	rep2	35	PA01
G3XD11	oprH_PSEAE	PA01_C3_KZ	2	rep2	54	œÜKZ
G3XD12	hcnC	PA3	3	rep2	226	PA01
G3XD12	hcnC	PA5Oct	2	rep2	82	PA01
G3XD12	hcnC	PhiKZ	2	rep2	36	PA01
G3XD12	hcnC_PSEAE	PA01_C3_KZ	2	rep2	55	œÜKZ
G3XD13	PA0902	PA3	2	rep2	227	PA01
G3XD13	PA0902	PA5Oct	2	rep2	83	PA01
G3XD13	PA0902	PhiKZ	2	rep2	37	PA01
G3XD13	PA0902_PSEAE	PA01_C3_KZ	3	rep2	56	œÜKZ
G3XD14	dksA	PA3	1	rep2	228	PA01
G3XD14	dksA	PA5Oct	2	rep2	84	PA01
G3XD14	dksA	PhiKZ	1	rep2	38	PA01
G3XD14	dksA_PSEAE	PA01_C3_KZ	1	rep2	57	œÜKZ
G3XD15	pilW	PhiKZ	1	rep2	39	PA01
G3XD15	pilW_PSEAE	PA01_C3_KZ	1	rep2	58	œÜKZ
G3XD16	PA2523	PA3	1	rep2	229	PA01
G3XD16	PA2523	PA5Oct	2	rep2	85	PA01
G3XD16	PA2523	PhiKZ	1	rep2	3144	PA01
G3XD16	PA2523_PSEAE	PA01_C3_KZ	2	rep2	59	œÜKZ
G3XD17	dsbC	PA3	1	rep2	230	PA01
G3XD17	dsbC	PA5Oct	2	rep2	86	PA01
G3XD17	dsbC	PhiKZ	1	rep2	40	PA01
G3XD17	dsbC_PSEAE	PA01_C3_KZ	1	rep2	60	œÜKZ
G3XD20	mucD	PA3	1	rep2	231	PA01
G3XD20	mucD	PA5Oct	2	rep2	87	PA01
G3XD20	mucD	PhiKZ	1	rep2	41	PA01
G3XD20	mucD_PSEAE	PA01_C3_KZ	1	rep2	61	œÜKZ
G3XD21	PA2019	PhiKZ	1	rep2	42	PA01
G3XD21	PA2019_PSEAE	PA01_C3_KZ	1	rep2	62	œÜKZ
G3XD22	arsC	PA3	1	rep2	232	PA01
G3XD22	arsC	PA5Oct	1	rep2	88	PA01
G3XD22	arsC	PhiKZ	0	rep2	43	PA01
G3XD22	arsC_PSEAE	PA01_C3_KZ	2	rep2	63	œÜKZ
G3XD23	wbpB	PA3	2	rep2	233	PA01
G3XD23	wbpB	PA5Oct	2	rep2	89	PA01
G3XD23	wbpB	PhiKZ	2	rep2	44	PA01
G3XD23	wbpB_PSEAE	PA01_C3_KZ	3	rep2	64	œÜKZ
G3XD24	mcpN_PSEAE	PA01_C3_KZ	1	rep2	65	œÜKZ
G3XD24	pctA	PA3	3	rep2	234	PA01
G3XD24	pctA	PA5Oct	2	rep2	90	PA01
G3XD24	pctA	PhiKZ	1	rep2	45	PA01
G3XD24	pctA_PSEAE	PA01_C3_KZ	1	rep2	66	œÜKZ
G3XD24	pctC	PA5Oct	2	rep2	91	PA01
G3XD26	PA3978	PA3	0	rep2	235	PA01
G3XD26	PA3978	PA5Oct	1	rep2	92	PA01
G3XD26	PA3978	PhiKZ	1	rep2	46	PA01
G3XD26	PA3978_PSEAE	PA01_C3_KZ	2	rep2	67	œÜKZ
G3XD27	PA5055	PA3	1	rep2	236	PA01
G3XD27	PA5055	PA5Oct	2	rep2	93	PA01
G3XD27	PA5055	PhiKZ	1	rep2	47	PA01
G3XD27	PA5055_PSEAE	PA01_C3_KZ	1	rep2	68	œÜKZ
G3XD28	pilM	PA3	2	rep2	237	PA01
G3XD28	pilM	PA5Oct	2	rep2	94	PA01
G3XD28	pilM	PhiKZ	2	rep2	48	PA01
G3XD28	pilM_PSEAE	PA01_C3_KZ	2	rep2	69	œÜKZ
G3XD30	pilN	PA3	1	rep2	238	PA01
G3XD30	pilN	PA5Oct	2	rep2	95	PA01
G3XD30	pilN	PhiKZ	3	rep2	49	PA01
G3XD30	pilN_PSEAE	PA01_C3_KZ	2	rep2	70	œÜKZ
G3XD31	mrcB_PSEAE	PA01_C3_KZ	1	rep2	71	œÜKZ
G3XD32	PA1872	PA3	2	rep2	239	PA01
G3XD32	PA1872	PhiKZ	2	rep2	3145	PA01
G3XD32	PA1872_PSEAE	PA01_C3_KZ	1	rep2	72	œÜKZ
G3XD34	PA4612_PSEAE	PA01_C3_KZ	1	rep2	73	œÜKZ
G3XD35	waaF	PA3	2	rep2	240	PA01
G3XD35	waaF	PA5Oct	2	rep2	96	PA01
G3XD35	waaF	PhiKZ	1	rep2	50	PA01
G3XD35	waaF_PSEAE	PA01_C3_KZ	2	rep2	74	œÜKZ
G3XD36	ptsP	PA3	2	rep2	241	PA01
G3XD36	ptsP	PA5Oct	2	rep2	97	PA01
G3XD36	ptsP	PhiKZ	1	rep2	51	PA01
G3XD36	ptsP_PSEAE	PA01_C3_KZ	1	rep2	75	œÜKZ
G3XD38	PA0633	PA5Oct	3	rep2	98	PA01
G3XD38	PA0633	PhiKZ	1	rep2	52	PA01
G3XD38	PA0633_PSEAE	PA01_C3_KZ	2	rep2	76	œÜKZ
G3XD39	PA0622	PA3	1	rep2	242	PA01
G3XD39	PA0622	PA5Oct	2	rep2	99	PA01
G3XD39	PA0622	PhiKZ	1	rep2	53	PA01
G3XD39	PA0622_PSEAE	PA01_C3_KZ	3	rep2	77	œÜKZ
G3XD40	PA3925	PA3	1	rep2	243	PA01
G3XD40	PA3925	PA5Oct	2	rep2	100	PA01
G3XD40	PA3925	PhiKZ	1	rep2	54	PA01
G3XD40	PA3925_PSEAE	PA01_C3_KZ	1	rep2	78	œÜKZ
G3XD42	PA0617	PhiKZ	1	rep2	3146	PA01
G3XD42	PA0617_PSEAE	PA01_C3_KZ	3	rep2	79	œÜKZ
G3XD43	pilE	PA3	1	rep2	244	PA01
G3XD43	pilE	PhiKZ	3	rep2	55	PA01
G3XD43	pilE_PSEAE	PA01_C3_KZ	2	rep2	80	œÜKZ
G3XD46	ftsI	PhiKZ	1	rep2	56	PA01
G3XD46	ftsI_PSEAE	PA01_C3_KZ	3	rep2	81	œÜKZ
G3XD47	aotJ	PA3	1	rep2	245	PA01
G3XD47	aotJ	PA5Oct	2	rep2	101	PA01
G3XD47	aotJ	PhiKZ	1	rep2	57	PA01
G3XD47	aotJ_PSEAE	PA01_C3_KZ	1	rep2	82	œÜKZ
G3XD48	PA5008	PA3	3	rep2	246	PA01
G3XD48	PA5008	PA5Oct	2	rep2	102	PA01
G3XD48	PA5008	PhiKZ	2	rep2	58	PA01
G3XD48	PA5008_PSEAE	PA01_C3_KZ	2	rep2	83	œÜKZ
G3XD49	pcrV	PA3	1	rep2	247	PA01
G3XD49	pcrV	PA5Oct	2	rep2	103	PA01
G3XD49	pcrV	PhiKZ	1	rep2	59	PA01
G3XD49	pcrV_PSEAE	PA01_C3_KZ	2	rep2	84	œÜKZ
G3XD51	pilO	PA3	4	rep2	248	PA01
G3XD51	pilO	PA5Oct	2	rep2	104	PA01
G3XD51	pilO	PhiKZ	3	rep2	60	PA01
G3XD51	pilO_PSEAE	PA01_C3_KZ	3	rep2	85	œÜKZ
G3XD52	PA3302	PA3	1	rep2	249	PA01
G3XD52	PA3302	PA5Oct	2	rep2	105	PA01
G3XD52	PA3302	PhiKZ	1	rep2	61	PA01
G3XD52	PA3302_PSEAE	PA01_C3_KZ	2	rep2	86	œÜKZ
G3XD53	PA2321	PA3	1	rep2	250	PA01
G3XD53	PA2321	PA5Oct	2	rep2	106	PA01
G3XD53	PA2321	PhiKZ	1	rep2	62	PA01
G3XD53	PA2321_PSEAE	PA01_C3_KZ	1	rep2	87	œÜKZ
G3XD54	dnaQ	PA3	3	rep2	251	PA01
G3XD54	dnaQ	PA5Oct	3	rep2	107	PA01
G3XD54	dnaQ	PhiKZ	2	rep2	63	PA01
G3XD54	dnaQ_PSEAE	PA01_C3_KZ	2	rep2	88	œÜKZ
G3XD55	pilY2	PA3	1	rep2	252	PA01
G3XD55	pilY2	PA5Oct	2	rep2	108	PA01
G3XD55	pilY2	PhiKZ	1	rep2	64	PA01
G3XD55	pilY2_PSEAE	PA01_C3_KZ	2	rep2	89	œÜKZ
G3XD57	PA0636	PhiKZ	0	rep2	3147	PA01
G3XD57	PA0636_PSEAE	PA01_C3_KZ	2	rep2	90	œÜKZ
G3XD59	PA4118	PhiKZ	2	rep2	65	PA01
G3XD59	PA4118_PSEAE	PA01_C3_KZ	2	rep2	91	œÜKZ
G3XD60	narK1	PA3	1	rep2	253	PA01
G3XD60	narK1	PhiKZ	1	rep2	3148	PA01
G3XD60	narK1_PSEAE	PA01_C3_KZ	1	rep2	92	œÜKZ
G3XD61	wbpI	PA3	2	rep2	254	PA01
G3XD61	wbpI	PA5Oct	2	rep2	109	PA01
G3XD61	wbpI	PhiKZ	1	rep2	66	PA01
G3XD61	wbpI_PSEAE	PA01_C3_KZ	1	rep2	93	œÜKZ
G3XD63	chpB	PA3	3	rep2	255	PA01
G3XD63	chpB	PA5Oct	2	rep2	110	PA01
G3XD63	chpB	PhiKZ	1	rep2	67	PA01
G3XD63	chpB_PSEAE	PA01_C3_KZ	3	rep2	94	œÜKZ
G3XD64	fleN	PA3	2	rep2	256	PA01
G3XD64	fleN	PA5Oct	2	rep2	111	PA01
G3XD64	fleN	PhiKZ	1	rep2	68	PA01
G3XD64	fleN_PSEAE	PA01_C3_KZ	3	rep2	95	œÜKZ
G3XD65	PA0626	PhiKZ	1	rep2	3149	PA01
G3XD65	PA0626_PSEAE	PA01_C3_KZ	2	rep2	96	œÜKZ
G3XD66	narX	PhiKZ	2	rep2	69	PA01
G3XD66	narX_PSEAE	PA01_C3_KZ	1	rep2	97	œÜKZ
G3XD68	PA0634	PA3	1	rep2	257	PA01
G3XD68	PA0634	PA5Oct	3	rep2	112	PA01
G3XD68	PA0634	PhiKZ	0	rep2	70	PA01
G3XD68	PA0634_PSEAE	PA01_C3_KZ	3	rep2	98	œÜKZ
G3XD69	PA4521	PhiKZ	1	rep2	71	PA01
G3XD69	PA4521_PSEAE	PA01_C3_KZ	2	rep2	99	œÜKZ
G3XD70	PA5279	PA3	2	rep2	258	PA01
G3XD70	PA5279	PA5Oct	2	rep2	113	PA01
G3XD70	PA5279	PhiKZ	1	rep2	72	PA01
G3XD70	PA5279_PSEAE	PA01_C3_KZ	3	rep2	100	œÜKZ
G3XD71	PA0620	PhiKZ	1	rep2	73	PA01
G3XD71	PA0620_PSEAE	PA01_C3_KZ	2	rep2	101	œÜKZ
G3XD72	PA1464	PA3	1	rep2	259	PA01
G3XD72	PA1464	PA5Oct	2	rep2	114	PA01
G3XD72	PA1464	PhiKZ	1	rep2	74	PA01
G3XD72	PA1464_PSEAE	PA01_C3_KZ	1	rep2	102	œÜKZ
G3XD74	dacC	PA3	2	rep2	260	PA01
G3XD74	dacC	PA5Oct	3	rep2	115	PA01
G3XD74	dacC	PhiKZ	3	rep2	75	PA01
G3XD74	dacC_PSEAE	PA01_C3_KZ	3	rep2	103	œÜKZ
G3XD75	PA0629	PA3	1	rep2	261	PA01
G3XD75	PA0629	PA5Oct	1	rep2	116	PA01
G3XD75	PA0629	PhiKZ	1	rep2	3150	PA01
G3XD75	PA0629_PSEAE	PA01_C3_KZ	1	rep2	104	œÜKZ
G3XD76	dapD	PA3	1	rep2	262	PA01
G3XD76	dapD	PA5Oct	2	rep2	117	PA01
G3XD76	dapD	PhiKZ	1	rep2	76	PA01
G3XD76	dapD_PSEAE	PA01_C3_KZ	2	rep2	105	œÜKZ
G3XD78	rsaL	PA3	3	rep2	263	PA01
G3XD78	rsaL	PhiKZ	2	rep2	77	PA01
G3XD78	rsaL_PSEAE	PA01_C3_KZ	3	rep2	106	œÜKZ
G3XD79	PA4392	PhiKZ	3	rep2	78	PA01
G3XD79	PA4392_PSEAE	PA01_C3_KZ	2	rep2	107	œÜKZ
G3XD80	PA0510	PA3	1	rep2	264	PA01
G3XD80	PA0510	PA5Oct	2	rep2	118	PA01
G3XD80	PA0510	PhiKZ	3	rep2	79	PA01
G3XD80	PA0510_PSEAE	PA01_C3_KZ	2	rep2	108	œÜKZ
G3XD82	PA0615_PSEAE	PA01_C3_KZ	1	rep2	109	œÜKZ
G3XD83	PA0625	PhiKZ	2	rep2	3151	PA01
G3XD83	PA0625_PSEAE	PA01_C3_KZ	2	rep2	110	œÜKZ
G3XD84	pilV	PhiKZ	1	rep2	3152	PA01
G3XD84	pilV_PSEAE	PA01_C3_KZ	3	rep2	111	œÜKZ
G3XD85	wbpH	PA3	3	rep2	265	PA01
G3XD85	wbpH	PhiKZ	2	rep2	80	PA01
G3XD85	wbpH_PSEAE	PA01_C3_KZ	4	rep2	112	œÜKZ
G3XD87	narH	PA3	3	rep2	266	PA01
G3XD87	narH	PhiKZ	1	rep2	81	PA01
G3XD87	narH_PSEAE	PA01_C3_KZ	3	rep2	113	œÜKZ
G3XD89	oprC	PA3	3	rep2	267	PA01
G3XD89	oprC	PA5Oct	3	rep2	119	PA01
G3XD89	oprC	PhiKZ	2	rep2	82	PA01
G3XD89	oprC_PSEAE	PA01_C3_KZ	2	rep2	114	œÜKZ
G3XD90	motD	PA3	1	rep2	268	PA01
G3XD90	motD	PhiKZ	1	rep2	83	PA01
G3XD90	motD_PSEAE	PA01_C3_KZ	1	rep2	115	œÜKZ
G3XD92	PA0619	PA3	0	rep2	269	PA01
G3XD92	PA0619	PhiKZ	1	rep2	3153	PA01
G3XD92	PA0619_PSEAE	PA01_C3_KZ	2	rep2	116	œÜKZ
G3XD93	PA3842	PA3	1	rep2	270	PA01
G3XD93	PA3842	PA5Oct	1	rep2	120	PA01
G3XD93	PA3842	PhiKZ	1	rep2	84	PA01
G3XD93	PA3842_PSEAE	PA01_C3_KZ	1	rep2	117	œÜKZ
G3XD94	wbpA	PA3	2	rep2	271	PA01
G3XD94	wbpA	PA5Oct	2	rep2	121	PA01
G3XD94	wbpA	PhiKZ	1	rep2	85	PA01
G3XD94	wbpA_PSEAE	PA01_C3_KZ	2	rep2	118	œÜKZ
G3XD95	chpC	PA3	2	rep2	272	PA01
G3XD95	chpC	PA5Oct	1	rep2	122	PA01
G3XD95	chpC	PhiKZ	1	rep2	86	PA01
G3XD95	chpC_PSEAE	PA01_C3_KZ	2	rep2	119	œÜKZ
G3XD97	ptxS	PA3	3	rep2	273	PA01
G3XD97	ptxS	PA5Oct	2	rep2	123	PA01
G3XD97	ptxS	PhiKZ	1	rep2	87	PA01
G3XD97	ptxS_PSEAE	PA01_C3_KZ	2	rep2	120	œÜKZ
G3XD98	gacS	PhiKZ	1	rep2	88	PA01
G3XD98	gacS_PSEAE	PA01_C3_KZ	1	rep2	121	œÜKZ
G3XD99	PA4471	PhiKZ	0	rep2	3154	PA01
G3XDA1	exoS	PA3	1	rep2	274	PA01
G3XDA1	exoS	PA5Oct	2	rep2	124	PA01
G3XDA1	exoS	PhiKZ	1	rep2	89	PA01
G3XDA1	exoS_PSEAE	PA01_C3_KZ	1	rep2	122	œÜKZ
G3XDA2	fabF1	PA3	1	rep2	275	PA01
G3XDA2	fabF1	PA5Oct	3	rep2	125	PA01
G3XDA2	fabF1	PhiKZ	1	rep2	90	PA01
G3XDA2	fabF1_PSEAE	PA01_C3_KZ	2	rep2	123	œÜKZ
G3XDA3	tlpQ	PA3	4	rep2	276	PA01
G3XDA4	PA0653	PA3	1	rep2	277	PA01
G3XDA4	PA0653	PA5Oct	2	rep2	126	PA01
G3XDA4	PA0653	PhiKZ	1	rep2	91	PA01
G3XDA4	PA0653_PSEAE	PA01_C3_KZ	1	rep2	124	œÜKZ
G3XDA5	oprE	PA3	2	rep2	278	PA01
G3XDA5	oprE	PA5Oct	2	rep2	127	PA01
G3XDA5	oprE	PhiKZ	2	rep2	92	PA01
G3XDA5	oprE_PSEAE	PA01_C3_KZ	3	rep2	125	œÜKZ
G3XDA8	pstS	PA3	1	rep2	279	PA01
G3XDA8	pstS	PA5Oct	2	rep2	128	PA01
G3XDA8	pstS	PhiKZ	1	rep2	93	PA01
G3XDA8	pstS_PSEAE	PA01_C3_KZ	1	rep2	126	œÜKZ
G3XDB0	crc	PA3	0	rep2	280	PA01
G3XDB0	crc	PA5Oct	1	rep2	129	PA01
G3XDB0	crc	PhiKZ	1	rep2	94	PA01
G3XDB0	crc_PSEAE	PA01_C3_KZ	1	rep2	127	œÜKZ
G3XDB2	cpoB	PA3	1	rep2	281	PA01
G3XDB2	cpoB	PA5Oct	2	rep2	130	PA01
G3XDB2	cpoB	PhiKZ	1	rep2	95	PA01
G3XDB2	cpoB_PSEAE	PA01_C3_KZ	2	rep2	128	œÜKZ
NC_004629_367_262122_-_262637	NC_004629_367_262122_-_262637	PhiKZ	1	rep2	96	œÜKZ
NC_004629_510_117522_-_115978_(REVERSE_SENSE)	NC_004629_510_117522_-_115978_(REVERSE_SENSE)	PhiKZ	1	rep2	97	œÜKZ
NC_004629_576_44889_-_43801_(REVERSE_SENSE)	NC_004629_576_44889_-_43801_(REVERSE_SENSE)	PhiKZ	1	rep2	98	œÜKZ
NC_004629_58_35899_-_36324	NC_004629_58_35899_-_36324	PhiKZ	1	rep2	99	œÜKZ
NC_028999_186_112803_-_113069	NC_028999_186_112803_-_113069	PA3	1	rep2	282	œÜPA3
NC_028999_206_126665_-_128023	NC_028999_206_126665_-_128023	PA3	1	rep2	283	œÜPA3
NC_028999_366_228586_-_228744	NC_028999_366_228586_-_228744	PA3	0	rep2	284	œÜPA3
NC_028999_486_274428_-_274622	NC_028999_486_274428_-_274622	PA3	1	rep2	285	œÜPA3
NC_028999_501_279755_-_280249	NC_028999_501_279755_-_280249	PA3	2	rep2	286	œÜPA3
NC_028999_577_294454_-_294266_(REVERSE_SENSE)	NC_028999_577_294454_-_294266_(REVERSE_SENSE)	PA3	2	rep2	287	œÜPA3
NC_028999_712_224474_-_223515_(REVERSE_SENSE)	NC_028999_712_224474_-_223515_(REVERSE_SENSE)	PA3	3	rep2	288	œÜPA3
NC_028999_766_190544_-_190350_(REVERSE_SENSE)	NC_028999_766_190544_-_190350_(REVERSE_SENSE)	PA3	1	rep2	289	œÜPA3
NC_028999_88_53811_-_55010	NC_028999_88_53811_-_55010	PA3	1	rep2	290	œÜPA3
NC_028999_89_55491_-_56444	NC_028999_89_55491_-_56444	PA3	1	rep2	291	œÜPA3
NC_028999_90_56450_-_58417	NC_028999_90_56450_-_58417	PA3	1	rep2	292	œÜPA3
O05927	cysH	PA3	1	rep2	293	PA01
O05927	cysH	PA5Oct	2	rep2	131	PA01
O05927	cysH	PhiKZ	1	rep2	100	PA01
O05927	cysH_PSEAE	PA01_C3_KZ	2	rep2	129	œÜKZ
O30506	aotP	PA3	4	rep2	294	PA01
O30506	aotP	PA5Oct	2	rep2	132	PA01
O30506	aotP	PhiKZ	2	rep2	101	PA01
O30506	aotP_PSEAE	PA01_C3_KZ	3	rep2	130	œÜKZ
O30508	aruC	PA3	1	rep2	295	PA01
O30508	aruC	PA5Oct	3	rep2	133	PA01
O30508	aruC	PhiKZ	1	rep2	102	PA01
O30508	aruC_PSEAE	PA01_C3_KZ	1	rep2	131	œÜKZ
O30557	aroQ1	PA3	1	rep2	296	PA01
O30557	aroQ1	PA5Oct	3	rep2	134	PA01
O30557	aroQ1	PhiKZ	1	rep2	103	PA01
O30557	aroQ1_PSEAE	PA01_C3_KZ	2	rep2	132	œÜKZ
O33407	estA	PA3	3	rep2	297	PA01
O33407	estA	PA5Oct	3	rep2	135	PA01
O33407	estA	PhiKZ	3	rep2	104	PA01
O33407	estA_PSEAE	PA01_C3_KZ	3	rep2	133	œÜKZ
O33877	fabA	PA3	1	rep2	298	PA01
O33877	fabA	PA5Oct	1	rep2	136	PA01
O33877	fabA	PhiKZ	1	rep2	105	PA01
O33877	fabA_PSEAE	PA01_C3_KZ	2	rep2	134	œÜKZ
O50174	astD	PA3	1	rep2	299	PA01
O50174	astD	PA5Oct	3	rep2	137	PA01
O50174	astD	PhiKZ	1	rep2	106	PA01
O50174	astD_PSEAE	PA01_C3_KZ	2	rep2	135	œÜKZ
O50175	astB	PA3	1	rep2	300	PA01
O50175	astB	PA5Oct	3	rep2	138	PA01
O50175	astB	PhiKZ	1	rep2	107	PA01
O50175	astB_PSEAE	PA01_C3_KZ	1	rep2	136	œÜKZ
O50177	astE	PA3	1	rep2	301	PA01
O50177	astE	PA5Oct	2	rep2	139	PA01
O50177	astE	PhiKZ	1	rep2	108	PA01
O50177	astE_PSEAE	PA01_C3_KZ	1	rep2	137	œÜKZ
O50273	cysD	PA3	1	rep2	302	PA01
O50273	cysD	PA5Oct	2	rep2	140	PA01
O50273	cysD	PhiKZ	1	rep2	109	PA01
O50273	cysD_PSEAE	PA01_C3_KZ	1	rep2	138	œÜKZ
O50274	cysNC	PA3	1	rep2	303	PA01
O50274	cysNC	PA5Oct	2	rep2	141	PA01
O50274	cysNC	PhiKZ	1	rep2	110	PA01
O50274	cysNC_PSEAE	PA01_C3_KZ	1	rep2	139	œÜKZ
O52759	rpsD	PA3	1	rep2	304	PA01
O52759	rpsD	PA5Oct	2	rep2	142	PA01
O52759	rpsD	PhiKZ	1	rep2	111	PA01
O52759	rpsD_PSEAE	PA01_C3_KZ	1	rep2	140	œÜKZ
O52760	rpoA	PA3	2	rep2	305	PA01
O52760	rpoA	PA5Oct	3	rep2	143	PA01
O52760	rpoA	PhiKZ	2	rep2	112	PA01
O52760	rpoA_PSEAE	PA01_C3_KZ	3	rep2	141	œÜKZ
O52761	rplQ	PA3	2	rep2	306	PA01
O52761	rplQ	PA5Oct	3	rep2	144	PA01
O52761	rplQ	PhiKZ	3	rep2	113	PA01
O52761	rplQ_PSEAE	PA01_C3_KZ	2	rep2	142	œÜKZ
O52762	katA	PA3	2	rep2	307	PA01
O52762	katA	PA5Oct	2	rep2	145	PA01
O52762	katA	PhiKZ	1	rep2	114	PA01
O52762	katA_PSEAE	PA01_C3_KZ	2	rep2	143	œÜKZ
O54438	fabG	PA3	1	rep2	308	PA01
O54438	fabG	PA5Oct	2	rep2	146	PA01
O54438	fabG	PhiKZ	1	rep2	115	PA01
O54438	fabG_PSEAE	PA01_C3_KZ	1	rep2	144	œÜKZ
O54439	acpP1	PA3	1	rep2	309	PA01
O54439	acpP1	PA5Oct	2	rep2	147	PA01
O54439	acpP1	PhiKZ	1	rep2	116	PA01
O54439	acpP1_PSEAE	PA01_C3_KZ	3	rep2	145	œÜKZ
O68281	hexR	PA3	1	rep2	310	PA01
O68281	hexR	PA5Oct	2	rep2	148	PA01
O68281	hexR	PhiKZ	1	rep2	117	PA01
O68281	hexR_PSEAE	PA01_C3_KZ	3	rep2	146	œÜKZ
O68282	zwf	PA3	0	rep2	311	PA01
O68282	zwf	PA5Oct	2	rep2	149	PA01
O68282	zwf	PhiKZ	1	rep2	118	PA01
O68282	zwf_PSEAE	PA01_C3_KZ	2	rep2	147	œÜKZ
O68283	eda	PA3	1	rep2	312	PA01
O68283	eda	PA5Oct	3	rep2	150	PA01
O68283	eda	PhiKZ	2	rep2	119	PA01
O68283	eda_PSEAE	PA01_C3_KZ	4	rep2	148	œÜKZ
O68560	ratA	PA3	2	rep2	313	PA01
O68560	ratA	PA5Oct	2	rep2	151	PA01
O68560	ratA	PhiKZ	1	rep2	120	PA01
O68560	ratA_PSEAE	PA01_C3_KZ	1	rep2	149	œÜKZ
O68561	PA4766_PSEAE	PA01_C3_KZ	0	rep2	150	œÜKZ
O68562	bamE	PA3	2	rep2	314	PA01
O68562	bamE	PhiKZ	2	rep2	121	PA01
O68562	bamE_PSEAE	PA01_C3_KZ	1	rep2	151	œÜKZ
O68799	mobA	PA3	0	rep2	315	PA01
O68799	mobA	PA5Oct	0	rep2	152	PA01
O68799	mobA	PhiKZ	1	rep2	122	PA01
O68799	mobA_PSEAE	PA01_C3_KZ	2	rep2	152	œÜKZ
O68822	pepA	PA3	2	rep2	316	PA01
O68822	pepA	PA5Oct	3	rep2	153	PA01
O68822	pepA	PhiKZ	1	rep2	123	PA01
O68822	pepA_PSEAE	PA01_C3_KZ	3	rep2	153	œÜKZ
O68823	holC	PA3	3	rep2	317	PA01
O68823	holC	PA5Oct	3	rep2	154	PA01
O68823	holC	PhiKZ	3	rep2	124	PA01
O68823	holC_PSEAE	PA01_C3_KZ	3	rep2	154	œÜKZ
O68877	hmuV	PhiKZ	1	rep2	3155	PA01
O68877	hmuV_PSEAE	PA01_C3_KZ	1	rep2	155	œÜKZ
O69077	lysC	PA3	2	rep2	318	PA01
O69077	lysC	PA5Oct	2	rep2	155	PA01
O69077	lysC	PhiKZ	1	rep2	125	PA01
O69077	lysC_PSEAE	PA01_C3_KZ	1	rep2	156	œÜKZ
O69078	csrA	PA3	1	rep2	319	PA01
O69078	csrA	PhiKZ	1	rep2	126	PA01
O69078	csrA_PSEAE	PA01_C3_KZ	2	rep2	157	œÜKZ
O69753	phzB1	PA3	1	rep2	320	PA01
O69753	phzB1	PA5Oct	2	rep2	156	PA01
O69753	phzB1	PhiKZ	1	rep2	127	PA01
O69753	phzB1_PSEAE	PA01_C3_KZ	2	rep2	158	œÜKZ
O69754	phzF1	PA3	1	rep2	321	PA01
O69754	phzF1	PhiKZ	1	rep2	128	PA01
O69754	phzF1_PSEAE	PA01_C3_KZ	1	rep2	159	œÜKZ
O82850	rpsB	PA3	3	rep2	322	PA01
O82850	rpsB	PA5Oct	2	rep2	157	PA01
O82850	rpsB	PhiKZ	2	rep2	129	PA01
O82850	rpsB_PSEAE	PA01_C3_KZ	2	rep2	160	œÜKZ
O82851	tsf	PA3	1	rep2	323	PA01
O82851	tsf	PA5Oct	2	rep2	158	PA01
O82851	tsf	PhiKZ	1	rep2	130	PA01
O82851	tsf_PSEAE	PA01_C3_KZ	1	rep2	161	œÜKZ
O82852	pyrH	PA3	2	rep2	324	PA01
O82852	pyrH	PA5Oct	2	rep2	159	PA01
O82852	pyrH	PhiKZ	1	rep2	131	PA01
O82852	pyrH_PSEAE	PA01_C3_KZ	1	rep2	162	œÜKZ
O82853	frr	PA3	1	rep2	325	PA01
O82853	frr	PA5Oct	2	rep2	160	PA01
O82853	frr	PhiKZ	1	rep2	132	PA01
O82853	frr_PSEAE	PA01_C3_KZ	1	rep2	163	œÜKZ
O85732	fmt	PA3	1	rep2	326	PA01
O85732	fmt	PA5Oct	3	rep2	161	PA01
O85732	fmt	PhiKZ	1	rep2	133	PA01
O85732	fmt_PSEAE	PA01_C3_KZ	2	rep2	164	œÜKZ
O86062	nudC	PA3	1	rep2	327	PA01
O86062	nudC	PA5Oct	3	rep2	162	PA01
O86062	nudC	PhiKZ	1	rep2	134	PA01
O86062	nudC_PSEAE	PA01_C3_KZ	2	rep2	165	œÜKZ
O86428	ilvE	PA3	1	rep2	328	PA01
O86428	ilvE	PA5Oct	2	rep2	163	PA01
O86428	ilvE	PhiKZ	1	rep2	135	PA01
O86428	ilvE_PSEAE	PA01_C3_KZ	1	rep2	166	œÜKZ
O87014	usg	PA3	1	rep2	329	PA01
O87014	usg	PA5Oct	2	rep2	164	PA01
O87014	usg	PhiKZ	1	rep2	136	PA01
O87014	usg_PSEAE	PA01_C3_KZ	1	rep2	167	œÜKZ
O87016	truA	PA3	1	rep2	330	PA01
O87016	truA	PA5Oct	3	rep2	165	PA01
O87016	truA	PhiKZ	1	rep2	137	PA01
O87016	truA_PSEAE	PA01_C3_KZ	3	rep2	168	œÜKZ
O87125	cheB1	PA3	1	rep2	331	PA01
O87125	cheB1	PA5Oct	2	rep2	166	PA01
O87125	cheB1	PhiKZ	1	rep2	138	PA01
O87125	cheB1_PSEAE	PA01_C3_KZ	2	rep2	169	œÜKZ
O87131	cheR1	PA3	1	rep2	332	PA01
O87131	cheR1	PA5Oct	2	rep2	167	PA01
O87131	cheR1	PhiKZ	0	rep2	139	PA01
O87131	cheR1_PSEAE	PA01_C3_KZ	1	rep2	170	œÜKZ
P00099	nirM	PA3	1	rep2	333	PA01
P00099	nirM	PA5Oct	2	rep2	168	PA01
P00099	nirM	PhiKZ	1	rep2	140	PA01
P00099	nirM_PSEAE	PA01_C3_KZ	1	rep2	171	œÜKZ
P00106	cc4	PA3	1	rep2	334	PA01
P00106	cc4	PA5Oct	1	rep2	169	PA01
P00106	cc4	PhiKZ	1	rep2	141	PA01
P00106	cc4_PSEAE	PA01_C3_KZ	1	rep2	172	œÜKZ
P00282	azu	PA3	0	rep2	335	PA01
P00282	azu	PA5Oct	2	rep2	170	PA01
P00282	azu	PhiKZ	1	rep2	142	PA01
P00282	azu_PSEAE	PA01_C3_KZ	1	rep2	173	œÜKZ
P04739	pilA	PA3	4	rep2	336	PA01
P04739	pilA	PA5Oct	3	rep2	171	PA01
P04739	pilA	PhiKZ	2	rep2	143	PA01
P04739	pilA_PSEAE	PA01_C3_KZ	2	rep2	174	œÜKZ
P05384	hupB	PA3	2	rep2	337	PA01
P05384	hupB	PA5Oct	3	rep2	172	PA01
P05384	hupB	PhiKZ	2	rep2	144	PA01
P05384	hupB_PSEAE	PA01_C3_KZ	2	rep2	175	œÜKZ
P07344	trpA	PA3	1	rep2	338	PA01
P07344	trpA	PA5Oct	2	rep2	173	PA01
P07344	trpA	PhiKZ	1	rep2	145	PA01
P07344	trpA_PSEAE	PA01_C3_KZ	1	rep2	176	œÜKZ
P07345	trpB	PA3	1	rep2	339	PA01
P07345	trpB	PA5Oct	2	rep2	174	PA01
P07345	trpB	PhiKZ	1	rep2	146	PA01
P07345	trpB_PSEAE	PA01_C3_KZ	3	rep2	177	œÜKZ
P08280	recA	PA3	3	rep2	340	PA01
P08280	recA	PA5Oct	2	rep2	175	PA01
P08280	recA	PhiKZ	1	rep2	147	PA01
P08280	recA_PSEAE	PA01_C3_KZ	2	rep2	178	œÜKZ
P08308	arcB	PA3	1	rep2	341	PA01
P08308	arcB	PA5Oct	2	rep2	176	PA01
P08308	arcB	PhiKZ	1	rep2	148	PA01
P08308	arcB_PSEAE	PA01_C3_KZ	2	rep2	179	œÜKZ
P09591	tufA	PA3	2	rep2	342	PA01
P09591	tufA	PA5Oct	2	rep2	177	PA01
P09591	tufA	PhiKZ	1	rep2	149	PA01
P09591	tufA_PSEAE	PA01_C3_KZ	2	rep2	180	œÜKZ
P09785	phnA	PA3	1	rep2	343	PA01
P09785	phnA	PhiKZ	1	rep2	150	PA01
P09785	phnA_PSEAE	PA01_C3_KZ	2	rep2	181	œÜKZ
P09786	phnB	PA3	0	rep2	344	PA01
P09786	phnB	PhiKZ	1	rep2	3156	PA01
P09786	phnB_PSEAE	PA01_C3_KZ	1	rep2	182	œÜKZ
P09852	toxR	PhiKZ	0	rep2	151	PA01
P0C2B2	dsbA	PA3	1	rep2	345	PA01
P0C2B2	dsbA	PA5Oct	2	rep2	178	PA01
P0C2B2	dsbA	PhiKZ	1	rep2	152	PA01
P0C2B2	dsbA_PSEAE	PA01_C3_KZ	1	rep2	183	œÜKZ
P0DP44	ppk	PA3	2	rep2	346	PA01
P0DP44	ppk	PA5Oct	2	rep2	179	PA01
P0DP44	ppk	PhiKZ	2	rep2	153	PA01
P0DP44	ppk_PSEAE	PA01_C3_KZ	3	rep2	184	œÜKZ
P0DPB9	phzD2	PA5Oct	2	rep2	180	PA01
P0DPB9	phzD2	PhiKZ	1	rep2	3157	PA01
P0DPB9	phzD2_PSEAE	PA01_C3_KZ	1	rep2	185	œÜKZ
P0DPC1	phzD1	PA5Oct	2	rep2	181	PA01
P0DPC1	phzD1	PhiKZ	1	rep2	3158	PA01
P0DPC1	phzD1_PSEAE	PA01_C3_KZ	1	rep2	186	œÜKZ
P10932	amiR	PhiKZ	2	rep2	3159	PA01
P11221	oprI	PA3	3	rep2	347	PA01
P11221	oprI	PA5Oct	3	rep2	182	PA01
P11221	oprI	PhiKZ	1	rep2	154	PA01
P11221	oprI_PSEAE	PA01_C3_KZ	1	rep2	187	œÜKZ
P11436	amiE	PA3	1	rep2	348	PA01
P11436	amiE	PA5Oct	1	rep2	183	PA01
P11436	amiE	PhiKZ	1	rep2	155	PA01
P11436	amiE_PSEAE	PA01_C3_KZ	1	rep2	188	œÜKZ
P11439	eta_PSEAE	PA01_C3_KZ	1	rep2	189	œÜKZ
P11720	trpI	PA3	1	rep2	349	PA01
P11720	trpI	PA5Oct	4	rep2	184	PA01
P11720	trpI	PhiKZ	1	rep2	156	PA01
P11720	trpI_PSEAE	PA01_C3_KZ	3	rep2	190	œÜKZ
P11724	argF	PA3	1	rep2	350	PA01
P11724	argF	PA5Oct	2	rep2	185	PA01
P11724	argF	PhiKZ	1	rep2	157	PA01
P11724	argF_PSEAE	PA01_C3_KZ	2	rep2	191	œÜKZ
P13794	oprF	PA3	2	rep2	351	PA01
P13794	oprF	PA5Oct	2	rep2	186	PA01
P13794	oprF	PhiKZ	3	rep2	158	PA01
P13794	oprF_PSEAE	PA01_C3_KZ	4	rep2	192	œÜKZ
P13981	arcA	PA3	1	rep2	352	PA01
P13981	arcA	PA5Oct	3	rep2	187	PA01
P13981	arcA	PhiKZ	1	rep2	159	PA01
P13981	arcA_PSEAE	PA01_C3_KZ	2	rep2	193	œÜKZ
P13982	arcC	PA3	1	rep2	353	PA01
P13982	arcC	PA5Oct	2	rep2	188	PA01
P13982	arcC	PhiKZ	1	rep2	160	PA01
P13982	arcC_PSEAE	PA01_C3_KZ	1	rep2	194	œÜKZ
P14165	gltA	PA3	0	rep2	354	PA01
P14165	gltA	PA5Oct	2	rep2	189	PA01
P14165	gltA	PhiKZ	1	rep2	161	PA01
P14165	gltA_PSEAE	PA01_C3_KZ	1	rep2	195	œÜKZ
P14532	ccpA	PA3	1	rep2	355	PA01
P14532	ccpA	PA5Oct	2	rep2	190	PA01
P14532	ccpA	PhiKZ	1	rep2	162	PA01
P14532	ccpA_PSEAE	PA01_C3_KZ	1	rep2	196	œÜKZ
P14756	lasB	PA3	2	rep2	356	PA01
P14756	lasB	PA5Oct	2	rep2	191	PA01
P14756	lasB_PSEAE	PA01_C3_KZ	2	rep2	197	œÜKZ
P14789	lasA	PhiKZ	1	rep2	163	PA01
P14789	lasA_PSEAE	PA01_C3_KZ	1	rep2	198	œÜKZ
P15275	algQ	PA3	1	rep2	357	PA01
P15275	algQ	PA5Oct	2	rep2	192	PA01
P15275	algQ	PhiKZ	1	rep2	164	PA01
P15275	algQ_PSEAE	PA01_C3_KZ	1	rep2	199	œÜKZ
P15276	algP	PA3	1	rep2	358	PA01
P15276	algP	PA5Oct	1	rep2	193	PA01
P15276	algP	PhiKZ	0	rep2	165	PA01
P15276	algP_PSEAE	PA01_C3_KZ	1	rep2	200	œÜKZ
P15713	plcN_PSEAE	PA01_C3_KZ	3	rep2	201	œÜKZ
P17323	lppL	PA3	2	rep2	359	PA01
P17323	lppL	PA5Oct	3	rep2	194	PA01
P17323	lppL	PhiKZ	2	rep2	166	PA01
P17323	lppL_PSEAE	PA01_C3_KZ	3	rep2	202	œÜKZ
P18275	arcD	PA3	2	rep2	360	PA01
P18275	arcD	PA5Oct	5	rep2	195	PA01
P18275	arcD	PhiKZ	2	rep2	167	PA01
P18275	arcD_PSEAE	PA01_C3_KZ	2	rep2	203	œÜKZ
P19572	lysA	PA3	2	rep2	361	PA01
P19572	lysA	PA5Oct	2	rep2	196	PA01
P19572	lysA	PhiKZ	1	rep2	168	PA01
P19572	lysA_PSEAE	PA01_C3_KZ	1	rep2	204	œÜKZ
P20574	trpD	PA3	1	rep2	362	PA01
P20574	trpD	PA5Oct	3	rep2	197	PA01
P20574	trpD	PhiKZ	1	rep2	169	PA01
P20574	trpD_PSEAE	PA01_C3_KZ	2	rep2	205	œÜKZ
P20576	trpG	PA3	1	rep2	363	PA01
P20576	trpG	PA5Oct	2	rep2	198	PA01
P20576	trpG	PhiKZ	0	rep2	170	PA01
P20576	trpG_PSEAE	PA01_C3_KZ	1	rep2	206	œÜKZ
P20577	trpC	PA3	1	rep2	364	PA01
P20577	trpC	PA5Oct	2	rep2	199	PA01
P20577	trpC	PhiKZ	1	rep2	171	PA01
P20577	trpC_PSEAE	PA01_C3_KZ	1	rep2	207	œÜKZ
P20580	trpE	PA3	1	rep2	365	PA01
P20580	trpE	PA5Oct	2	rep2	200	PA01
P20580	trpE	PhiKZ	1	rep2	172	PA01
P20580	trpE_PSEAE	PA01_C3_KZ	1	rep2	208	œÜKZ
P20581	pqsE	PA3	1	rep2	366	PA01
P20581	pqsE	PA5Oct	2	rep2	201	PA01
P20581	pqsE	PhiKZ	1	rep2	173	PA01
P20581	pqsE_PSEAE	PA01_C3_KZ	1	rep2	209	œÜKZ
P20582	pqsD	PA3	1	rep2	367	PA01
P20582	pqsD	PA5Oct	2	rep2	202	PA01
P20582	pqsD	PhiKZ	1	rep2	174	PA01
P20582	pqsD_PSEAE	PA01_C3_KZ	1	rep2	210	œÜKZ
P21175	braC	PA3	1	rep2	368	PA01
P21175	braC	PA5Oct	2	rep2	203	PA01
P21175	braC	PhiKZ	1	rep2	175	PA01
P21175	braC_PSEAE	PA01_C3_KZ	1	rep2	211	œÜKZ
P21629	braF	PA3	2	rep2	369	PA01
P21629	braF	PhiKZ	1	rep2	176	PA01
P21629	braF_PSEAE	PA01_C3_KZ	1	rep2	212	œÜKZ
P21630	braG	PA3	4	rep2	370	PA01
P21630	braG	PhiKZ	2	rep2	177	PA01
P21630	braG_PSEAE	PA01_C3_KZ	2	rep2	213	œÜKZ
P22008	proC	PA3	4	rep2	371	PA01
P22008	proC	PA5Oct	2	rep2	204	PA01
P22008	proC	PhiKZ	1	rep2	178	PA01
P22008	proC_PSEAE	PA01_C3_KZ	1	rep2	214	œÜKZ
P22567	argA	PA3	1	rep2	372	PA01
P22567	argA	PA5Oct	2	rep2	205	PA01
P22567	argA	PhiKZ	1	rep2	179	PA01
P22567	argA_PSEAE	PA01_C3_KZ	1	rep2	215	œÜKZ
P22608	pilB	PA3	1	rep2	373	PA01
P22608	pilB	PA5Oct	2	rep2	206	PA01
P22608	pilB	PhiKZ	1	rep2	180	PA01
P22608	pilB_PSEAE	PA01_C3_KZ	1	rep2	216	œÜKZ
P22610	pilD_PSEAE	PA01_C3_KZ	1	rep2	217	œÜKZ
P23189	gor	PA3	2	rep2	374	PA01
P23189	gor	PA5Oct	3	rep2	207	PA01
P23189	gor	PhiKZ	1	rep2	181	PA01
P23189	gor_PSEAE	PA01_C3_KZ	3	rep2	218	œÜKZ
P23205	PA2024	PA3	0	rep2	375	PA01
P23205	PA2024	PhiKZ	1	rep2	3160	PA01
P23205	PA2024_PSEAE	PA01_C3_KZ	2	rep2	219	œÜKZ
P23620	phoB	PA3	1	rep2	376	PA01
P23620	phoB	PA5Oct	2	rep2	208	PA01
P23620	phoB	PhiKZ	1	rep2	182	PA01
P23620	phoB_PSEAE	PA01_C3_KZ	1	rep2	220	œÜKZ
P23747	algB	PA3	1	rep2	377	PA01
P23747	algB	PA5Oct	2	rep2	209	PA01
P23747	algB	PhiKZ	1	rep2	183	PA01
P23747	algB_PSEAE	PA01_C3_KZ	2	rep2	221	œÜKZ
P23926	anr	PA3	1	rep2	378	PA01
P23926	anr	PA5Oct	2	rep2	210	PA01
P23926	anr	PhiKZ	1	rep2	184	PA01
P23926	anr_PSEAE	PA01_C3_KZ	1	rep2	222	œÜKZ
P24474	nirS	PA3	1	rep2	379	PA01
P24474	nirS	PA5Oct	2	rep2	211	PA01
P24474	nirS	PhiKZ	1	rep2	185	PA01
P24474	nirS_PSEAE	PA01_C3_KZ	1	rep2	223	œÜKZ
P24559	pilT	PA3	2	rep2	380	PA01
P24559	pilT	PA5Oct	2	rep2	212	PA01
P24559	pilT	PhiKZ	1	rep2	186	PA01
P24559	pilT_PSEAE	PA01_C3_KZ	2	rep2	224	œÜKZ
P24562	PA0394	PA3	1	rep2	381	PA01
P24562	PA0394	PA5Oct	2	rep2	213	PA01
P24562	PA0394	PhiKZ	1	rep2	187	PA01
P24562	PA0394_PSEAE	PA01_C3_KZ	1	rep2	225	œÜKZ
P24734	ampR	PA3	1	rep2	382	PA01
P24734	ampR	PA5Oct	1	rep2	214	PA01
P24734	ampR	PhiKZ	1	rep2	3161	PA01
P24734	ampR_PSEAE	PA01_C3_KZ	2	rep2	226	œÜKZ
P24735	ampC	PA3	1	rep2	383	PA01
P24735	ampC	PA5Oct	2	rep2	215	PA01
P24735	ampC	PhiKZ	1	rep2	188	PA01
P24735	ampC_PSEAE	PA01_C3_KZ	2	rep2	227	œÜKZ
P24908	PA0034_PSEAE	PA01_C3_KZ	3	rep2	228	œÜKZ
P25084	lasR	PA3	3	rep2	384	PA01
P25084	lasR	PA5Oct	2	rep2	216	PA01
P25084	lasR	PhiKZ	1	rep2	189	PA01
P25084	lasR_PSEAE	PA01_C3_KZ	3	rep2	229	œÜKZ
P26275	algR	PA3	1	rep2	385	PA01
P26275	algR	PA5Oct	2	rep2	217	PA01
P26275	algR	PhiKZ	1	rep2	190	PA01
P26275	algR_PSEAE	PA01_C3_KZ	2	rep2	230	œÜKZ
P26276	algC	PA3	1	rep2	386	PA01
P26276	algC	PA5Oct	2	rep2	218	PA01
P26276	algC	PhiKZ	1	rep2	191	PA01
P26276	algC_PSEAE	PA01_C3_KZ	2	rep2	231	œÜKZ
P26480	rpoD	PA3	3	rep2	387	PA01
P26480	rpoD	PA5Oct	2	rep2	219	PA01
P26480	rpoD	PhiKZ	1	rep2	192	PA01
P26480	rpoD_PSEAE	PA01_C3_KZ	2	rep2	232	œÜKZ
P26841	cat	PhiKZ	1	rep2	193	PA01
P26841	cat_PSEAE	PA01_C3_KZ	2	rep2	233	œÜKZ
P26993	exsA	PA3	3	rep2	388	PA01
P26993	exsA	PA5Oct	2	rep2	220	PA01
P26993	exsA	PhiKZ	2	rep2	194	PA01
P26993	exsA_PSEAE	PA01_C3_KZ	2	rep2	234	œÜKZ
P26994	exsB_PSEAE	PA01_C3_KZ	1	rep2	235	œÜKZ
P26995	exsC	PhiKZ	1	rep2	195	PA01
P26995	exsC_PSEAE	PA01_C3_KZ	1	rep2	236	œÜKZ
P27017	amiC	PA3	1	rep2	389	PA01
P27017	amiC	PhiKZ	0	rep2	196	PA01
P27017	amiC_PSEAE	PA01_C3_KZ	2	rep2	237	œÜKZ
P27726	gap	PA3	1	rep2	390	PA01
P27726	gap	PA5Oct	2	rep2	221	PA01
P27726	gap	PhiKZ	1	rep2	197	PA01
P27726	gap_PSEAE	PA01_C3_KZ	2	rep2	238	œÜKZ
P28809	mmsR	PA3	1	rep2	391	PA01
P28809	mmsR	PhiKZ	1	rep2	3162	PA01
P28809	mmsR_PSEAE	PA01_C3_KZ	2	rep2	239	œÜKZ
P28810	mmsA	PA3	1	rep2	392	PA01
P28810	mmsA	PA5Oct	2	rep2	222	PA01
P28810	mmsA	PhiKZ	1	rep2	198	PA01
P28810	mmsA_PSEAE	PA01_C3_KZ	0	rep2	240	œÜKZ
P28811	mmsB	PA3	1	rep2	393	PA01
P28811	mmsB	PA5Oct	2	rep2	223	PA01
P28811	mmsB	PhiKZ	1	rep2	199	PA01
P28812	PA3568	PA3	1	rep2	394	PA01
P28812	PA3568	PhiKZ	1	rep2	200	PA01
P29248	fliA	PA3	1	rep2	395	PA01
P29248	fliA	PA5Oct	2	rep2	224	PA01
P29248	fliA	PhiKZ	1	rep2	201	PA01
P29248	fliA_PSEAE	PA01_C3_KZ	1	rep2	241	œÜKZ
P29363	thrC	PA3	0	rep2	396	PA01
P29363	thrC	PA5Oct	1	rep2	225	PA01
P29363	thrC	PhiKZ	1	rep2	202	PA01
P29363	thrC_PSEAE	PA01_C3_KZ	1	rep2	242	œÜKZ
P29364	thrB	PA3	2	rep2	397	PA01
P29364	thrB	PA5Oct	2	rep2	226	PA01
P29364	thrB	PhiKZ	1	rep2	203	PA01
P29364	thrB_PSEAE	PA01_C3_KZ	1	rep2	243	œÜKZ
P29365	hom	PA3	3	rep2	398	PA01
P29365	hom	PA5Oct	2	rep2	227	PA01
P29365	hom	PhiKZ	1	rep2	204	PA01
P29365	hom_PSEAE	PA01_C3_KZ	4	rep2	244	œÜKZ
P29369	agmR	PhiKZ	1	rep2	3163	PA01
P29369	agmR_PSEAE	PA01_C3_KZ	1	rep2	245	œÜKZ
P29370	PA1977	PhiKZ	1	rep2	3164	PA01
P29370	PA1977_PSEAE	PA01_C3_KZ	2	rep2	246	œÜKZ
P29436	rpmH	PA3	2	rep2	399	PA01
P29436	rpmH	PA5Oct	3	rep2	228	PA01
P29436	rpmH	PhiKZ	2	rep2	3165	PA01
P29436	rpmH_PSEAE	PA01_C3_KZ	1	rep2	247	œÜKZ
P30417	fkl	PA3	1	rep2	400	PA01
P30417	fkl	PA5Oct	2	rep2	229	PA01
P30417	fkl	PhiKZ	0	rep2	205	PA01
P30417	fkl_PSEAE	PA01_C3_KZ	1	rep2	248	œÜKZ
P30718	groEL	PA3	1	rep2	401	PA01
P30718	groEL	PA5Oct	2	rep2	230	PA01
P30718	groEL	PhiKZ	1	rep2	206	PA01
P30718	groEL_PSEAE	PA01_C3_KZ	1	rep2	249	œÜKZ
P30720	groES	PA3	2	rep2	402	PA01
P30720	groES	PA5Oct	2	rep2	231	PA01
P30720	groES	PhiKZ	1	rep2	207	PA01
P30720	groES_PSEAE	PA01_C3_KZ	2	rep2	250	œÜKZ
P30819	nadC	PA3	1	rep2	403	PA01
P30819	nadC	PA5Oct	2	rep2	232	PA01
P30819	nadC	PhiKZ	1	rep2	208	PA01
P30819	nadC_PSEAE	PA01_C3_KZ	2	rep2	251	œÜKZ
P31961	edd	PA3	1	rep2	404	PA01
P31961	edd	PA5Oct	3	rep2	233	PA01
P31961	edd	PhiKZ	1	rep2	209	PA01
P31961	edd_PSEAE	PA01_C3_KZ	2	rep2	252	œÜKZ
P32265	nfxB	PA3	0	rep2	405	PA01
P32265	nfxB	PA5Oct	2	rep2	234	PA01
P32265	nfxB	PhiKZ	1	rep2	210	PA01
P32265	nfxB_PSEAE	PA01_C3_KZ	1	rep2	253	œÜKZ
P32722	oprD	PA3	2	rep2	406	PA01
P32722	oprD	PA5Oct	1	rep2	235	PA01
P32722	oprD	PhiKZ	2	rep2	211	PA01
P32722	oprD_PSEAE	PA01_C3_KZ	2	rep2	254	œÜKZ
P32977	oprO_PSEAE	PA01_C3_KZ	0	rep2	255	œÜKZ
P33640	rluD	PA3	1	rep2	407	PA01
P33640	rluD	PA5Oct	2	rep2	236	PA01
P33640	rluD	PhiKZ	1	rep2	212	PA01
P33640	rluD_PSEAE	PA01_C3_KZ	2	rep2	256	œÜKZ
P33641	bamD	PA3	4	rep2	408	PA01
P33641	bamD	PA5Oct	5	rep2	237	PA01
P33641	bamD	PhiKZ	1	rep2	213	PA01
P33641	bamD_PSEAE	PA01_C3_KZ	3	rep2	257	œÜKZ
P33642	thiO	PA3	1	rep2	409	PA01
P33642	thiO	PA5Oct	2	rep2	238	PA01
P33642	thiO	PhiKZ	1	rep2	214	PA01
P33642	thiO_PSEAE	PA01_C3_KZ	2	rep2	258	œÜKZ
P33663	PA4543	PA3	1	rep2	410	PA01
P33663	PA4543	PA5Oct	1	rep2	239	PA01
P33663	PA4543	PhiKZ	0	rep2	215	PA01
P33663	PA4543_PSEAE	PA01_C3_KZ	1	rep2	259	œÜKZ
P33883	lasI	PA3	2	rep2	411	PA01
P33883	lasI	PA5Oct	2	rep2	240	PA01
P33883	lasI	PhiKZ	1	rep2	216	PA01
P33883	lasI_PSEAE	PA01_C3_KZ	2	rep2	260	œÜKZ
P34002	aroB	PA3	1	rep2	412	PA01
P34002	aroB	PA5Oct	2	rep2	241	PA01
P34002	aroB	PhiKZ	1	rep2	217	PA01
P34002	aroB_PSEAE	PA01_C3_KZ	1	rep2	261	œÜKZ
P34003	aroK	PA3	1	rep2	413	PA01
P34003	aroK	PA5Oct	2	rep2	242	PA01
P34003	aroK	PhiKZ	0	rep2	218	PA01
P34003	aroK_PSEAE	PA01_C3_KZ	2	rep2	262	œÜKZ
P34750	pilQ	PA3	2	rep2	414	PA01
P34750	pilQ	PA5Oct	2	rep2	243	PA01
P34750	pilQ	PhiKZ	1	rep2	219	PA01
P34750	pilQ_PSEAE	PA01_C3_KZ	3	rep2	263	œÜKZ
P35482	lapA	PA3	1	rep2	415	PA01
P35483	phoA	PA5Oct	2	rep2	244	PA01
P35818	xcpQ	PhiKZ	1	rep2	220	PA01
P35818	xcpQ_PSEAE	PA01_C3_KZ	2	rep2	264	œÜKZ
P37452	lexA	PA3	1	rep2	416	PA01
P37452	lexA	PhiKZ	1	rep2	221	PA01
P37452	lexA_PSEAE	PA01_C3_KZ	2	rep2	265	œÜKZ
P37798	accC	PA3	3	rep2	417	PA01
P37798	accC	PA5Oct	2	rep2	245	PA01
P37798	accC	PhiKZ	1	rep2	222	PA01
P37798	accC_PSEAE	PA01_C3_KZ	4	rep2	266	œÜKZ
P37799	accB	PA3	2	rep2	418	PA01
P37799	accB	PA5Oct	3	rep2	246	PA01
P37799	accB	PhiKZ	1	rep2	223	PA01
P37799	accB_PSEAE	PA01_C3_KZ	2	rep2	267	œÜKZ
P37860	recX	PA3	1	rep2	419	PA01
P37860	recX	PhiKZ	2	rep2	224	PA01
P37860	recX_PSEAE	PA01_C3_KZ	3	rep2	268	œÜKZ
P38098	carA	PA3	1	rep2	420	PA01
P38098	carA	PA5Oct	2	rep2	247	PA01
P38098	carA	PhiKZ	1	rep2	225	PA01
P38098	carA_PSEAE	PA01_C3_KZ	2	rep2	269	œÜKZ
P38100	carB	PA3	2	rep2	421	PA01
P38100	carB	PA5Oct	2	rep2	248	PA01
P38100	carB	PhiKZ	1	rep2	226	PA01
P38100	carB_PSEAE	PA01_C3_KZ	2	rep2	270	œÜKZ
P38103	dapB	PA3	1	rep2	422	PA01
P38103	dapB	PA5Oct	2	rep2	249	PA01
P38103	dapB	PhiKZ	1	rep2	227	PA01
P38103	dapB_PSEAE	PA01_C3_KZ	2	rep2	271	œÜKZ
P38107	mucA	PA3	1	rep2	423	PA01
P38107	mucA	PA5Oct	2	rep2	250	PA01
P38107	mucA	PhiKZ	1	rep2	228	PA01
P38107	mucA_PSEAE	PA01_C3_KZ	3	rep2	272	œÜKZ
P38108	mucB	PA3	1	rep2	424	PA01
P38108	mucB	PA5Oct	2	rep2	251	PA01
P38108	mucB	PhiKZ	1	rep2	229	PA01
P38108	mucB_PSEAE	PA01_C3_KZ	1	rep2	273	œÜKZ
P40882	PA3753	PA3	1	rep2	425	PA01
P40882	PA3753	PA5Oct	2	rep2	252	PA01
P40882	PA3753	PhiKZ	1	rep2	230	PA01
P40882	PA3753_PSEAE	PA01_C3_KZ	2	rep2	274	œÜKZ
P40883	pchR_PSEAE	PA01_C3_KZ	2	rep2	275	œÜKZ
P40947	ssb	PA3	1	rep2	426	PA01
P40947	ssb	PA5Oct	2	rep2	253	PA01
P40947	ssb	PhiKZ	2	rep2	231	PA01
P40947	ssb_PSEAE	PA01_C3_KZ	3	rep2	276	œÜKZ
P42257	pilJ	PA3	2	rep2	427	PA01
P42257	pilJ	PA5Oct	2	rep2	254	PA01
P42257	pilJ	PhiKZ	1	rep2	232	PA01
P42257	pilJ_PSEAE	PA01_C3_KZ	3	rep2	277	œÜKZ
P42378	rpoH	PA5Oct	2	rep2	255	PA01
P42378	rpoH	PhiKZ	4	rep2	233	PA01
P42378	rpoH_PSEAE	PA01_C3_KZ	1	rep2	278	œÜKZ
P42512	fptA	PA3	1	rep2	428	PA01
P42512	fptA	PA5Oct	1	rep2	256	PA01
P42512	fptA	PhiKZ	3	rep2	234	PA01
P42512	fptA_PSEAE	PA01_C3_KZ	3	rep2	279	œÜKZ
P42805	ispE	PA3	1	rep2	429	PA01
P42805	ispE	PA5Oct	2	rep2	257	PA01
P42805	ispE	PhiKZ	1	rep2	235	PA01
P42805	ispE_PSEAE	PA01_C3_KZ	1	rep2	280	œÜKZ
P42806	prfA	PA3	1	rep2	430	PA01
P42806	prfA	PA5Oct	2	rep2	258	PA01
P42806	prfA	PhiKZ	1	rep2	236	PA01
P42806	prfA_PSEAE	PA01_C3_KZ	1	rep2	281	œÜKZ
P42807	hemA	PA3	3	rep2	431	PA01
P42807	hemA	PA5Oct	3	rep2	259	PA01
P42807	hemA	PhiKZ	1	rep2	237	PA01
P42807	hemA_PSEAE	PA01_C3_KZ	2	rep2	282	œÜKZ
P42810	PA4667	PA3	1	rep2	432	PA01
P42810	PA4667	PA5Oct	2	rep2	260	PA01
P42810	PA4667	PhiKZ	1	rep2	238	PA01
P42810	PA4667_PSEAE	PA01_C3_KZ	4	rep2	283	œÜKZ
P42812	lolB	PA5Oct	0	rep2	261	PA01
P42812	lolB	PhiKZ	3	rep2	239	PA01
P42812	lolB_PSEAE	PA01_C3_KZ	2	rep2	284	œÜKZ
P43334	phhA	PA3	1	rep2	433	PA01
P43334	phhA	PA5Oct	2	rep2	262	PA01
P43334	phhA	PhiKZ	1	rep2	240	PA01
P43334	phhA_PSEAE	PA01_C3_KZ	2	rep2	285	œÜKZ
P43335	phhB	PA3	1	rep2	434	PA01
P43335	phhB	PA5Oct	2	rep2	263	PA01
P43335	phhB	PhiKZ	1	rep2	241	PA01
P43335	phhB_PSEAE	PA01_C3_KZ	1	rep2	286	œÜKZ
P43336	phhC	PA3	1	rep2	435	PA01
P43336	phhC	PA5Oct	2	rep2	264	PA01
P43336	phhC	PhiKZ	1	rep2	242	PA01
P43336	phhC_PSEAE	PA01_C3_KZ	1	rep2	287	œÜKZ
P43501	pilH	PA3	1	rep2	436	PA01
P43501	pilH	PA5Oct	2	rep2	265	PA01
P43501	pilH	PhiKZ	1	rep2	243	PA01
P43501	pilH_PSEAE	PA01_C3_KZ	1	rep2	288	œÜKZ
P43502	pilI	PA3	2	rep2	437	PA01
P43502	pilI	PhiKZ	1	rep2	244	PA01
P43502	pilI_PSEAE	PA01_C3_KZ	2	rep2	289	œÜKZ
P43898	hemF	PA3	1	rep2	438	PA01
P43898	hemF	PA5Oct	2	rep2	266	PA01
P43898	hemF	PhiKZ	1	rep2	245	PA01
P43898	hemF_PSEAE	PA01_C3_KZ	1	rep2	290	œÜKZ
P43903	qor	PA3	1	rep2	439	PA01
P43903	qor	PA5Oct	2	rep2	267	PA01
P43903	qor	PhiKZ	1	rep2	246	PA01
P43903	qor_PSEAE	PA01_C3_KZ	1	rep2	291	œÜKZ
P43904	aroE	PA3	1	rep2	440	PA01
P43904	aroE	PA5Oct	2	rep2	268	PA01
P43904	aroE	PhiKZ	1	rep2	247	PA01
P43904	aroE_PSEAE	PA01_C3_KZ	3	rep2	292	œÜKZ
P45682	PA3623	PA3	1	rep2	441	PA01
P45682	PA3623	PhiKZ	1	rep2	3166	PA01
P45682	PA3623_PSEAE	PA01_C3_KZ	1	rep2	293	œÜKZ
P45683	pcm	PA3	1	rep2	442	PA01
P45683	pcm	PA5Oct	2	rep2	269	PA01
P45683	pcm	PhiKZ	1	rep2	248	PA01
P45683	pcm_PSEAE	PA01_C3_KZ	2	rep2	294	œÜKZ
P45684	rpoS	PA3	1	rep2	443	PA01
P45684	rpoS	PA5Oct	3	rep2	270	PA01
P45684	rpoS	PhiKZ	1	rep2	249	PA01
P45684	rpoS_PSEAE	PA01_C3_KZ	3	rep2	295	œÜKZ
P46384	pilG	PA3	2	rep2	444	PA01
P46384	pilG	PA5Oct	2	rep2	271	PA01
P46384	pilG	PhiKZ	1	rep2	250	PA01
P46384	pilG_PSEAE	PA01_C3_KZ	3	rep2	296	œÜKZ
P47203	ftsA	PA3	3	rep2	445	PA01
P47203	ftsA	PA5Oct	2	rep2	272	PA01
P47203	ftsA	PhiKZ	1	rep2	251	PA01
P47203	ftsA_PSEAE	PA01_C3_KZ	2	rep2	297	œÜKZ
P47204	ftsZ	PA3	3	rep2	446	PA01
P47204	ftsZ	PA5Oct	2	rep2	273	PA01
P47204	ftsZ	PhiKZ	1	rep2	252	PA01
P47204	ftsZ_PSEAE	PA01_C3_KZ	2	rep2	298	œÜKZ
P47205	lpxC	PA3	1	rep2	447	PA01
P47205	lpxC	PA5Oct	2	rep2	274	PA01
P47205	lpxC	PhiKZ	1	rep2	253	PA01
P47205	lpxC_PSEAE	PA01_C3_KZ	2	rep2	299	œÜKZ
P48246	hemD	PA3	1	rep2	448	PA01
P48246	hemD	PA5Oct	2	rep2	275	PA01
P48246	hemD	PhiKZ	1	rep2	254	PA01
P48246	hemD_PSEAE	PA01_C3_KZ	1	rep2	300	œÜKZ
P48247	hemL	PA3	1	rep2	449	PA01
P48247	hemL	PA5Oct	2	rep2	276	PA01
P48247	hemL	PhiKZ	2	rep2	255	PA01
P48247	hemL_PSEAE	PA01_C3_KZ	3	rep2	301	œÜKZ
P48372	gyrA	PA3	1	rep2	450	PA01
P48372	gyrA	PA5Oct	2	rep2	277	PA01
P48372	gyrA	PhiKZ	1	rep2	256	PA01
P48372	gyrA_PSEAE	PA01_C3_KZ	1	rep2	302	œÜKZ
P48632	fpvA	PA3	2	rep2	451	PA01
P48632	fpvA	PA5Oct	2	rep2	278	PA01
P48632	fpvA	PhiKZ	3	rep2	257	PA01
P48632	fpvA_PSEAE	PA01_C3_KZ	4	rep2	303	œÜKZ
P48636	PA4923	PA3	0	rep2	452	PA01
P48636	PA4923	PA5Oct	2	rep2	279	PA01
P48636	PA4923	PhiKZ	0	rep2	258	PA01
P48636	PA4923_PSEAE	PA01_C3_KZ	1	rep2	304	œÜKZ
P49988	rpoN	PA3	2	rep2	453	PA01
P49988	rpoN	PA5Oct	2	rep2	280	PA01
P49988	rpoN	PhiKZ	1	rep2	259	PA01
P49988	rpoN_PSEAE	PA01_C3_KZ	1	rep2	305	œÜKZ
P50587	pyrE	PA3	1	rep2	454	PA01
P50587	pyrE	PA5Oct	2	rep2	281	PA01
P50587	pyrE	PhiKZ	1	rep2	260	PA01
P50587	pyrE_PSEAE	PA01_C3_KZ	1	rep2	306	œÜKZ
P50597	rph	PA3	2	rep2	455	PA01
P50597	rph	PA5Oct	2	rep2	282	PA01
P50597	rph	PhiKZ	1	rep2	261	PA01
P50597	rph_PSEAE	PA01_C3_KZ	2	rep2	307	œÜKZ
P50598	tolQ	PA3	2	rep2	456	PA01
P50598	tolQ	PhiKZ	3	rep2	262	PA01
P50598	tolQ_PSEAE	PA01_C3_KZ	2	rep2	308	œÜKZ
P50599	tolR	PA3	2	rep2	457	PA01
P50599	tolR	PA5Oct	1	rep2	283	PA01
P50599	tolR	PhiKZ	1	rep2	263	PA01
P50599	tolR_PSEAE	PA01_C3_KZ	2	rep2	309	œÜKZ
P50600	tolA	PA3	2	rep2	458	PA01
P50600	tolA	PA5Oct	1	rep2	284	PA01
P50600	tolA	PhiKZ	1	rep2	264	PA01
P50600	tolA_PSEAE	PA01_C3_KZ	2	rep2	310	œÜKZ
P50601	tolB	PA3	1	rep2	459	PA01
P50601	tolB	PA5Oct	3	rep2	285	PA01
P50601	tolB	PhiKZ	0	rep2	265	PA01
P50601	tolB_PSEAE	PA01_C3_KZ	3	rep2	311	œÜKZ
P50987	argH	PA3	1	rep2	460	PA01
P50987	argH	PA5Oct	1	rep2	286	PA01
P50987	argH	PhiKZ	1	rep2	266	PA01
P50987	argH_PSEAE	PA01_C3_KZ	2	rep2	312	œÜKZ
P51691	atsA	PA3	1	rep2	461	PA01
P51691	atsA	PA5Oct	2	rep2	287	PA01
P51691	atsA	PhiKZ	1	rep2	267	PA01
P51691	atsA_PSEAE	PA01_C3_KZ	1	rep2	313	œÜKZ
P52002	mexB	PA3	3	rep2	462	PA01
P52002	mexB	PA5Oct	4	rep2	288	PA01
P52002	mexB	PhiKZ	2	rep2	268	PA01
P52002	mexB_PSEAE	PA01_C3_KZ	3	rep2	314	œÜKZ
P52003	mexR	PA3	2	rep2	463	PA01
P52003	mexR	PhiKZ	1	rep2	269	PA01
P52003	mexR_PSEAE	PA01_C3_KZ	2	rep2	315	œÜKZ
P52024	holB	PA3	2	rep2	464	PA01
P52024	holB	PA5Oct	2	rep2	289	PA01
P52024	holB	PhiKZ	1	rep2	270	PA01
P52024	holB_PSEAE	PA01_C3_KZ	2	rep2	316	œÜKZ
P52111	glpD	PA3	3	rep2	465	PA01
P52111	glpD	PA5Oct	2	rep2	290	PA01
P52111	glpD	PhiKZ	2	rep2	271	PA01
P52111	glpD_PSEAE	PA01_C3_KZ	2	rep2	317	œÜKZ
P52477	mexA	PA3	3	rep2	466	PA01
P52477	mexA	PA5Oct	3	rep2	291	PA01
P52477	mexA	PhiKZ	2	rep2	272	PA01
P52477	mexA_PSEAE	PA01_C3_KZ	4	rep2	318	œÜKZ
P53593	sucC	PA3	1	rep2	467	PA01
P53593	sucC	PA5Oct	2	rep2	292	PA01
P53593	sucC	PhiKZ	1	rep2	273	PA01
P53593	sucC_PSEAE	PA01_C3_KZ	2	rep2	319	œÜKZ
P53641	sodB	PA3	1	rep2	468	PA01
P53641	sodB	PA5Oct	2	rep2	293	PA01
P53641	sodB	PhiKZ	1	rep2	274	PA01
P53641	sodB_PSEAE	PA01_C3_KZ	1	rep2	320	œÜKZ
P53652	sodA	PA3	1	rep2	469	PA01
P54291	rhlI	PA3	2	rep2	470	PA01
P54291	rhlI	PhiKZ	2	rep2	3167	PA01
P54291	rhlI_PSEAE	PA01_C3_KZ	2	rep2	321	œÜKZ
P54292	rhlR	PA3	1	rep2	471	PA01
P54292	rhlR	PA5Oct	2	rep2	294	PA01
P54292	rhlR	PhiKZ	1	rep2	3168	PA01
P54292	rhlR_PSEAE	PA01_C3_KZ	2	rep2	322	œÜKZ
P55218	metZ	PA3	1	rep2	472	PA01
P55218	metZ	PA5Oct	3	rep2	295	PA01
P55218	metZ	PhiKZ	1	rep2	275	PA01
P55218	metZ_PSEAE	PA01_C3_KZ	2	rep2	323	œÜKZ
P55222	vfr	PA3	2	rep2	473	PA01
P55222	vfr	PA5Oct	3	rep2	296	PA01
P55222	vfr	PhiKZ	1	rep2	276	PA01
P55222	vfr_PSEAE	PA01_C3_KZ	2	rep2	324	œÜKZ
P57109	maiA	PA3	1	rep2	474	PA01
P57109	maiA	PA5Oct	2	rep2	297	PA01
P57109	maiA	PhiKZ	1	rep2	277	PA01
P57109	maiA_PSEAE	PA01_C3_KZ	1	rep2	325	œÜKZ
P57112	sthA	PA3	1	rep2	475	PA01
P57112	sthA	PA5Oct	2	rep2	298	PA01
P57112	sthA	PhiKZ	1	rep2	278	PA01
P57112	sthA_PSEAE	PA01_C3_KZ	2	rep2	326	œÜKZ
P57665	orn	PA3	0	rep2	476	PA01
P57665	orn	PA5Oct	2	rep2	299	PA01
P57665	orn	PhiKZ	0	rep2	279	PA01
P57665	orn_PSEAE	PA01_C3_KZ	1	rep2	327	œÜKZ
P57668	tpx	PA3	1	rep2	477	PA01
P57668	tpx	PA5Oct	2	rep2	300	PA01
P57668	tpx	PhiKZ	1	rep2	280	PA01
P57668	tpx_PSEAE	PA01_C3_KZ	1	rep2	328	œÜKZ
P57698	kdpB	PA3	2	rep2	478	PA01
P57703	metE	PA3	0	rep2	479	PA01
P57703	metE	PhiKZ	1	rep2	3169	PA01
P57703	metE_PSEAE	PA01_C3_KZ	1	rep2	329	œÜKZ
P57707	ispD	PA3	1	rep2	480	PA01
P57707	ispD	PhiKZ	1	rep2	281	PA01
P57707	ispD_PSEAE	PA01_C3_KZ	2	rep2	330	œÜKZ
P57708	ispF	PA3	1	rep2	481	PA01
P57708	ispF	PA5Oct	3	rep2	301	PA01
P57708	ispF	PhiKZ	1	rep2	282	PA01
P57708	ispF_PSEAE	PA01_C3_KZ	2	rep2	331	œÜKZ
P57714	metXS	PA3	1	rep2	482	PA01
P57714	metXS	PhiKZ	1	rep2	283	PA01
P57714	metXS_PSEAE	PA01_C3_KZ	1	rep2	332	œÜKZ
P65116	infA	PA3	1	rep2	483	PA01
P65116	infA	PA5Oct	2	rep2	302	PA01
P65116	infA	PhiKZ	1	rep2	284	PA01
P65116	infA_PSEAE	PA01_C3_KZ	1	rep2	333	œÜKZ
P72138	hisH2	PA3	1	rep2	484	PA01
P72138	hisH2	PA5Oct	2	rep2	303	PA01
P72138	hisH2	PhiKZ	1	rep2	285	PA01
P72138	hisH2_PSEAE	PA01_C3_KZ	1	rep2	334	œÜKZ
P72139	hisF2	PA3	2	rep2	485	PA01
P72139	hisF2	PA5Oct	2	rep2	304	PA01
P72139	hisF2	PhiKZ	2	rep2	286	PA01
P72139	hisF2_PSEAE	PA01_C3_KZ	2	rep2	335	œÜKZ
P72151	fliC	PA3	3	rep2	486	PA01
P72151	fliC	PA5Oct	3	rep2	305	PA01
P72151	fliC	PhiKZ	3	rep2	287	PA01
P72151	fliC_PSEAE	PA01_C3_KZ	1	rep2	336	œÜKZ
P72154	truB	PA3	2	rep2	487	PA01
P72154	truB	PA5Oct	2	rep2	306	PA01
P72154	truB	PhiKZ	2	rep2	288	PA01
P72154	truB_PSEAE	PA01_C3_KZ	3	rep2	337	œÜKZ
P72157	purE	PA3	1	rep2	488	PA01
P72157	purE	PA5Oct	3	rep2	307	PA01
P72157	purE	PhiKZ	1	rep2	289	PA01
P72157	purE_PSEAE	PA01_C3_KZ	1	rep2	338	œÜKZ
P72158	purK	PA3	1	rep2	489	PA01
P72158	purK	PA5Oct	2	rep2	308	PA01
P72158	purK	PhiKZ	2	rep2	290	PA01
P72158	purK_PSEAE	PA01_C3_KZ	2	rep2	339	œÜKZ
P72161	pbpG	PA3	1	rep2	490	PA01
P72161	pbpG	PhiKZ	2	rep2	291	PA01
P72161	pbpG_PSEAE	PA01_C3_KZ	2	rep2	340	œÜKZ
P72170	pyrC	PA3	1	rep2	491	PA01
P72170	pyrC	PA5Oct	2	rep2	309	PA01
P72170	pyrC	PhiKZ	1	rep2	292	PA01
P72170	pyrC_PSEAE	PA01_C3_KZ	2	rep2	341	œÜKZ
P72171	oruR	PhiKZ	1	rep2	293	PA01
P72171	oruR_PSEAE	PA01_C3_KZ	1	rep2	342	œÜKZ
P72173	aspC	PA3	1	rep2	492	PA01
P72173	aspC	PA5Oct	2	rep2	310	PA01
P72173	aspC	PhiKZ	1	rep2	294	PA01
P72173	aspC_PSEAE	PA01_C3_KZ	2	rep2	343	œÜKZ
P72174	uvrB	PA3	1	rep2	493	PA01
P72174	uvrB	PA5Oct	2	rep2	311	PA01
P72174	uvrB	PhiKZ	1	rep2	295	PA01
P72174	uvrB_PSEAE	PA01_C3_KZ	1	rep2	344	œÜKZ
P77915	hemN	PA3	1	rep2	494	PA01
P77915	hemN	PA5Oct	2	rep2	312	PA01
P77915	hemN	PhiKZ	1	rep2	296	PA01
P77915	hemN_PSEAE	PA01_C3_KZ	1	rep2	345	œÜKZ
P80357	astA	PA3	1	rep2	495	PA01
P80357	astA	PA5Oct	2	rep2	313	PA01
P80357	astA	PhiKZ	1	rep2	297	PA01
P80357	astA_PSEAE	PA01_C3_KZ	2	rep2	346	œÜKZ
P80358	aruG	PA3	1	rep2	496	PA01
P80358	aruG	PA5Oct	2	rep2	314	PA01
P80358	aruG	PhiKZ	1	rep2	298	PA01
P80358	aruG_PSEAE	PA01_C3_KZ	2	rep2	347	œÜKZ
P95412	nirD	PA3	3	rep2	497	PA01
P95412	nirD	PA5Oct	2	rep2	315	PA01
P95412	nirD	PhiKZ	2	rep2	3170	PA01
P95412	nirD_PSEAE	PA01_C3_KZ	3	rep2	348	œÜKZ
P95413	nirL	PA3	1	rep2	498	PA01
P95413	nirL	PA5Oct	2	rep2	316	PA01
P95413	nirL	PhiKZ	1	rep2	299	PA01
P95413	nirL_PSEAE	PA01_C3_KZ	2	rep2	349	œÜKZ
P95414	nirG	PA3	1	rep2	499	PA01
P95414	nirG	PhiKZ	1	rep2	300	PA01
P95414	nirG_PSEAE	PA01_C3_KZ	2	rep2	350	œÜKZ
P95415	nirH	PA3	1	rep2	500	PA01
P95415	nirH	PhiKZ	1	rep2	301	PA01
P95415	nirH_PSEAE	PA01_C3_KZ	2	rep2	351	œÜKZ
P95434	pscF	PA3	2	rep2	501	PA01
P95434	pscF	PA5Oct	1	rep2	317	PA01
P95434	pscF	PhiKZ	3	rep2	302	PA01
P95434	pscF_PSEAE	PA01_C3_KZ	1	rep2	352	œÜKZ
P95435	pscG	PA5Oct	1	rep2	318	PA01
P95435	pscG	PhiKZ	1	rep2	303	PA01
P95435	pscG_PSEAE	PA01_C3_KZ	2	rep2	353	œÜKZ
P95453	PA4753	PA3	1	rep2	502	PA01
P95453	PA4753	PA5Oct	3	rep2	319	PA01
P95453	PA4753	PhiKZ	3	rep2	304	PA01
P95453	PA4753_PSEAE	PA01_C3_KZ	1	rep2	354	œÜKZ
P95454	rlmE	PA3	2	rep2	503	PA01
P95454	rlmE	PhiKZ	1	rep2	305	PA01
P95454	rlmE_PSEAE	PA01_C3_KZ	2	rep2	355	œÜKZ
P95458	hemE	PA3	1	rep2	504	PA01
P95458	hemE	PA5Oct	2	rep2	320	PA01
P95458	hemE	PhiKZ	1	rep2	306	PA01
P95458	hemE_PSEAE	PA01_C3_KZ	2	rep2	356	œÜKZ
P95459	cspA	PA3	3	rep2	505	PA01
P95459	cspA	PA5Oct	3	rep2	321	PA01
P95459	cspA	PhiKZ	2	rep2	307	PA01
P95459	cspA_PSEAE	PA01_C3_KZ	1	rep2	357	œÜKZ
P96963	radA	PA3	3	rep2	506	PA01
P96963	radA	PA5Oct	2	rep2	322	PA01
P96963	radA	PhiKZ	1	rep2	308	PA01
P96963	radA_PSEAE	PA01_C3_KZ	2	rep2	358	œÜKZ
PHIKZ001	PHIKZ001	PhiKZ	1	rep2	309	œÜKZ
PHIKZ002	PHIKZ002	PhiKZ	1	rep2	310	œÜKZ
PHIKZ004	PHIKZ004	PhiKZ	1	rep2	311	œÜKZ
PHIKZ005	PHIKZ005	PhiKZ	2	rep2	312	œÜKZ
PHIKZ006	PHIKZ006	PhiKZ	1	rep2	313	œÜKZ
PHIKZ007	PHIKZ007	PhiKZ	1	rep2	314	œÜKZ
PHIKZ008	PHIKZ008	PhiKZ	1	rep2	315	œÜKZ
PHIKZ010	PHIKZ010	PhiKZ	0	rep2	316	œÜKZ
PHIKZ012	PHIKZ012	PhiKZ	1	rep2	317	œÜKZ
PHIKZ013	PHIKZ013	PhiKZ	1	rep2	318	œÜKZ
PHIKZ014	PHIKZ014	PhiKZ	1	rep2	319	œÜKZ
PHIKZ015	PHIKZ015	PhiKZ	1	rep2	320	œÜKZ
PHIKZ016	PHIKZ016	PhiKZ	0	rep2	321	œÜKZ
PHIKZ017	PHIKZ017	PhiKZ	1	rep2	322	œÜKZ
PHIKZ018	PHIKZ018	PhiKZ	1	rep2	323	œÜKZ
PHIKZ020	PHIKZ020	PhiKZ	1	rep2	324	œÜKZ
PHIKZ021	PHIKZ021	PhiKZ	1	rep2	325	œÜKZ
PHIKZ022	PHIKZ022	PhiKZ	1	rep2	326	œÜKZ
PHIKZ026	PHIKZ026	PhiKZ	1	rep2	327	œÜKZ
PHIKZ027	PHIKZ027	PhiKZ	3	rep2	328	œÜKZ
PHIKZ028	PHIKZ028	PhiKZ	1	rep2	329	œÜKZ
PHIKZ029	PHIKZ029	PhiKZ	3	rep2	330	œÜKZ
PHIKZ030	PHIKZ030	PhiKZ	3	rep2	331	œÜKZ
PHIKZ031	PHIKZ031	PhiKZ	1	rep2	332	œÜKZ
PHIKZ034	PHIKZ034	PhiKZ	2	rep2	333	œÜKZ
PHIKZ035	PHIKZ035	PhiKZ	1	rep2	334	œÜKZ
PHIKZ036	PHIKZ036	PhiKZ	1	rep2	335	œÜKZ
PHIKZ037	PHIKZ037	PhiKZ	2	rep2	336	œÜKZ
PHIKZ038	PHIKZ038	PhiKZ	2	rep2	337	œÜKZ
PHIKZ039	PHIKZ039	PhiKZ	1	rep2	338	œÜKZ
PHIKZ040	PHIKZ040	PhiKZ	1	rep2	339	œÜKZ
PHIKZ042	PHIKZ042	PhiKZ	0	rep2	340	œÜKZ
PHIKZ043	PHIKZ043	PhiKZ	1	rep2	341	œÜKZ
PHIKZ045	PHIKZ045	PhiKZ	1	rep2	342	œÜKZ
PHIKZ046	PHIKZ046	PhiKZ	0	rep2	343	œÜKZ
PHIKZ048	PHIKZ048	PhiKZ	1	rep2	344	œÜKZ
PHIKZ049	PHIKZ049	PhiKZ	1	rep2	345	œÜKZ
PHIKZ050	PHIKZ050	PhiKZ	1	rep2	346	œÜKZ
PHIKZ051	PHIKZ051	PhiKZ	1	rep2	347	œÜKZ
PHIKZ053	PHIKZ053	PhiKZ	1	rep2	348	œÜKZ
PHIKZ054	PHIKZ054	PhiKZ	1	rep2	349	œÜKZ
PHIKZ055	PHIKZ055	PhiKZ	2	rep2	350	œÜKZ
PHIKZ056	PHIKZ056	PhiKZ	1	rep2	351	œÜKZ
PHIKZ057	PHIKZ057	PhiKZ	1	rep2	352	œÜKZ
PHIKZ058	PHIKZ058	PhiKZ	1	rep2	353	œÜKZ
PHIKZ059	PHIKZ059	PhiKZ	3	rep2	354	œÜKZ
PHIKZ060	PHIKZ060	PhiKZ	1	rep2	355	œÜKZ
PHIKZ061	PHIKZ061	PhiKZ	1	rep2	356	œÜKZ
PHIKZ062	PHIKZ062	PhiKZ	0	rep2	357	œÜKZ
PHIKZ063	PHIKZ063	PhiKZ	2	rep2	358	œÜKZ
PHIKZ064	PHIKZ064	PhiKZ	1	rep2	359	œÜKZ
PHIKZ066	PHIKZ066	PhiKZ	1	rep2	360	œÜKZ
PHIKZ067	PHIKZ067	PhiKZ	1	rep2	361	œÜKZ
PHIKZ068	PHIKZ068	PhiKZ	1	rep2	362	œÜKZ
PHIKZ069	PHIKZ069	PhiKZ	1	rep2	363	œÜKZ
PHIKZ070	PHIKZ070	PhiKZ	1	rep2	364	œÜKZ
PHIKZ071	PHIKZ071	PhiKZ	1	rep2	365	œÜKZ
PHIKZ072	PHIKZ072	PhiKZ	0	rep2	366	œÜKZ
PHIKZ074	PHIKZ074	PhiKZ	1	rep2	367	œÜKZ
PHIKZ075	PHIKZ075	PhiKZ	1	rep2	368	œÜKZ
PHIKZ077	PHIKZ077	PhiKZ	2	rep2	369	œÜKZ
PHIKZ078	PHIKZ078	PhiKZ	2	rep2	370	œÜKZ
PHIKZ080	PHIKZ080	PhiKZ	1	rep2	371	œÜKZ
PHIKZ081	PHIKZ081	PhiKZ	1	rep2	372	œÜKZ
PHIKZ082	PHIKZ082	PhiKZ	1	rep2	373	œÜKZ
PHIKZ083	PHIKZ083	PhiKZ	3	rep2	374	œÜKZ
PHIKZ084	PHIKZ084	PhiKZ	2	rep2	375	œÜKZ
PHIKZ085	PHIKZ085	PhiKZ	1	rep2	376	œÜKZ
PHIKZ087	PHIKZ087	PhiKZ	2	rep2	377	œÜKZ
PHIKZ089	PHIKZ089	PhiKZ	2	rep2	378	œÜKZ
PHIKZ090	PHIKZ090	PhiKZ	2	rep2	379	œÜKZ
PHIKZ092	PHIKZ092	PhiKZ	2	rep2	380	œÜKZ
PHIKZ093	PHIKZ093	PhiKZ	2	rep2	381	œÜKZ
PHIKZ094	PHIKZ094	PhiKZ	2	rep2	382	œÜKZ
PHIKZ095	PHIKZ095	PhiKZ	2	rep2	383	œÜKZ
PHIKZ096	PHIKZ096	PhiKZ	1	rep2	384	œÜKZ
PHIKZ097	PHIKZ097	PhiKZ	1	rep2	385	œÜKZ
PHIKZ099	PHIKZ099	PhiKZ	2	rep2	386	œÜKZ
PHIKZ101	PHIKZ101	PhiKZ	1	rep2	387	œÜKZ
PHIKZ103	PHIKZ103	PhiKZ	0	rep2	388	œÜKZ
PHIKZ104	PHIKZ104	PhiKZ	2	rep2	389	œÜKZ
PHIKZ105	PHIKZ105	PhiKZ	1	rep2	390	œÜKZ
PHIKZ107	PHIKZ107	PhiKZ	2	rep2	391	œÜKZ
PHIKZ108	PHIKZ108	PhiKZ	3	rep2	392	œÜKZ
PHIKZ109	PHIKZ109	PhiKZ	0	rep2	393	œÜKZ
PHIKZ111	PHIKZ111	PhiKZ	1	rep2	394	œÜKZ
PHIKZ112	PHIKZ112	PhiKZ	1	rep2	395	œÜKZ
PHIKZ114	PHIKZ114	PhiKZ	1	rep2	396	œÜKZ
PHIKZ115	PHIKZ115	PhiKZ	1	rep2	397	œÜKZ
PHIKZ119	PHIKZ119	PhiKZ	1	rep2	398	œÜKZ
PHIKZ120	PHIKZ120	PhiKZ	2	rep2	399	œÜKZ
PHIKZ121	PHIKZ121	PhiKZ	3	rep2	400	œÜKZ
PHIKZ123	PHIKZ123	PhiKZ	2	rep2	401	œÜKZ
PHIKZ124	PHIKZ124	PhiKZ	1	rep2	402	œÜKZ
PHIKZ125	PHIKZ125	PhiKZ	2	rep2	403	œÜKZ
PHIKZ127	PHIKZ127	PhiKZ	4	rep2	404	œÜKZ
PHIKZ128	PHIKZ128	PhiKZ	2	rep2	405	œÜKZ
PHIKZ129	PHIKZ129	PhiKZ	2	rep2	406	œÜKZ
PHIKZ130	PHIKZ130	PhiKZ	2	rep2	407	œÜKZ
PHIKZ131	PHIKZ131	PhiKZ	3	rep2	408	œÜKZ
PHIKZ132	PHIKZ132	PhiKZ	2	rep2	409	œÜKZ
PHIKZ133	PHIKZ133	PhiKZ	2	rep2	410	œÜKZ
PHIKZ134	PHIKZ134	PhiKZ	2	rep2	411	œÜKZ
PHIKZ135	PHIKZ135	PhiKZ	3	rep2	412	œÜKZ
PHIKZ136	PHIKZ136	PhiKZ	1	rep2	413	œÜKZ
PHIKZ137	PHIKZ137	PhiKZ	0	rep2	414	œÜKZ
PHIKZ138	PHIKZ138	PhiKZ	1	rep2	415	œÜKZ
PHIKZ139	PHIKZ139	PhiKZ	2	rep2	416	œÜKZ
PHIKZ143	PHIKZ143	PhiKZ	2	rep2	417	œÜKZ
PHIKZ144	PHIKZ144	PhiKZ	1	rep2	418	œÜKZ
PHIKZ145	PHIKZ145	PhiKZ	2	rep2	419	œÜKZ
PHIKZ146	PHIKZ146	PhiKZ	1	rep2	420	œÜKZ
PHIKZ147	PHIKZ147	PhiKZ	1	rep2	421	œÜKZ
PHIKZ148	PHIKZ148	PhiKZ	1	rep2	422	œÜKZ
PHIKZ149	PHIKZ149	PhiKZ	1	rep2	423	œÜKZ
PHIKZ150	PHIKZ150	PhiKZ	1	rep2	424	œÜKZ
PHIKZ152	PHIKZ152	PhiKZ	1	rep2	425	œÜKZ
PHIKZ153	PHIKZ153	PhiKZ	1	rep2	426	œÜKZ
PHIKZ155	PHIKZ155	PhiKZ	1	rep2	427	œÜKZ
PHIKZ157	PHIKZ157	PhiKZ	1	rep2	428	œÜKZ
PHIKZ158	PHIKZ158	PhiKZ	1	rep2	429	œÜKZ
PHIKZ160	PHIKZ160	PhiKZ	1	rep2	430	œÜKZ
PHIKZ162	PHIKZ162	PhiKZ	2	rep2	431	œÜKZ
PHIKZ163	PHIKZ163	PhiKZ	1	rep2	432	œÜKZ
PHIKZ165	PHIKZ165	PhiKZ	2	rep2	433	œÜKZ
PHIKZ166	PHIKZ166	PhiKZ	1	rep2	3171	œÜKZ
PHIKZ169	PHIKZ169	PhiKZ	1	rep2	434	œÜKZ
PHIKZ170	PHIKZ170	PhiKZ	3	rep2	435	œÜKZ
PHIKZ171	PHIKZ171	PhiKZ	1	rep2	436	œÜKZ
PHIKZ172	PHIKZ172	PhiKZ	1	rep2	437	œÜKZ
PHIKZ174	PHIKZ174	PhiKZ	1	rep2	438	œÜKZ
PHIKZ175	PHIKZ175	PhiKZ	1	rep2	439	œÜKZ
PHIKZ176	PHIKZ176	PhiKZ	1	rep2	440	œÜKZ
PHIKZ177	PHIKZ177	PhiKZ	1	rep2	441	œÜKZ
PHIKZ178	PHIKZ178	PhiKZ	1	rep2	442	œÜKZ
PHIKZ180	PHIKZ180	PhiKZ	1	rep2	443	œÜKZ
PHIKZ181	PHIKZ181	PhiKZ	1	rep2	444	œÜKZ
PHIKZ183	PHIKZ183	PhiKZ	1	rep2	3172	œÜKZ
PHIKZ184	PHIKZ184	PhiKZ	1	rep2	445	œÜKZ
PHIKZ185	PHIKZ185	PhiKZ	1	rep2	446	œÜKZ
PHIKZ186	PHIKZ186	PhiKZ	1	rep2	447	œÜKZ
PHIKZ187	PHIKZ187	PhiKZ	1	rep2	448	œÜKZ
PHIKZ188	PHIKZ188	PhiKZ	1	rep2	449	œÜKZ
PHIKZ189	PHIKZ189	PhiKZ	1	rep2	450	œÜKZ
PHIKZ190	PHIKZ190	PhiKZ	1	rep2	451	œÜKZ
PHIKZ191	PHIKZ191	PhiKZ	2	rep2	452	œÜKZ
PHIKZ193	PHIKZ193	PhiKZ	0	rep2	453	œÜKZ
PHIKZ194	PHIKZ194	PhiKZ	1	rep2	454	œÜKZ
PHIKZ195	PHIKZ195	PhiKZ	1	rep2	455	œÜKZ
PHIKZ199	PHIKZ199	PhiKZ	1	rep2	456	œÜKZ
PHIKZ201	PHIKZ201	PhiKZ	3	rep2	457	œÜKZ
PHIKZ202	PHIKZ202	PhiKZ	1	rep2	458	œÜKZ
PHIKZ203	PHIKZ203	PhiKZ	1	rep2	459	œÜKZ
PHIKZ204	PHIKZ204	PhiKZ	1	rep2	460	œÜKZ
PHIKZ205	PHIKZ205	PhiKZ	1	rep2	461	œÜKZ
PHIKZ206	PHIKZ206	PhiKZ	2	rep2	462	œÜKZ
PHIKZ207	PHIKZ207	PhiKZ	1	rep2	463	œÜKZ
PHIKZ208	PHIKZ208	PhiKZ	1	rep2	464	œÜKZ
PHIKZ209	PHIKZ209	PhiKZ	1	rep2	465	œÜKZ
PHIKZ211	PHIKZ211	PhiKZ	1	rep2	466	œÜKZ
PHIKZ212	PHIKZ212	PhiKZ	2	rep2	467	œÜKZ
PHIKZ214	PHIKZ214	PhiKZ	1	rep2	468	œÜKZ
PHIKZ215	PHIKZ215	PhiKZ	1	rep2	469	œÜKZ
PHIKZ216	PHIKZ216	PhiKZ	3	rep2	470	œÜKZ
PHIKZ219	PHIKZ219	PhiKZ	2	rep2	471	œÜKZ
PHIKZ221	PHIKZ221	PhiKZ	1	rep2	472	œÜKZ
PHIKZ222	PHIKZ222	PhiKZ	1	rep2	473	œÜKZ
PHIKZ223	PHIKZ223	PhiKZ	1	rep2	474	œÜKZ
PHIKZ224	PHIKZ224	PhiKZ	2	rep2	475	œÜKZ
PHIKZ227	PHIKZ227	PhiKZ	1	rep2	476	œÜKZ
PHIKZ228	PHIKZ228	PhiKZ	1	rep2	477	œÜKZ
PHIKZ231	PHIKZ231	PhiKZ	2	rep2	478	œÜKZ
PHIKZ232	PHIKZ232	PhiKZ	1	rep2	479	œÜKZ
PHIKZ233	PHIKZ233	PhiKZ	1	rep2	480	œÜKZ
PHIKZ234	PHIKZ234	PhiKZ	1	rep2	481	œÜKZ
PHIKZ235	PHIKZ235	PhiKZ	1	rep2	482	œÜKZ
PHIKZ236	PHIKZ236	PhiKZ	1	rep2	483	œÜKZ
PHIKZ237	PHIKZ237	PhiKZ	1	rep2	484	œÜKZ
PHIKZ238	PHIKZ238	PhiKZ	3	rep2	485	œÜKZ
PHIKZ239	PHIKZ239	PhiKZ	1	rep2	486	œÜKZ
PHIKZ240	PHIKZ240	PhiKZ	1	rep2	487	œÜKZ
PHIKZ241	PHIKZ241	PhiKZ	1	rep2	488	œÜKZ
PHIKZ242	PHIKZ242	PhiKZ	1	rep2	489	œÜKZ
PHIKZ243	PHIKZ243	PhiKZ	1	rep2	490	œÜKZ
PHIKZ244	PHIKZ244	PhiKZ	1	rep2	491	œÜKZ
PHIKZ245	PHIKZ245	PhiKZ	1	rep2	492	œÜKZ
PHIKZ246	PHIKZ246	PhiKZ	1	rep2	493	œÜKZ
PHIKZ247	PHIKZ247	PhiKZ	1	rep2	494	œÜKZ
PHIKZ248	PHIKZ248	PhiKZ	0	rep2	495	œÜKZ
PHIKZ249	PHIKZ249	PhiKZ	0	rep2	496	œÜKZ
PHIKZ250	PHIKZ250	PhiKZ	1	rep2	497	œÜKZ
PHIKZ251	PHIKZ251	PhiKZ	2	rep2	498	œÜKZ
PHIKZ252	PHIKZ252	PhiKZ	1	rep2	499	œÜKZ
PHIKZ254	PHIKZ254	PhiKZ	1	rep2	500	œÜKZ
PHIKZ257	PHIKZ257	PhiKZ	1	rep2	501	œÜKZ
PHIKZ258	PHIKZ258	PhiKZ	1	rep2	502	œÜKZ
PHIKZ260	PHIKZ260	PhiKZ	1	rep2	503	œÜKZ
PHIKZ261	PHIKZ261	PhiKZ	2	rep2	504	œÜKZ
PHIKZ263	PHIKZ263	PhiKZ	0	rep2	505	œÜKZ
PHIKZ264	PHIKZ264	PhiKZ	2	rep2	506	œÜKZ
PHIKZ265	PHIKZ265	PhiKZ	1	rep2	507	œÜKZ
PHIKZ266	PHIKZ266	PhiKZ	1	rep2	508	œÜKZ
PHIKZ267	PHIKZ267	PhiKZ	1	rep2	509	œÜKZ
PHIKZ268	PHIKZ268	PhiKZ	2	rep2	3173	œÜKZ
PHIKZ270	PHIKZ270	PhiKZ	2	rep2	510	œÜKZ
PHIKZ271	PHIKZ271	PhiKZ	2	rep2	511	œÜKZ
PHIKZ272	PHIKZ272	PhiKZ	1	rep2	512	œÜKZ
PHIKZ273	PHIKZ273	PhiKZ	1	rep2	513	œÜKZ
PHIKZ274	PHIKZ274	PhiKZ	1	rep2	514	œÜKZ
PHIKZ275	PHIKZ275	PhiKZ	3	rep2	515	œÜKZ
PHIKZ276	PHIKZ276	PhiKZ	1	rep2	516	œÜKZ
PHIKZ277	PHIKZ277	PhiKZ	1	rep2	517	œÜKZ
PHIKZ278	PHIKZ278	PhiKZ	1	rep2	518	œÜKZ
PHIKZ279	PHIKZ279	PhiKZ	1	rep2	519	œÜKZ
PHIKZ280	PHIKZ280	PhiKZ	1	rep2	520	œÜKZ
PHIKZ281	PHIKZ281	PhiKZ	1	rep2	521	œÜKZ
PHIKZ283	PHIKZ283	PhiKZ	1	rep2	522	œÜKZ
PHIKZ284	PHIKZ284	PhiKZ	1	rep2	523	œÜKZ
PHIKZ285	PHIKZ285	PhiKZ	2	rep2	524	œÜKZ
PHIKZ286	PHIKZ286	PhiKZ	2	rep2	525	œÜKZ
PHIKZ287	PHIKZ287	PhiKZ	1	rep2	526	œÜKZ
PHIKZ288	PHIKZ288	PhiKZ	1	rep2	527	œÜKZ
PHIKZ289	PHIKZ289	PhiKZ	3	rep2	528	œÜKZ
PHIKZ291	PHIKZ291	PhiKZ	1	rep2	529	œÜKZ
PHIKZ293	PHIKZ293	PhiKZ	1	rep2	530	œÜKZ
PHIKZ294	PHIKZ294	PhiKZ	1	rep2	531	œÜKZ
PHIKZ297	PHIKZ297	PhiKZ	1	rep2	532	œÜKZ
PHIKZ299	PHIKZ299	PhiKZ	2	rep2	533	œÜKZ
PHIKZ303	PHIKZ303	PhiKZ	1	rep2	534	œÜKZ
PHIKZ304	PHIKZ304	PhiKZ	0	rep2	535	œÜKZ
PHIKZ305	PHIKZ305	PhiKZ	1	rep2	536	œÜKZ
PHIKZ_p01	PHIKZ_p01	PhiKZ	2	rep2	537	œÜKZ
PHIKZ_p03	PHIKZ_p03	PhiKZ	1	rep2	538	œÜKZ
PHIKZ_p08	PHIKZ_p08	PhiKZ	2	rep2	539	œÜKZ
PHIKZ_p10	PHIKZ_p10	PhiKZ	1	rep2	540	œÜKZ
PHIKZ_p11	PHIKZ_p11	PhiKZ	1	rep2	541	œÜKZ
PHIKZ_p13	PHIKZ_p13	PhiKZ	1	rep2	542	œÜKZ
PHIKZ_p14	PHIKZ_p14	PhiKZ	1	rep2	3174	œÜKZ
PHIKZ_p16	PHIKZ_p16	PhiKZ	1	rep2	3175	œÜKZ
PHIKZ_p17	PHIKZ_p17	PhiKZ	1	rep2	543	œÜKZ
PHIKZ_p18	PHIKZ_p18	PhiKZ	2	rep2	544	œÜKZ
PHIKZ_p19	PHIKZ_p19	PhiKZ	1	rep2	545	œÜKZ
PHIKZ_p22	PHIKZ_p22	PhiKZ	1	rep2	546	œÜKZ
PHIKZ_p25	PHIKZ_p25	PhiKZ	2	rep2	547	œÜKZ
PHIKZ_p27	PHIKZ_p27	PhiKZ	1	rep2	548	œÜKZ
PHIKZ_p29	PHIKZ_p29	PhiKZ	2	rep2	549	œÜKZ
PHIKZ_p30	PHIKZ_p30	PhiKZ	1	rep2	550	œÜKZ
PHIKZ_p33	PHIKZ_p33	PhiKZ	2	rep2	551	œÜKZ
PHIKZ_p34	PHIKZ_p34	PhiKZ	2	rep2	552	œÜKZ
PHIKZ_p35	PHIKZ_p35	PhiKZ	1	rep2	553	œÜKZ
PHIKZ_p36	PHIKZ_p36	PhiKZ	1	rep2	554	œÜKZ
PHIKZ_p37	PHIKZ_p37	PhiKZ	1	rep2	555	œÜKZ
PHIKZ_p38	PHIKZ_p38	PhiKZ	1	rep2	556	œÜKZ
PHIKZ_p42	PHIKZ_p42	PhiKZ	1	rep2	557	œÜKZ
PHIKZ_p43	PHIKZ_p43	PhiKZ	1	rep2	3176	œÜKZ
PHIKZ_p49	PHIKZ_p49	PhiKZ	1	rep2	558	œÜKZ
PHIKZ_p51	PHIKZ_p51	PhiKZ	1	rep2	559	œÜKZ
PHIKZ_p54	PHIKZ_p54	PhiKZ	2	rep2	560	œÜKZ
PHIKZ_p56	PHIKZ_p56	PhiKZ	1	rep2	561	œÜKZ
PHIKZ_p57	PHIKZ_p57	PhiKZ	1	rep2	562	œÜKZ
PHIKZ_p60	PHIKZ_p60	PhiKZ	4	rep2	563	œÜKZ
PHIKZ_p61	PHIKZ_p61	PhiKZ	2	rep2	564	œÜKZ
PHIKZ_p63	PHIKZ_p63	PhiKZ	0	rep2	565	œÜKZ
PHIKZ_p64	PHIKZ_p64	PhiKZ	2	rep2	566	œÜKZ
PHIKZ_p70	PHIKZ_p70	PhiKZ	3	rep2	567	œÜKZ
PHIKZ_p73	PHIKZ_p73	PhiKZ	1	rep2	568	œÜKZ
PHIKZ_p75	PHIKZ_p75	PhiKZ	1	rep2	569	œÜKZ
PHIKZ_p76	PHIKZ_p76	PhiKZ	2	rep2	570	œÜKZ
PHIKZ_p77	PHIKZ_p77	PhiKZ	1	rep2	571	œÜKZ
PHIKZ_p78	PHIKZ_p78	PhiKZ	1	rep2	572	œÜKZ
PHIKZ_p79	PHIKZ_p79	PhiKZ	1	rep2	573	œÜKZ
PHIKZ_p80	PHIKZ_p80	PhiKZ	0	rep2	574	œÜKZ
PHIKZ_p81	PHIKZ_p81	PhiKZ	1	rep2	3177	œÜKZ
PHIKZ_p83	PHIKZ_p83	PhiKZ	1	rep2	575	œÜKZ
PHIKZ_p85	PHIKZ_p85	PhiKZ	1	rep2	576	œÜKZ
PHIKZ_p88	PHIKZ_p88	PhiKZ	1	rep2	577	œÜKZ
Q00512	xcpR	PA3	1	rep2	507	PA01
Q00512	xcpR	PA5Oct	3	rep2	323	PA01
Q00512	xcpR	PhiKZ	1	rep2	578	PA01
Q00512	xcpR_PSEAE	PA01_C3_KZ	3	rep2	359	œÜKZ
Q00514	xcpT	PA3	1	rep2	508	PA01
Q00514	xcpT	PhiKZ	2	rep2	579	PA01
Q00514	xcpT_PSEAE	PA01_C3_KZ	3	rep2	360	œÜKZ
Q00518	xcpX	PA3	1	rep2	509	PA01
Q00934	pilR	PA3	1	rep2	510	PA01
Q00934	pilR	PA5Oct	2	rep2	324	PA01
Q00934	pilR	PhiKZ	1	rep2	580	PA01
Q00934	pilR_PSEAE	PA01_C3_KZ	2	rep2	361	œÜKZ
Q01269	pheC	PA3	1	rep2	511	PA01
Q01269	pheC	PA5Oct	2	rep2	325	PA01
Q01269	pheC	PhiKZ	1	rep2	581	PA01
Q01269	pheC_PSEAE	PA01_C3_KZ	1	rep2	362	œÜKZ
Q01609	PA2218	PA3	1	rep2	512	PA01
Q01609	PA2218	PhiKZ	1	rep2	582	PA01
Q01609	PA2218_PSEAE	PA01_C3_KZ	1	rep2	363	œÜKZ
Q01610	PA2220	PA3	2	rep2	513	PA01
Q01610	PA2220	PhiKZ	1	rep2	583	PA01
Q01610	PA2220_PSEAE	PA01_C3_KZ	2	rep2	364	œÜKZ
Q03268	PA2604_PSEAE	PA01_C3_KZ	2	rep2	365	œÜKZ
Q03456	fur	PA3	1	rep2	514	PA01
Q03456	fur	PA5Oct	2	rep2	326	PA01
Q03456	fur	PhiKZ	1	rep2	584	PA01
Q03456	fur_PSEAE	PA01_C3_KZ	2	rep2	366	œÜKZ
Q04628	PA1545	PA3	1	rep2	515	PA01
Q04628	PA1545	PhiKZ	1	rep2	3178	PA01
Q04633	apt	PA3	3	rep2	516	PA01
Q04633	apt	PA5Oct	2	rep2	327	PA01
Q04633	apt	PhiKZ	1	rep2	585	PA01
Q04633	apt_PSEAE	PA01_C3_KZ	2	rep2	367	œÜKZ
Q05097	lecA	PA3	1	rep2	517	PA01
Q05097	lecA	PA5Oct	0	rep2	328	PA01
Q05097	lecA	PhiKZ	2	rep2	586	PA01
Q05097	lecA_PSEAE	PA01_C3_KZ	2	rep2	368	œÜKZ
Q06062	algF	PA3	1	rep2	518	PA01
Q06062	algF	PhiKZ	1	rep2	3179	PA01
Q06062	algF_PSEAE	PA01_C3_KZ	1	rep2	369	œÜKZ
Q06198	algU	PA3	3	rep2	519	PA01
Q06198	algU	PA5Oct	4	rep2	329	PA01
Q06198	algU	PhiKZ	2	rep2	587	PA01
Q06198	algU_PSEAE	PA01_C3_KZ	2	rep2	370	œÜKZ
Q06552	prtN_PSEAE	PA01_C3_KZ	3	rep2	371	œÜKZ
Q06553	prtR	PA3	1	rep2	520	PA01
Q06553	prtR	PA5Oct	2	rep2	330	PA01
Q06553	prtR	PhiKZ	1	rep2	588	PA01
Q06553	prtR_PSEAE	PA01_C3_KZ	1	rep2	372	œÜKZ
Q06579	imm2	PA3	1	rep2	521	PA01
Q06579	imm2	PA5Oct	1	rep2	331	PA01
Q06579	imm2	PhiKZ	0	rep2	589	PA01
Q06579	imm2_PSEAE	PA01_C3_KZ	1	rep2	373	œÜKZ
Q06584	pys2	PA3	1	rep2	522	PA01
Q06584	pys2	PA5Oct	2	rep2	332	PA01
Q06584	pys2	PhiKZ	3	rep2	590	PA01
Q06584	pys2_PSEAE	PA01_C3_KZ	2	rep2	374	œÜKZ
Q07806	mrcA	PhiKZ	2	rep2	591	PA01
Q07806	mrcA_PSEAE	PA01_C3_KZ	3	rep2	375	œÜKZ
Q14T72	fdnG	PA3	2	rep2	523	PA01
Q14T72	fdnG	PA5Oct	2	rep2	333	PA01
Q14T72	fdnG	PhiKZ	1	rep2	592	PA01
Q14T72	fdnG_PSEAE	PA01_C3_KZ	2	rep2	376	œÜKZ
Q14T74	pntAA	PA3	1	rep2	524	PA01
Q14T74	pntAA	PA5Oct	2	rep2	334	PA01
Q14T74	pntAA	PhiKZ	1	rep2	593	PA01
Q14T74	pntAA_PSEAE	PA01_C3_KZ	4	rep2	377	œÜKZ
Q51342	purF	PA3	2	rep2	525	PA01
Q51342	purF	PA5Oct	2	rep2	335	PA01
Q51342	purF	PhiKZ	2	rep2	594	PA01
Q51342	purF_PSEAE	PA01_C3_KZ	3	rep2	378	œÜKZ
Q51344	asd	PA3	1	rep2	526	PA01
Q51344	asd	PA5Oct	3	rep2	336	PA01
Q51344	asd	PhiKZ	1	rep2	595	PA01
Q51344	asd_PSEAE	PA01_C3_KZ	1	rep2	379	œÜKZ
Q51363	nadB	PA3	1	rep2	527	PA01
Q51363	nadB	PA5Oct	3	rep2	337	PA01
Q51363	nadB	PhiKZ	1	rep2	596	PA01
Q51363	nadB_PSEAE	PA01_C3_KZ	1	rep2	380	œÜKZ
Q51366	gmd	PA3	1	rep2	528	PA01
Q51366	gmd	PA5Oct	2	rep2	338	PA01
Q51366	gmd	PhiKZ	1	rep2	597	PA01
Q51366	gmd_PSEAE	PA01_C3_KZ	2	rep2	381	œÜKZ
Q51368	tonB	PA3	1	rep2	529	PA01
Q51368	tonB	PA5Oct	3	rep2	339	PA01
Q51368	tonB	PhiKZ	1	rep2	598	PA01
Q51368	tonB_PSEAE	PA01_C3_KZ	2	rep2	382	œÜKZ
Q51373	gacA	PA3	2	rep2	530	PA01
Q51373	gacA	PA5Oct	2	rep2	340	PA01
Q51373	gacA	PhiKZ	1	rep2	599	PA01
Q51373	gacA_PSEAE	PA01_C3_KZ	2	rep2	383	œÜKZ
Q51375	leuB	PA3	1	rep2	531	PA01
Q51375	leuB	PA5Oct	2	rep2	341	PA01
Q51375	leuB	PhiKZ	1	rep2	600	PA01
Q51375	leuB_PSEAE	PA01_C3_KZ	1	rep2	384	œÜKZ
Q51382	hscA	PA3	1	rep2	532	PA01
Q51382	hscA	PA5Oct	2	rep2	342	PA01
Q51382	hscA	PhiKZ	1	rep2	601	PA01
Q51382	hscA_PSEAE	PA01_C3_KZ	2	rep2	385	œÜKZ
Q51383	fdx	PA3	0	rep2	533	PA01
Q51383	fdx	PA5Oct	1	rep2	343	PA01
Q51383	fdx	PhiKZ	1	rep2	602	PA01
Q51383	fdx_PSEAE	PA01_C3_KZ	1	rep2	386	œÜKZ
Q51384	PA3808	PA3	1	rep2	534	PA01
Q51384	PA3808	PA5Oct	1	rep2	344	PA01
Q51384	PA3808	PhiKZ	1	rep2	603	PA01
Q51384	PA3808_PSEAE	PA01_C3_KZ	1	rep2	387	œÜKZ
Q51385	rlmN	PA3	2	rep2	535	PA01
Q51385	rlmN	PA5Oct	2	rep2	345	PA01
Q51385	rlmN	PhiKZ	1	rep2	604	PA01
Q51385	rlmN_PSEAE	PA01_C3_KZ	3	rep2	388	œÜKZ
Q51390	glpK2	PA3	1	rep2	536	PA01
Q51390	glpK2	PA5Oct	2	rep2	346	PA01
Q51390	glpK2	PhiKZ	1	rep2	605	PA01
Q51390	glpK2_PSEAE	PA01_C3_KZ	2	rep2	389	œÜKZ
Q51391	glpR	PA3	2	rep2	537	PA01
Q51391	glpR	PA5Oct	2	rep2	347	PA01
Q51391	glpR	PhiKZ	1	rep2	606	PA01
Q51391	glpR_PSEAE	PA01_C3_KZ	2	rep2	390	œÜKZ
Q51404	fumC2	PA3	1	rep2	538	PA01
Q51404	fumC2	PA5Oct	3	rep2	348	PA01
Q51404	fumC2	PhiKZ	1	rep2	607	PA01
Q51404	fumC2_PSEAE	PA01_C3_KZ	1	rep2	391	œÜKZ
Q51416	amiB	PA3	2	rep2	539	PA01
Q51422	aspS	PA3	1	rep2	540	PA01
Q51422	aspS	PA5Oct	2	rep2	349	PA01
Q51422	aspS	PhiKZ	1	rep2	608	PA01
Q51422	aspS_PSEAE	PA01_C3_KZ	1	rep2	392	œÜKZ
Q51423	pmpR	PA3	1	rep2	541	PA01
Q51423	pmpR	PA5Oct	1	rep2	350	PA01
Q51423	pmpR	PhiKZ	1	rep2	609	PA01
Q51423	pmpR_PSEAE	PA01_C3_KZ	1	rep2	393	œÜKZ
Q51424	ruvC	PA3	1	rep2	542	PA01
Q51424	ruvC	PhiKZ	1	rep2	610	PA01
Q51424	ruvC_PSEAE	PA01_C3_KZ	1	rep2	394	œÜKZ
Q51425	ruvA	PA3	1	rep2	543	PA01
Q51425	ruvA	PA5Oct	3	rep2	351	PA01
Q51425	ruvA	PhiKZ	1	rep2	611	PA01
Q51425	ruvA_PSEAE	PA01_C3_KZ	3	rep2	395	œÜKZ
Q51426	ruvB	PA3	2	rep2	544	PA01
Q51426	ruvB	PA5Oct	2	rep2	352	PA01
Q51426	ruvB	PhiKZ	1	rep2	612	PA01
Q51426	ruvB_PSEAE	PA01_C3_KZ	1	rep2	396	œÜKZ
Q51434	cheZ	PA3	2	rep2	545	PA01
Q51434	cheZ	PA5Oct	2	rep2	353	PA01
Q51434	cheZ	PhiKZ	2	rep2	613	PA01
Q51434	cheZ_PSEAE	PA01_C3_KZ	2	rep2	397	œÜKZ
Q51455	cheY	PA3	1	rep2	546	PA01
Q51455	cheY	PA5Oct	2	rep2	354	PA01
Q51455	cheY	PhiKZ	1	rep2	614	PA01
Q51455	cheY_PSEAE	PA01_C3_KZ	1	rep2	398	œÜKZ
Q51464	fliG	PA3	1	rep2	547	PA01
Q51464	fliG	PA5Oct	2	rep2	355	PA01
Q51464	fliG	PhiKZ	1	rep2	615	PA01
Q51464	fliG_PSEAE	PA01_C3_KZ	1	rep2	399	œÜKZ
Q51465	fliM	PA3	1	rep2	548	PA01
Q51465	fliM	PA5Oct	3	rep2	356	PA01
Q51465	fliM	PhiKZ	1	rep2	616	PA01
Q51465	fliM_PSEAE	PA01_C3_KZ	1	rep2	400	œÜKZ
Q51466	fliN	PA3	1	rep2	549	PA01
Q51466	fliN	PA5Oct	2	rep2	357	PA01
Q51466	fliN	PhiKZ	1	rep2	617	PA01
Q51466	fliN_PSEAE	PA01_C3_KZ	1	rep2	401	œÜKZ
Q51470	miaB	PA3	2	rep2	550	PA01
Q51470	miaB	PA5Oct	2	rep2	358	PA01
Q51470	miaB	PhiKZ	2	rep2	618	PA01
Q51470	miaB_PSEAE	PA01_C3_KZ	2	rep2	402	œÜKZ
Q51472	ihfA	PA3	3	rep2	551	PA01
Q51472	ihfA	PA5Oct	3	rep2	359	PA01
Q51472	ihfA	PhiKZ	3	rep2	619	PA01
Q51472	ihfA_PSEAE	PA01_C3_KZ	3	rep2	403	œÜKZ
Q51473	ihfB	PA3	1	rep2	552	PA01
Q51473	ihfB	PA5Oct	2	rep2	360	PA01
Q51473	ihfB	PhiKZ	2	rep2	620	PA01
Q51473	ihfB_PSEAE	PA01_C3_KZ	1	rep2	404	œÜKZ
Q51479	nirC	PA3	0	rep2	553	PA01
Q51479	nirC	PhiKZ	1	rep2	621	PA01
Q51479	nirC_PSEAE	PA01_C3_KZ	1	rep2	405	œÜKZ
Q51480	nirF	PA3	3	rep2	554	PA01
Q51480	nirF	PA5Oct	2	rep2	361	PA01
Q51480	nirF	PhiKZ	2	rep2	622	PA01
Q51480	nirF_PSEAE	PA01_C3_KZ	3	rep2	406	œÜKZ
Q51481	nirQ	PA3	2	rep2	555	PA01
Q51481	nirQ	PA5Oct	2	rep2	362	PA01
Q51481	nirQ	PhiKZ	2	rep2	623	PA01
Q51481	nirQ_PSEAE	PA01_C3_KZ	2	rep2	407	œÜKZ
Q51484	PA0525	PA3	3	rep2	556	PA01
Q51484	PA0525	PhiKZ	2	rep2	3180	PA01
Q51484	PA0525_PSEAE	PA01_C3_KZ	2	rep2	408	œÜKZ
Q51485	PA2291	PA3	3	rep2	557	PA01
Q51485	oprB	PA5Oct	2	rep2	363	PA01
Q51485	oprB	PhiKZ	2	rep2	3181	PA01
Q51485	oprB_PSEAE	PA01_C3_KZ	3	rep2	409	œÜKZ
Q51487	oprM	PA3	4	rep2	558	PA01
Q51487	oprM	PA5Oct	3	rep2	364	PA01
Q51487	oprM	PhiKZ	2	rep2	624	PA01
Q51487	oprM_PSEAE	PA01_C3_KZ	3	rep2	410	œÜKZ
Q51506	soxR	PA3	2	rep2	559	PA01
Q51506	soxR	PhiKZ	2	rep2	625	PA01
Q51506	soxR_PSEAE	PA01_C3_KZ	2	rep2	411	œÜKZ
Q51507	pchB	PA3	1	rep2	560	PA01
Q51507	pchB	PA5Oct	2	rep2	365	PA01
Q51507	pchB	PhiKZ	1	rep2	626	PA01
Q51507	pchB_PSEAE	PA01_C3_KZ	1	rep2	412	œÜKZ
Q51508	pchA	PA3	0	rep2	561	PA01
Q51508	pchA	PhiKZ	1	rep2	627	PA01
Q51508	pchA_PSEAE	PA01_C3_KZ	1	rep2	413	œÜKZ
Q51546	pstB	PA3	3	rep2	562	PA01
Q51546	pstB	PA5Oct	2	rep2	366	PA01
Q51546	pstB	PhiKZ	2	rep2	628	PA01
Q51546	pstB_PSEAE	PA01_C3_KZ	2	rep2	414	œÜKZ
Q51547	phoU	PA3	3	rep2	563	PA01
Q51547	phoU	PA5Oct	2	rep2	367	PA01
Q51547	phoU	PhiKZ	2	rep2	629	PA01
Q51547	phoU_PSEAE	PA01_C3_KZ	2	rep2	415	œÜKZ
Q51548	pvdA	PA3	4	rep2	564	PA01
Q51548	pvdA	PA5Oct	2	rep2	368	PA01
Q51548	pvdA	PhiKZ	1	rep2	630	PA01
Q51548	pvdA_PSEAE	PA01_C3_KZ	3	rep2	416	œÜKZ
Q51551	pyrC'	PA3	1	rep2	565	PA01
Q51551	pyrC'	PA5Oct	2	rep2	369	PA01
Q51551	pyrC'	PhiKZ	1	rep2	631	PA01
Q51551	pyrC'_PSEAE	PA01_C3_KZ	1	rep2	417	œÜKZ
Q51553	phaG_PSEAE	PA01_C3_KZ	1	rep2	418	œÜKZ
Q51559	rhlA_PSEAE	PA01_C3_KZ	2	rep2	419	œÜKZ
Q51561	rpoB	PA3	2	rep2	566	PA01
Q51561	rpoB	PA5Oct	3	rep2	370	PA01
Q51561	rpoB	PhiKZ	1	rep2	632	PA01
Q51561	rpoB_PSEAE	PA01_C3_KZ	1	rep2	420	œÜKZ
Q51564	dapF	PA3	2	rep2	567	PA01
Q51564	dapF	PA5Oct	2	rep2	371	PA01
Q51564	dapF	PhiKZ	2	rep2	633	PA01
Q51564	dapF_PSEAE	PA01_C3_KZ	3	rep2	421	œÜKZ
Q51566	xerC	PA3	1	rep2	568	PA01
Q51566	xerC	PhiKZ	1	rep2	634	PA01
Q51566	xerC_PSEAE	PA01_C3_KZ	2	rep2	422	œÜKZ
Q51567	sucD	PA3	1	rep2	569	PA01
Q51567	sucD	PA5Oct	2	rep2	372	PA01
[truncated: 10,841 more rows]

## Sheet: Fig3A
variable	altered	0
œÜKZ	FALSE	3102
œÜKZ	TRUE	599
œÜPA3	FALSE	2297
œÜPA3	TRUE	909

## Sheet: Fig3B
GeneName	Protein.ID	œÜKZ	œÜPA3
AVT69_gp001	AVT69_gp001		0.5
AVT69_gp008	AVT69_gp008		0.5
AVT69_gp009	AVT69_gp009		0.5
AVT69_gp010	AVT69_gp010		0.5
AVT69_gp011	AVT69_gp011		0.5
AVT69_gp012	AVT69_gp012		0.5
AVT69_gp013	AVT69_gp013		0.5
AVT69_gp014	AVT69_gp014		0.5
AVT69_gp015	AVT69_gp015		0.5
AVT69_gp016	AVT69_gp016		0.5
AVT69_gp017	AVT69_gp017		0.5
AVT69_gp018	AVT69_gp018		0.5
AVT69_gp021	AVT69_gp021		0.5
AVT69_gp024	AVT69_gp024		0.5
AVT69_gp027	AVT69_gp027		0.5
AVT69_gp029	AVT69_gp029		0.5
AVT69_gp030	AVT69_gp030		0.5
AVT69_gp033	AVT69_gp033		0.5
AVT69_gp039	AVT69_gp039		0.5
AVT69_gp040	AVT69_gp040		0.5
AVT69_gp047	AVT69_gp047		0.5
AVT69_gp048	AVT69_gp048		0.5
AVT69_gp050	AVT69_gp050		0.5
AVT69_gp052	AVT69_gp052		0.5
AVT69_gp053	AVT69_gp053		0.5
AVT69_gp054	AVT69_gp054		0.5
AVT69_gp055	AVT69_gp055		0.5
AVT69_gp056	AVT69_gp056		0.5
AVT69_gp058	AVT69_gp058		0.5
AVT69_gp059	AVT69_gp059		0.5
AVT69_gp060	AVT69_gp060		0.5
AVT69_gp062	AVT69_gp062		0.5
AVT69_gp063	AVT69_gp063		0.5
AVT69_gp064	AVT69_gp064		0.5
AVT69_gp065	AVT69_gp065		0.5
AVT69_gp073	AVT69_gp073		0.5
AVT69_gp075	AVT69_gp075		0.5
AVT69_gp076	AVT69_gp076		0.5
AVT69_gp078	AVT69_gp078		0.5
AVT69_gp082	AVT69_gp082		0.5
AVT69_gp085	AVT69_gp085		0.5
AVT69_gp086	AVT69_gp086		0.5
AVT69_gp088	AVT69_gp088		0.5
AVT69_gp089	AVT69_gp089		0.5
AVT69_gp091	AVT69_gp091		0.5
AVT69_gp092	AVT69_gp092		0.5
AVT69_gp093	AVT69_gp093		0.5
AVT69_gp094	AVT69_gp094		0.5
AVT69_gp096	AVT69_gp096		0.5
AVT69_gp097	AVT69_gp097		0.5
AVT69_gp098	AVT69_gp098		0.5
AVT69_gp099	AVT69_gp099		0.5
AVT69_gp100	AVT69_gp100		0.5
AVT69_gp101	AVT69_gp101		0.5
AVT69_gp105	AVT69_gp105		0.5
AVT69_gp109	AVT69_gp109		0.5
AVT69_gp111	AVT69_gp111		0.5
AVT69_gp112	AVT69_gp112		0.5
AVT69_gp113	AVT69_gp113		0.5
AVT69_gp114	AVT69_gp114		0.5
AVT69_gp116	AVT69_gp116		0.5
AVT69_gp118	AVT69_gp118		0.5
AVT69_gp120	AVT69_gp120		0.5
AVT69_gp121	AVT69_gp121		0.5
AVT69_gp123	AVT69_gp123		0.5
AVT69_gp125	AVT69_gp125		0.5
AVT69_gp126	AVT69_gp126		0.5
AVT69_gp128	AVT69_gp128		0.5
AVT69_gp133	AVT69_gp133		0.5
AVT69_gp134	AVT69_gp134		0.5
AVT69_gp137	AVT69_gp137		0.5
AVT69_gp138	AVT69_gp138		0.5
AVT69_gp140	AVT69_gp140		0.5
AVT69_gp142	AVT69_gp142		0.5
AVT69_gp144	AVT69_gp144		0.5
AVT69_gp145	AVT69_gp145		0.5
AVT69_gp146	AVT69_gp146		0.5
AVT69_gp147	AVT69_gp147		0.5
AVT69_gp148	AVT69_gp148		0.5
AVT69_gp150	AVT69_gp150		0.5
AVT69_gp151	AVT69_gp151		0.5
AVT69_gp153	AVT69_gp153		0.5
AVT69_gp156	AVT69_gp156		0.5
AVT69_gp160	AVT69_gp160		0.5
AVT69_gp161	AVT69_gp161		0.5
AVT69_gp162	AVT69_gp162		0.5
AVT69_gp163	AVT69_gp163		0.5
AVT69_gp164	AVT69_gp164		0.5
AVT69_gp166	AVT69_gp166		0.5
AVT69_gp167	AVT69_gp167		0.5
AVT69_gp170	AVT69_gp170		0.5
AVT69_gp171	AVT69_gp171		0.5
AVT69_gp173	AVT69_gp173		0.5
AVT69_gp174	AVT69_gp174		0.5
AVT69_gp176	AVT69_gp176		0.5
AVT69_gp179	AVT69_gp179		0.5
AVT69_gp183	AVT69_gp183		0.5
AVT69_gp184	AVT69_gp184		0.5
AVT69_gp185	AVT69_gp185		0.5
AVT69_gp187	AVT69_gp187		0.5
AVT69_gp188	AVT69_gp188		0.5
AVT69_gp192	AVT69_gp192		0.5
AVT69_gp193	AVT69_gp193		0.5
AVT69_gp198	AVT69_gp198		0.5
AVT69_gp200	AVT69_gp200		0.5
AVT69_gp201	AVT69_gp201		0.5
AVT69_gp203	AVT69_gp203		0.5
AVT69_gp204	AVT69_gp204		0.5
AVT69_gp205	AVT69_gp205		0.5
AVT69_gp206	AVT69_gp206		0.5
AVT69_gp207	AVT69_gp207		0.5
AVT69_gp209	AVT69_gp209		0.5
AVT69_gp210	AVT69_gp210		0.5
AVT69_gp215	AVT69_gp215		0.5
AVT69_gp218	AVT69_gp218		0.5
AVT69_gp219	AVT69_gp219		0.5
AVT69_gp220	AVT69_gp220		0.5
AVT69_gp221	AVT69_gp221		0.5
AVT69_gp229	AVT69_gp229		0.5
AVT69_gp230	AVT69_gp230		0.5
AVT69_gp231	AVT69_gp231		0.5
AVT69_gp233	AVT69_gp233		0.5
AVT69_gp234	AVT69_gp234		0.5
AVT69_gp235	AVT69_gp235		0.5
AVT69_gp237	AVT69_gp237		0.5
AVT69_gp240	AVT69_gp240		0.5
AVT69_gp241	AVT69_gp241		0.5
AVT69_gp243	AVT69_gp243		0.5
AVT69_gp245	AVT69_gp245		0.5
AVT69_gp246	AVT69_gp246		0.5
AVT69_gp253	AVT69_gp253		0.5
AVT69_gp265	AVT69_gp265		0.5
AVT69_gp266	AVT69_gp266		0.5
AVT69_gp268	AVT69_gp268		0.5
AVT69_gp269	AVT69_gp269		0.5
AVT69_gp270	AVT69_gp270		0.5
AVT69_gp272	AVT69_gp272		0.5
AVT69_gp275	AVT69_gp275		0.5
AVT69_gp283	AVT69_gp283		0.5
AVT69_gp285	AVT69_gp285		0.5
AVT69_gp286	AVT69_gp286		0.5
AVT69_gp291	AVT69_gp291		0.5
AVT69_gp296	AVT69_gp296		0.5
AVT69_gp298	AVT69_gp298		0.5
AVT69_gp306	AVT69_gp306		0.5
AVT69_gp308	AVT69_gp308		0.5
AVT69_gp309	AVT69_gp309		0.5
AVT69_gp310	AVT69_gp310		0.5
AVT69_gp311	AVT69_gp311		0.5
AVT69_gp313	AVT69_gp313		0.5
AVT69_gp315	AVT69_gp315		0.5
AVT69_gp316	AVT69_gp316		0.5
AVT69_gp317	AVT69_gp317		0.5
AVT69_gp318	AVT69_gp318		0.5
AVT69_gp319	AVT69_gp319		0.5
AVT69_gp321	AVT69_gp321		0.5
AVT69_gp322	AVT69_gp322		0.5
AVT69_gp324	AVT69_gp324		0.5
AVT69_gp325	AVT69_gp325		0.5
AVT69_gp328	AVT69_gp328		0.5
AVT69_gp329	AVT69_gp329		0.5
AVT69_gp331	AVT69_gp331		0.5
AVT69_gp332	AVT69_gp332		0.5
AVT69_gp333	AVT69_gp333		0.5
AVT69_gp334	AVT69_gp334		0.5
AVT69_gp335	AVT69_gp335		0.5
AVT69_gp339	AVT69_gp339		0.5
AVT69_gp340	AVT69_gp340		0.5
AVT69_gp343	AVT69_gp343		0.5
AVT69_gp344	AVT69_gp344		0.5
AVT69_gp346	AVT69_gp346		0.5
AVT69_gp347	AVT69_gp347		0.5
AVT69_gp348	AVT69_gp348		0.5
AVT69_gp349	AVT69_gp349		0.5
AVT69_gp351	AVT69_gp351		0.5
AVT69_gp352	AVT69_gp352		0.5
AVT69_gp353	AVT69_gp353		0.5
AVT69_gp356	AVT69_gp356		0.5
AVT69_gp359	AVT69_gp359		0.5
AVT69_gp363	AVT69_gp363		0.5
AVT69_gp364	AVT69_gp364		0.5
AVT69_gp376	AVT69_gp376		0.5
EST35_0035	EST35_0035
EST35_0038	EST35_0038
EST35_0051	EST35_0051
EST35_0052	EST35_0052
EST35_0053	EST35_0053
EST35_0055	EST35_0055
EST35_0079	EST35_0079
EST35_0086	EST35_0086
EST35_0094	EST35_0094
EST35_0098	EST35_0098
EST35_0104	EST35_0104
EST35_0125	EST35_0125
EST35_0129	EST35_0129
EST35_0131	EST35_0131
EST35_0133	EST35_0133
EST35_0140	EST35_0140
EST35_0151	EST35_0151
EST35_0152	EST35_0152
EST35_0154	EST35_0154
EST35_0195	EST35_0195
EST35_0197	EST35_0197
EST35_0202	EST35_0202
EST35_0203	EST35_0203
EST35_0205	EST35_0205
EST35_0206	EST35_0206
EST35_0226	EST35_0226
EST35_0231	EST35_0231
EST35_0232	EST35_0232
EST35_0233	EST35_0233
EST35_0235	EST35_0235
EST35_0237	EST35_0237
EST35_0238	EST35_0238
EST35_0241	EST35_0241
EST35_0244	EST35_0244
EST35_0255	EST35_0255
EST35_0260	EST35_0260
EST35_0264	EST35_0264
EST35_0272	EST35_0272
EST35_0295	EST35_0295
EST35_0296	EST35_0296
EST35_0298	EST35_0298
EST35_0300	EST35_0300
EST35_0303	EST35_0303
EST35_0305	EST35_0305
EST35_0335	EST35_0335
EST35_0340	EST35_0340
EST35_0349	EST35_0349
EST35_0371	EST35_0371
EST35_0380	EST35_0380
EST35_0381	EST35_0381
EST35_0383	EST35_0383
EST35_0412	EST35_0412
EST35_0423	EST35_0423
NC_004629_367_262122_-_262637	NC_004629_367_262122_-_262637	0.5
NC_004629_510_117522_-_115978_(REVERSE_SENSE)	NC_004629_510_117522_-_115978_(REVERSE_SENSE)	0.5
NC_004629_576_44889_-_43801_(REVERSE_SENSE)	NC_004629_576_44889_-_43801_(REVERSE_SENSE)	0.5
NC_004629_58_35899_-_36324	NC_004629_58_35899_-_36324	0.5
NC_028999_186_112803_-_113069	NC_028999_186_112803_-_113069		0.5
NC_028999_206_126665_-_128023	NC_028999_206_126665_-_128023		0.5
NC_028999_366_228586_-_228744	NC_028999_366_228586_-_228744		0.5
NC_028999_486_274428_-_274622	NC_028999_486_274428_-_274622		0.5
NC_028999_501_279755_-_280249	NC_028999_501_279755_-_280249		0.5
NC_028999_577_294454_-_294266_(REVERSE_SENSE)	NC_028999_577_294454_-_294266_(REVERSE_SENSE)		0.5
NC_028999_712_224474_-_223515_(REVERSE_SENSE)	NC_028999_712_224474_-_223515_(REVERSE_SENSE)		0.5
NC_028999_766_190544_-_190350_(REVERSE_SENSE)	NC_028999_766_190544_-_190350_(REVERSE_SENSE)		0.5
NC_028999_88_53811_-_55010	NC_028999_88_53811_-_55010		0.5
NC_028999_89_55491_-_56444	NC_028999_89_55491_-_56444		0.5
NC_028999_90_56450_-_58417	NC_028999_90_56450_-_58417		0.5
PA0007	Q9I7B9	0.452897
PA0011	Q9I7B5	0.25365
PA0012	Q9I7B4	0.483601	0.738187
PA0015	Q9I7B1	0.287391	0.427519
PA0020	Q9I7A7	0.40726	0.580145
PA0027	Q9I7A3	0.40365	0.364141
PA0030	Q9I7A0	0.417607	0.669623
PA0032	Q9I798	0.551515
PA0033	Q9I797
PA0038	Q9I794	0.364604	0.469326
PA0039	Q9I793	0.558597	0.757469
PA0040	Q9I792	0.289398
PA0041	Q9I791	0.272764	0.347382
PA0045	Q9I787	0.467784	0.593277
PA0047	Q9I785
PA0055	Q9I777	0.245608	0.533202
PA0056	Q9I776	0.300089	0.373126
PA0057	Q9I775	0.401928	0.541644
PA0064	Q9I768	0.210316
PA0065	Q9I767	0.416488	0.575813
PA0066	Q9I766	0.566818
PA0068	Q9I764	0.306183	0.569178
PA0070	Q9I762	0.486275	0.376826
PA0071	Q9I761	0.424797	0.424596
PA0073	Q9I759		0.839961
PA0076	Q9I756	0.480083	0.381109
PA0078	Q9I754	0.363816	0.588666
PA0089	Q9I743	0.322354	0.362294
PA0096	Q9I736	0.541539
PA0097	Q9I735	0.23918	0.232776
PA0098	Q9I734	0.558183
PA0101	Q9I731	0.563908
PA0102	Q9I730	0.39721	0.471658
PA0115	Q9I717	0.40286	0.363977
PA0116	Q9I716	0.298336	0.548888
PA0117	Q9I715	0.5	0.5
PA0118	Q9I714	0.353517
PA0120	Q9I712	0.428944	0.513695
PA0122	Q9I710	0.27941	0.434536
PA0123	Q9I709	0.358387	0.47705
PA0124	Q9I708	0.373894	0.510925
PA0125	Q9I707	0.289156	0.156704
PA0126	Q9I706	0.344793	0.459222
PA0127	Q9I705	0.250399
PA0128	Q9I704	0.45755	0.271501
PA0134	Q9I6Z8	0.26687	0.409404
PA0142	Q9I6Z0	0.589346	0.816399
PA0144	Q9I6Y8	0.666199
PA0145	Q9I6Y7	0.462104	0.421967
PA0146	Q9I6Y6	0.5
PA0147	Q9I6Y5	0.348784	0.379417
PA0148	Q9I6Y4	0.264614	0.395222
PA0151	Q9I6Y1		0.5
PA0156	Q9I6X6	0.5
PA0157	Q9I6X5	0.389034	0.847487
PA0158	Q9I6X4		0.790761
PA0159	Q9I6X3	0.32434	0.404355
PA0164	Q9I6W8	0.214155	0.145417
PA0165	Q9I6W7	0.545169	0.642042
PA0167	Q9I6W5	0.384888	0.407877
PA0168	Q9I6W4	0.57056	0.754835
PA0169	Q9I6W3	0.77807	0.482287
PA0170	Q9I6W2	0.356059	0.516271
PA0171	Q9I6W1	0.297436	0.295801
PA0177	Q9I6V5	0.632588	0.69678
PA0178	Q9I6V4	0.350899	0.415641
PA0179	Q9I6V3	0.413684	0.655002
PA0181	Q9I6V1	0.480754
PA0182	Q9I6V0	0.593996	0.765871
PA0191	Q9I6U3		0.5
PA0193	Q9I6U1	0.239306	0.258071
PA0194	Q9I6U0	0.352496
PA0200	Q9I6T8		0.932361
PA0201	Q9I6T7	0.216696	0.369736
PA0203	Q9I6T5	0.402487
PA0207	Q9I6T1	0.558505	0.620858
PA0217	Q9I6S1	0.382743	0.592647
PA0223	Q9I6R5	0.633339	0.709088
PA0224	Q9I6R4	0.277258	0.470295
PA0225	Q9I6R3	0.368207	0.471109
PA0226	Q9I6R2	0.34923
PA0227	Q9I6R1	0.426325	0.589748
PA0233	Q9I6Q5	0.488178	0.411852
PA0236	Q9I6Q2	0.4532	0.394006
PA0243	Q9I6P5	0.327265	0.476439
PA0248	Q9I6P1	0.639663
PA0249	Q9I6P0	0.594427	0.905794
PA0250	Q9I6N9	0.565966	0.229144
PA0252	Q9I6N7		0.5
PA0253	Q9I6N6	0.456449	0.511939
PA0258	Q9I6N1	0.351373
PA0259	Q9I6N0	0.496522	0.40538
PA0261	Q9I6M8	0.378725	0.620226
PA0267	Q9I6M3	0.241947	0.451019
PA0268	Q9I6M2	0.417649
PA0269	Q9I6M1	0.284476	0.335134
PA0270	Q9I6M0	0.314938	0.471895
PA0272	Q9I6L8	0.319613	0.593965
PA0275	Q9I6L5	0.313926	0.243547
PA0277	Q9I6L3	0.386193	0.55212
PA0279	Q9I6L1	0.440901
PA0284	Q9I6K6	0.451933	0.716458
PA0290	Q9I6K0	0.296792	0.438339
PA0295	Q9I6J6	0.431107	0.600044
PA0306	Q9I6I5	0.457807
PA0308	Q9I6I3	0.372062	0.277752
PA0309	Q9I6I2	0.324764	0.462903
PA0310	Q9I6I1	0.691582	0.775821
PA0312	Q9I6H9	0.318815	0.482501
PA0314	Q9I6H7	0.433675	0.590411
PA0315	Q9I6H6	0.384892	0.500074
PA0317	Q9I6H4	0.216478	0.342115
PA0318	Q9I6H3	0.379535	0.436181
PA0319	Q9I6H2		0.822457
PA0320	Q9I6H1	0.687594	0.706742
PA0323	Q9I6G8	0.416787	0.499985
PA0328	Q9I6G3	0.833988	0.648495
PA0329	Q9I6G2	0.372117	0.669716
PA0335	Q9I6F6	0.466601	0.592405
PA0338	Q9I6F5	0.409536	0.327316
PA0339	Q9I6F4	0.355702	0.394162
PA0343	Q9I6F0		0.509097
PA0344	Q9I6E9	0.220484	0.30396
PA0346	Q9I6E7	0.5
PA0351	Q9I6E2	0.515818	0.659318
PA0354	Q9I6D9	0.174574	0.262074
PA0356	Q9I6D7	0.4913	0.69113
PA0359	Q9I6D5	0.651208
PA0360	Q9I6D4	0.621646	0.622322
PA0361	Q9I6D3	0.307646	0.443978
PA0364	Q9I6D0	0.5
PA0367	Q9I6C7	0.195581	0.372812
PA0368	Q9I6C6	0.137004	0.183289
PA0369	Q9I6C5	0.482198	0.460635
PA0370	Q9I6C4	0.214193	0.41192
PA0371	Q9I6C3	0.346343	0.427697
PA0372	Q9I6C2	0.389509	0.433565
PA0380	Q9I6B5	0.342708	0.559116
PA0384	Q9I6B1		0.5
PA0386	Q9I6A9	0.347952	0.33701
PA0387	Q9I6A8	0.382102	0.487719
PA0388	Q9I6A7	0.457454	0.610408
PA0389	Q9I6A6	0.395308	0.409387
PA0391	Q9I6A4	0.236405	0.353992
PA0394	P24562	0.382715	0.390064
PA0399	Q9I6A1	0.338525	0.44492
PA0400	Q9I6A0	0.364603	0.436838
PA0404	Q9I699	0.245121	0.559128
PA0418	Q9I695	0.395397	0.489656
PA0419	Q9I694	0.469877	0.527403
PA0421	Q9I692	0.354205	0.390831
PA0423	Q9I690	0.493894	0.417236
PA0429	Q9I688	0.313301	0.341578
PA0431	Q9I686	0.686561	0.566542
PA0436	Q9I681	0.527798	0.29648
PA0446	Q9I672	0.350791	0.478825
PA0448	Q9I670	0.427051	0.392436
PA0449	Q9I669	0.232206	0.277396
PA0456	Q9I662	0.129863	0.411087
PA0457	Q9I661	0.284935	0.22246
PA0459	Q9I659	0.40735	0.439273
PA0460	Q9I658	0.438574	0.751823
PA0462	Q9I656	0.62869	0.630977
PA0467	Q9I651	0.454725	0.558193
PA0468	Q9I650	0.560433	0.614948
PA0469	Q9I649	0.438677	0.534878
PA0473	Q9I645	0.239647	0.253661
PA0475	Q9I643	0.392584
PA0477	Q9I641	0.297494	0.388051
PA0478	Q9I640	0.393759	0.412288
PA0480	Q9I638	0.840922
PA0483	Q9I635	0.892134
PA0484	Q9I634	0.191397	0.236913
PA0487	Q9I631	0.359665	0.389682
PA0491	Q9I627	0.373358	0.233952
PA0494	Q9I624	0.402702	0.376453
PA0495	Q9I623	0.933934	0.289955
PA0496	Q9I622	0.235072	0.305887
PA0502	Q9I616	0.263431	0.405203
PA0505	Q9I613	0.307638
PA0506	Q9I611
PA0506	Q9I612	0.209729	0.267565
PA0507	Q9I611	0.282778	0.399049
PA0507	Q9I612
PA0508	Q9HWI2		0.439886
PA0508	Q9I610	0.42006	0.444546
PA0510	G3XD80	0.172707	0.419583
PA0525	Q51484	0.289593	0.210366
PA0528	Q9I608		0.5
PA0529	Q9I607	0.300913	0.554344
PA0530	Q9I606	0.451913
PA0531	Q9I605	0.670591	0.81232
PA0533	Q9I603	0.226038	0.312612
PA0534	Q9I602	0.542574	0.466442
PA0535	Q9I601	0.542543	0.448649
PA0536	Q9I600	0.790547	0.701802
PA0537	Q9I5Z9	0.304102	0.309884
PA0541	Q9I5Z5	0.434885	0.510279
PA0542	Q9I5Z4	0.329788	0.594337
PA0544	Q9I5Z2	0.280662	0.351646
PA0545	Q9I5Z1	1
PA0547	Q9I5Y9	0.538521	0.780791
PA0549	Q9I5Y7	0.828629	0.568466
PA0550	Q9I5Y6	0.429569	0.394954
PA0557	Q9I5X9	0.542379	0.400256
PA0558	Q9I5X8	0.271842	0.462696
PA0559	Q9I5X7	0.239651	0.384267
PA0560	Q9I5X6	0.547285
PA0562	Q9I5X4	0.347975	0.453308
PA0563	Q9I5X3	0.321155
PA0564	Q9I5X2	0.330111
PA0565	Q9I5X1	0.427659	0.449794
PA0568	Q9I5W8	0.437349	0.44062
PA0569	Q9I5W7	0.382935	0.565537
PA0570	Q9I5W6	0.349403	0.386604
PA0571	Q9I5W5	0.295454	0.420068
PA0574	Q9I5W2	0.251395	0.274851
PA0575	Q9I5W1
PA0578	Q9I5V9	0.44011	0.423381
PA0583	Q9I5V4	0.373603	0.556936
PA0585	Q9I5V2	0.5
PA0586	Q9I5V1	0.324345	0.284341
PA0587	Q9I5V0	0.358844	0.314138
PA0588	Q9I5U9	0.367501	0.412991
PA0599	Q9I5T9	0.232815	0.307843
PA0601	Q9I5T7	0.350669	0.493978
PA0602	Q9I5T6	0.320889	0.565298
PA0604	Q9I5T4	0.324491	0.444501
PA0617	G3XD42	0.632739
PA0618	G3XCX5	0.649969	0.56928
PA0619	G3XD92	0.27983	0.676972
PA0620	G3XD71	0.429232
PA0621	G3XD08	0.657297	0.837089
PA0622	G3XD39	0.531165	0.599832
PA0623	Q9I5S9	0.542844	0.778337
PA0624	G3XCX2	0.329887	0.556525
PA0625	G3XD83	0.456652
PA0626	G3XD65	0.326046
PA0628	G3XCU8	0.415548	0.512293
PA0629	G3XD75	0.516466	0.664867
PA0633	G3XD38	0.426834
PA0634	G3XD68	0.398611	0.645583
PA0636	G3XD57	0.76704
PA0638	Q9I5S8	0.592557	0.752856
PA0639	Q9I5S7	0.568711
PA0641	Q9I5S5	0.77717
PA0643	Q9I5S3	0.564903
PA0646	Q9I5S0	0.513077
PA0647	Q9I5R9	0.282995	0.543906
PA0653	G3XDA4	0.526226	0.73596
PA0656	Q9I5R5	0.456324
PA0657	Q9I5R4	0.223868	0.371055
PA0658	Q9I5R3	0.216916	0.519891
PA0659	Q9I5R2	0.688506	0.718398
PA0660	Q9I5R1	0.266878	0.203958
PA0663	Q9I5Q8	0.62787
PA0664	Q9I5Q7	0.400978	0.246807
PA0667	Q9I5Q4	0.142692	0.325222
PA0690	Q9I5N6	0.5
PA0698	Q9I5M8	0.491069	0.585808
PA0704	Q9I5M2	0.307335	0.457576
PA0708	Q9I5M0	0.272467
PA0711	Q9I5L7	0.354195	0.467504
PA0715	Q9I5L3	0.414248	0.333875
PA0716	Q9I5L2	0.328263	0.338735
PA0720	Q9I5K8	0.278837
PA0728	Q9I5K0	0.5
PA0729	Q9I5J9	0.400363	0.483718
PA0732	Q9I5J7	0.353715	0.581435
PA0739	Q9I5J0	0.321476
PA0741	Q9I5I8	0.413036	0.586018
PA0743	Q9I5I6	0.328125
PA0744	Q9I5I5	0.305976	0.335472
PA0745	Q9I5I4	0.346223	0.329604
PA0746	Q9I5I3	0.37737	0.351147
PA0747	Q9I5I2	0.295423	0.307596
PA0754	Q9I5H5	0.34052	0.511272
PA0756	Q9I5H3	0.460238	0.535412
PA0758	Q9I5H1	0.416893	0.596082
PA0759	Q9I5H0	0.437103	0.48173
PA0769	Q9I5G6	0.465198
PA0777	Q9I5G1	0.375716	0.638783
PA0781	Q9I5F7	0.332298
PA0784	Q9I5F4	0.221673	0.615679
PA0787	Q9I5F1	0.36249	0.473432
PA0791	Q9I5E7	0.204541
PA0793	Q9I5E5	0.36653	0.387644
PA0794	Q9I5E4	0.271269	0.350715
PA0797	Q9I5E1	0.20682	0.307845
PA0799	Q9I5D9	0.279155	0.348199
PA0803	Q9I5D5	0.42637	0.465006
PA0804	Q9I5D4	0.265099	0.267011
PA0805	Q9I5D3	0.5
PA0808	Q9I5D0	0.290402	0.426395
PA0810	Q9I5C9	0.417611
PA0816	Q9I5C3	0.735866	0.373265
PA0817	Q9I5C2	0.364164	0.615718
PA0820	Q9I5B9	0.455222	0.470249
PA0821	Q9I5B8	0.424782	0.47668
PA0826	Q9I5B3	0.555636
PA0827	Q9I5B2	0.429113	0.465274
PA0832	Q9I5A8	0.14078	0.365313
PA0833	Q9I5A7	0.16207	0.358359
PA0838	Q9I5A2	0.510553	0.704645
PA0839	Q9I5A1	0.30908
PA0840	Q9I5A0	0.412975	0.476798
PA0848	Q9I593	0.354812	0.346265
PA0851	Q9I590	0.375926	0.380204
PA0853	Q9I588	0.242024
PA0856	Q9I585	0.466939	0.610976
PA0859	Q9I582	0.405315	0.436761
PA0862	Q9I579	0.427867	0.421197
PA0863	Q9I578	0.469996	0.861739
PA0864	Q9I577	0.3778
PA0876	Q9I569	0.318005	0.296301
PA0877	Q9I568	0.439967
PA0881	Q9I564	0.147352
PA0882	Q9I563		0.5
PA0884	Q9I561	0.5
PA0891	G3XCZ4	0.254157	0.359054
PA0902	G3XD13	0.259924	0.375228
PA0906	Q9I551	0.140685	0.270503
PA0907	Q9I550	0.73154	0.70839
PA0910	Q9I547	0.872712
PA0914	Q9I543	0.43515	0.676304
PA0915	Q9I542	0.275484	0.305209
PA0918	Q9I539	0.31688
PA0919	Q9I538	0.417566
PA0922	Q9I535	0.486554	0.550868
PA0926	Q9I531	0.273658	0.428893
PA0929	Q9I529	0.5
PA0935	Q9I523	0.245318	0.25361
PA0937	Q9I521	0.281466	0.598919
PA0938	Q9I520	0.657892	0.665906
PA0941	Q9I517	0.627026	0.641072
PA0942	Q9I516	0.332719	0.309107
PA0943	Q9I515	0.536751	0.567849
PA0946	Q9I512	0.461338	0.587962
PA0947	Q9I511	0.484333	0.510494
PA0949	Q9I509	0.356239	0.263305
PA0950	Q9I508	0.40579	0.419014
PA0952	Q9I506	0.559114
PA0953	Q9I505	0.722457	0.393209
PA0955	Q9I503	0.641819	0.466982
PA0957	Q9I501	0.517839	0.528297
PA0959	Q9I500	0.394516	0.482029
PA0961	Q9I4Z8	0.183468	0.277039
PA0962	Q9I4Z7	0.454122	0.674025
PA0968	Q9I4Z5	0.456523	0.506732
PA0979	G3XCY0	0.422792
PA0981	Q9I4Y8	0.289794	0.516124
PA0988	Q9I4Y1	0.471807	0.821124
PA0989	Q9I4Y0	0.257586	0.293025
PA0991	Q9I4X8	0.374401	0.37162
PA1005	Q9I4W8	0.394223	0.504861
PA1006	Q9I4W7	0.55027
PA1009	Q9I4W4	0.525231	0.415912
PA1011	Q9I4W2	0.355192	0.399356
PA1012	Q9I4W1	0.512712	0.20655
PA1014	Q9I4V9	0.293967	0.349563
PA1015	Q9I4V8	0.350305	0.383493
PA1016	Q9I4V7	0.465457
PA1020	Q9I4V4	0.46268	0.476087
PA1021	Q9I4V3	0.281816
PA1022	Q9I4V2	0.510337
PA1023	Q9I4V1	0.350634	0.283613
PA1024	Q9I4V0	0.648892	0.863701
PA1026	Q9I4U8	0.593543	0.708472
PA1027	Q9I4U7	0.483992	0.587123
PA1028	Q9I4U6		0.5
PA1029	Q9I4U5	0.131965	0.444631
PA1030	Q9I4U4	0.286795	0.433947
PA1033	Q9I4U1	0.650447	0.729467
PA1035	Q9I4T9	0.518235
PA1036	Q9I4T8	0.641215	0.649222
PA1039	Q9I4T5	0.277904	0.299375
PA1040	Q9I4T4	0.344259	0.608286
PA1041	Q9I4T3	0.482452	0.590983
PA1043	Q9I4T1	0.199175	0.389042
PA1046	Q9I4S8	0.242888	0.56002
PA1047	Q9I4S7	0.48784	0.427188
PA1048	Q9I4S6	0.217644	0.505203
PA1050	Q9I4S4	0.309788
PA1052	Q9I4S2	0.33245	0.246834
PA1053	Q9I4S1	0.432085	0.340275
PA1061	Q9I4R3	0.21231	0.173681
PA1062	Q9I4R2	0.283215	0.327884
PA1064	Q9I4R0	0.291567	0.407057
PA1065	Q9I4Q9	0.392735	0.572524
PA1066	Q9I4Q8	0.467905	0.530453
PA1067	Q9I4Q7	0.843248	0.896301
PA1068	Q9I4Q6	0.282468	0.316502
PA1069	Q9I4Q5	0.315569	0.281113
PA1075	Q9I4Q4	0.229005	0.345968
PA1076	Q9I4Q3	0.310122	0.604354
PA1088	Q9I4P1	0.5	0.5
PA1089	Q9I4P0	0.5	0.5
PA1090	Q9I4N9	0.5	0.5
PA1093	Q9I4N7	0.5	0.5
PA1096	Q9I4N5	0.5	0.5
PA1103	Q9I4N2	0.105557	0.155666
PA1110	Q9I4M5	0.274357	0.287466
PA1112	Q9I4M3	0.413754	0.373239
PA1114	Q9I4M1	0.5
PA1116	Q9I4L9	0.190394	0.425426
PA1117	Q9I4L8	0.317407	0.478343
PA1122	Q9I4L3	0.449918	0.473391
PA1123	Q9I4L2	0.533883	0.665714
PA1127	Q9I4K8	0.418904	0.626971
PA1128	Q9I4K7	0.435765	0.347144
PA1136	Q9I4J9	0.850372	0.512577
PA1137	Q9I4J8	0.416105	0.558511
PA1138	Q9I4J7	0.175042
PA1139	Q9I4J6	0.458288	0.457384
PA1140	Q9I4J5	0.362183	0.370933
PA1141	Q9I4J4	0.322786	0.422803
PA1142	Q9I4J3	0.431845	0.637453
PA1143	Q9I4J2	0.5	0.5
PA1145	Q9I4J0	0.901418
PA1149	Q9I4I6	0.481342
PA1157	Q9I4I0	0.234514	0.2522
PA1159	Q9I4H8	0.209254	0.349878
PA1160	Q9I4H7	0.417781	0.582777
PA1164	Q9I4H3	0.491147	0.470563
PA1166	Q9I4H1	0.429643	0.485594
PA1167	Q9I4H0	0.251518
PA1171	Q9I4G6	0.522133	0.664342
PA1182	Q9I4F6	0.5
PA1184	Q9I4F4	0.354739
PA1188	Q9I4F0	0.465911
PA1191	Q9I4E7	0.5
PA1193	Q9I4E5	0.207572	0.236882
PA1195	Q9I4E3	0.5	0.5
PA1196	Q9I4E2	0.251876	0.216913
PA1200	Q9I4D8	0.901382
PA1201	Q9I4D7	0.7137	0.373047
PA1202	Q9I4D6	0.194642	0.342205
PA1203	Q9I4D5	0.466292	0.45886
PA1204	Q9I4D4	0.412369	0.170904
PA1205	Q9I4D3	0.372533	0.492031
PA1206	Q9I4D2	0.455869	0.566388
PA1210	Q9I4C8	0.309607	0.481625
PA1215	Q9I4C3	0.67077
PA1216	Q9I4C2	0.374216	0.448676
PA1218	Q9I4C0	0.309367	0.433182
PA1222	Q9I4B6	0.606407
PA1223	Q9I4B5	0.503805	0.399169
PA1224	Q9I4B4	0.294589	0.250032
PA1225	Q9I4B3	0.501316	0.572385
PA1226	Q9I4B2	0.355827	0.398212
PA1227	Q9I4B1	0.436507
PA1228	Q9I4B0	0.404556	0.228397
PA1229	Q9I4A9	0.710672
PA1234	Q9I4A4	0.429176	0.530067
PA1235	Q9I4A3	0.256856
PA1240	Q9I498	0.474837	0.690301
PA1241	Q9I497	0.246238	0.3508
PA1243	Q9I495	0.321763	0.237153
PA1244	Q9I494	0.418542	0.642582
PA1251	Q9I493	0.5
PA1260	Q9I484	0.5
PA1263	Q9I481	0.556712
PA1264	Q9I480	0.922334
PA1269	Q9I475	0.380017	0.435229
PA1271	Q9I473	0.393991	0.305147
PA1274	Q9I470	0.500465	0.402601
PA1280	Q9I464	0.27954	0.392676
PA1283	Q9I461	0.175753	0.375143
PA1285	Q9I459	0.482964	0.505937
PA1287	Q9I457	0.485736	0.659181
PA1288	Q9I456	0.22858	0.280202
PA1290	Q9I454	0.56886	0.735737
PA1293	Q9I451	0.604118	0.322839
PA1295	Q9I449	0.296457	0.264153
PA1296	Q9I448	0.5	0.5
PA1298	Q9I446	0.386559	0.430808
PA1299	Q9I445	0.485879	0.603266
PA1304	Q9I440	0.472516	0.456514
PA1307	Q9I437	0.440494	0.47314
PA1309	Q9I435	0.210398	0.319615
PA1315	Q9I429	0.258845	0.244881
PA1324	Q9I420	0.568962	0.537607
PA1325	Q9I419	0.507482	0.485475
PA1327	Q9I417	0.310554	0.354606
PA1328	Q9I416	0.272144	0.306219
PA1330	Q9I414	0.395511	0.327639
PA1334	Q9I410	0.542996	0.635503
PA1335	Q9I409	0.210462	0.462877
PA1336	Q9I408		0.5
PA1339	Q9I405	0.385285	0.700103
PA1342	Q9I402	0.366341	0.480328
PA1344	Q9I400	0.237646	0.344409
PA1347	Q9I3Z7
PA1349	Q9I3Z5	0.208446	0.39717
PA1354	Q9I3Z0	0.5
PA1357	Q9I3Y7	0.515437
PA1358	Q9I3Y6	0.466976	0.524467
PA1359	Q9I3Y5	0.554399	0.693882
PA1365	Q9I3X9	0.878099
PA1366	Q9I3X8	0.289037	0.414343
PA1367	Q9I3X7	0.261523	0.295227
PA1369	Q9I3X5	0.5329	0.73278
PA1370	Q9I3X4	0.306995	0.356451
PA1371	Q9I3X3	0.206313	0.340923
PA1372	Q9I3X2	0.231718	0.150945
PA1374	Q9I3X0	0.422573	0.379273
PA1377	Q9I3W7	0.283596	0.388834
PA1379	Q9I3W5	0.646284	0.805905
PA1380	Q9I3W4	0.362953
PA1383	Q9I3W1	0.365127	0.607631
PA1397	Q9I3U7	0.354468	0.435479
PA1400	Q9I3U4	0.699445
PA1401	Q9I3U3	0.399616	0.488656
PA1402	Q9I3U2	0.286698	0.444523
PA1403	Q9I3U1	0.381062	0.40812
PA1404	Q9I3U0	0.38737	0.586266
PA1405	Q9I3T9	0.303348	0.384393
PA1407	Q9I3T7	0.250744	0.30064
PA1410	Q9I3T4	0.45914
PA1413	Q9I3T1	0.359983	0.902201
PA1417	Q9I3S7	0.404928	0.199251
PA1425	Q9I3R9	0.820546
PA1427	Q9I3R7	0.5
PA1428	Q9I3R6	0.333752	0.44273
PA1429	Q9I3R5	0.992903
PA1434	Q9I3R3	0.469742
PA1437	Q9I3R0	0.469291	0.666129
PA1440	Q9I3Q7	0.259962	0.324327
PA1441	Q9I3Q6	0.5	0.5
PA1442	Q9I3Q5	0.972808
PA1451	Q9I3Q0	0.5
PA1458	G3XCT6	0.107062	0.160124
PA1462	G3XCW7	0.728594	0.873102
PA1463	G3XCY3	0.5
PA1464	G3XD72	0.254397	0.450937
PA1466	Q9I3P6	0.470331
PA1470	Q9I3P2	0.344647	0.387514
PA1472	Q9I3P0	0.553739	0.691425
PA1473	Q9I3N9	0.243147	0.323886
PA1474	Q9I3N8	0.5	0.5
PA1484	Q9I3M8	0.252599	0.555189
PA1486	Q9I3M6	0.5
PA1487	Q9I3M5	0.222833	0.441245
PA1488	Q9I3M4	0.517455
PA1489	Q9I3M3	0.566774
PA1490	Q9I3M2	0.551889	0.543737
PA1492	Q9I3M0	0.549069	0.689072
PA1494	Q9I3L8	0.287315	0.417472
PA1495	Q9I3L7	0.169189	0.576526
PA1500	Q9I3L2	0.472841
PA1501	Q9I3L1	0.5	0.5
PA1504	Q9I3K8	0.246531	0.376895
PA1509	Q9I3K3	0.689783	0.305269
PA1510	Q9I3K2	0.432097	0.430405
PA1516	Q9I3J7	0.473957	0.542798
PA1517	Q9I3J6	0.404658	0.38069
PA1518	Q9I3J5	0.338932	0.427054
PA1520	Q9I3J3	0.234461	0.282789
PA1521	Q9I3J2	0.291328	0.228006
PA1526	Q9I3I7	0.376332	0.396408
PA1530	Q9I3I3	0.50685
PA1531	Q9I3I2	0.445866	0.621486
PA1533	Q9I3I0	0.527294	0.65193
PA1535	Q9I3H8	0.291649	0.471512
PA1536	Q9I3H7	0.410324	0.706932
PA1537	Q9I3H6	0.5
PA1539	Q9I3H4	0.282524	0.404885
PA1545	Q04628	0.5	0.5
PA1550	Q9I3G7	0.601201	0.656573
PA1551	Q9I3G6	0.507614	0.350906
PA1558	Q9I3F9	0.387958	0.636921
PA1565	Q9I3F2	0.425724
PA1570	Q9I3E7	0.358677	0.573189
PA1571	Q9I3E6	0.748346	0.817088
PA1572	Q9I3E5	0.624381	0.475183
PA1573	Q9I3E4	0.200531	0.371191
PA1575	Q9I3E2	0.470677	0.718439
PA1576	Q9I3E1	0.328026	0.371724
PA1579	Q9I3D8	0.298714	0.541944
PA1593	Q9I3C8	0.460486	0.654832
PA1594	Q9I3C7	0.22324	0.335909
PA1597	Q9I3C4	0.289165	0.304039
PA1599	Q9I3C2	0.5
PA1601	Q9I3C0	0.24863	0.429111
PA1602	Q9I3B9	0.271492	0.342711
PA1603	Q9I3B8	0.297188	0.475572
PA1604	Q9I3B7	0.632663	0.575413
PA1605	Q9I3B6	0.31503
PA1606	Q9I3B5	0.52215	0.706259
PA1607	Q9I3B4	0.303479	0.330726
PA1608	Q9I3B3	0.5	0.5
PA1612	Q9I3B0	0.337838	0.409428
PA1613	Q9I3A9	0.434442
PA1616	Q9I3A6	0.471241	0.61854
PA1618	Q9I3A4	0.370591	0.405831
PA1619	Q9I3A3	0.102772
PA1621	Q9I3A1	0.240116	0.282788
PA1622	Q9I3A0	0.408617	0.345921
PA1623	Q9I399	0.458644	0.596859
PA1624	Q9I398	0.352728	0.403435
PA1627	Q9I395	0.20513	0.441706
PA1628	Q9I394	0.413855	0.420727
PA1630	Q9I392	0.305118	0.436601
PA1631	Q9I391	0.289517
PA1639	Q9I386	0.549499	0.544801
PA1640	Q9I385	0.115727	0.314964
PA1644	Q9I381	0.280706	0.477866
PA1645	Q9I380	0.317915	0.44069
PA1648	Q9I377	0.206902	0.224136
PA1649	Q9I376	0.498651	0.680241
PA1652	Q9I373	0.615676
PA1653	Q9I372	0.565675	0.792767
PA1654	Q9I371	0.361705	0.393742
PA1655	Q9I370	0.192788	0.431665
PA1656	Q9I369	0.382822	0.440691
PA1657	Q9I368	0.430292	0.342752
PA1658	Q9I367	0.397214	0.3967
PA1659	Q9I366	0.5
PA1660	Q9I365	0.328026	0.47322
PA1661	Q9I364	0.450042	0.202327
PA1662	Q9I363	0.295283	0.24158
PA1663	Q9I362	0.312835
PA1665	Q9I360	0.219275	0.38665
PA1666	Q9I359	0.608939
PA1667	Q9I358	0.505003	0.635084
PA1668	Q9I357	0.5
PA1672	Q9I353	0.424374	0.415742
PA1673	Q9I352	0.500361	0.674012
PA1675	Q9I350	0.483419	0.597802
PA1677	Q9I348	0.558464	0.540219
PA1680	Q9I345	0.379734	0.501522
PA1689	Q9I338	0.551708	0.358444
PA1697	Q9I330	0.761174
PA1699	G3XCT8	0.46707	0.514389
PA1700	Q9I329	0.371634
PA1728	Q9I309	0.580434	0.712531
PA1729	Q9I308	0.941844	0.639018
PA1730	Q9I307	0.410358	0.581427
PA1731	Q9I306	0.312598	0.664091
PA1733	Q9I304	0.6012	0.304024
PA1734	Q9I303	0.484483	0.540332
PA1736	Q9I301	0.28378	0.308463
PA1737	Q9I300	0.341365	0.416806
PA1738	Q9I2Z9	0.315045	0.222383
PA1742	Q9I2Z5	0.362352	0.533847
PA1746	Q9I2Z1	0.31486	0.429426
PA1748	Q9I2Y9	0.356148	0.222815
PA1749	Q9I2Y8	0.370322	0.669549
PA1750	Q9I2Y7	0.270504	0.350462
PA1752	Q9I2Y5	0.450632	0.50524
PA1753	Q9I2Y4	0.584026	0.662244
PA1759	Q9I2Y0	0.5	0.5
PA1760	Q9I2X9	0.450108	0.482931
PA1766	Q9I2X3	0.334504	0.466612
PA1767	Q9I2X2	0.496938	0.594367
PA1768	Q9I2X1	0.482359	0.696231
PA1769	Q9I2X0	0.385812	0.395861
PA1772	Q9I2W7	0.5211	0.538777
PA1788	Q9I2V4	0.363778	0.469283
PA1789	Q9I2V3	0.480286	0.525449
PA1790	Q9I2V2	0.274923	0.299685
PA1791	Q9I2V1	0.5	0.5
PA1807	Q9I2T7	0.747769	0.601615
PA1810	Q9I2T4	0.297904	0.290447
PA1811	Q9I2T3	0.164586	0.397079
PA1817	Q9I2S8	0.499503	0.712909
PA1821	Q9I2S4	0.376861	0.418512
PA1825	Q9I2S0	0.511117
PA1826	Q9I2R9	0.311739	0.260064
PA1828	Q9I2R7	0.403174	0.44711
PA1829	Q9I2R6	0.443268	0.621734
PA1830	Q9I2R5	0.357575	0.506539
PA1831	Q9I2R4	0.209786	0.367129
PA1832	Q9I2R3	0.359374	0.949297
PA1833	Q9I2R2	0.342318	0.562532
PA1835	Q9I2R0	0.417151	0.246512
PA1836	Q9I2Q9	0.424039
PA1837	Q9I2Q8	0.290757	0.452887
PA1839	Q9I2Q6	0.317534	0.159664
PA1841	Q9I2Q4	0.407405	0.648138
PA1842	Q9I2Q3	0.447939
PA1852	Q9I2P3	0.397633	0.56372
PA1853	Q9I2P2	0.442988	0.376338
PA1857	Q9I2N8	0.784388
PA1859	Q9I2N6	0.328613	0.483693
PA1860	Q9I2N5	0.555286
PA1872	G3XD32	0.264431	0.491803
PA1874	Q9I2M3	0.717103	0.772076
PA1878	Q9I2L9	0.464425	0.404113
PA1880	Q9I2L7	0.248254	0.480328
PA1881	Q9I2L6	0.47115
PA1884	Q9I2L3	0.397049	0.701123
PA1885	Q9I2L2	0.392723	0.486107
PA1887	Q9I2L0	0.5	0.5
PA1888	Q9I2K9
PA1889	Q9I2K8	0.853628
PA1890	Q9I2K7	0.412103	0.697721
PA1894	Q9I2K3	0.530536	0.734729
PA1913	Q9I2J1	0.917031	0.892994
PA1914	Q9I2J0	0.5	0.5
PA1922	Q9I2I2	0.5
PA1926	Q9I2H8	0.185214	0.135632
PA1929	Q9I2H5	0.549696	0.690735
PA1930	Q9I2H4	0.306629	0.258543
PA1934	Q9I2H0	0.5
PA1939	Q9I2G5	0.305356	0.233364
PA1943	Q9I2G1	0.695987	0.341491
PA1944	Q9I2G0	0.310681	0.362047
PA1953	Q9I2F1	0.5
PA1957	Q9I2E7	0.280078	0.329255
PA1961	Q9I2E3	0.645389	0.33382
PA1964	Q9I2E0	0.262605	0.458047
PA1965	Q9I2D9	0.682914	0.695157
PA1969	Q9I2D5	0.423269	0.541056
PA1977	P29370	0.582083
PA1994	Q9I2B5	0.404849	0.452431
PA1997	Q9I2B2	0.410382	0.42311
PA2005	Q9I2A4	0.300144
PA2010	Q9I2A1	0.314384	0.329217
PA2019	G3XD21	0.994156
PA2020	G3XCU9	0.417139	0.54982
PA2021	Q9I293	0.5	0.5
PA2024	P23205	0.679266	0.73502
PA2028	Q9I287	0.849839
PA2029	Q9I286	0.165428	0.375303
PA2032	Q9I283	0.569845
PA2033	Q9I282		0.5
PA2035	Q9I280	0.23562
PA2040	Q9I275	0.306045	0.27244
PA2043	Q9I272		0.5
PA2044	Q9I271	0.499678	0.514074
PA2047	Q9I268	0.269076	0.353472
PA2056	Q9I259	0.3261	0.420936
PA2061	Q9I254	0.5
PA2062	Q9I253	0.577221
PA2066	Q9I249	0.495969
PA2069	Q9I246	0.151844	0.214785
PA2075	Q9I240	0.260603
PA2076	Q9I239	0.189704	0.465707
PA2082	Q9I233	0.276141	0.270342
PA2084	Q9I231		0.5
PA2086	Q9I229		0.5
PA2090	Q9I225		0.5
PA2096	Q9I219	0.89901
PA2099	Q9I216
PA2100	Q9I215	0.330276	0.484758
PA2103	Q9I212	0.5	0.5
PA2104	Q9I211	0.309401
PA2106	Q9I209	0.401851
PA2110	Q9I205	0.5	0.5
PA2111	Q9I204	0.406272	0.420917
PA2115	Q9I200	0.288653	0.612438
PA2116	Q9I1Z9	0.365121	0.344366
PA2117	Q9I1Z8	0.189731	0.325703
PA2119	Q9I1Z6	0.463695	0.423541
PA2120	Q9I1Z5	0.44744	0.542762
PA2121	Q9I1Z4	0.231052	0.324315
PA2123	Q9I1Z2	0.327868
PA2126	Q9I1Y9	0.492894	0.558683
PA2127	Q9I1Y8	0.333675	0.380061
PA2137	Q9I1X8	0.5
PA2152	Q9I1W3	0.988612
PA2158	Q9I1V7		0.5
PA2160	Q9I1V5	0.5	0.5
PA2162	Q9I1V3		0.5
PA2164	Q9I1V1		0.5
PA2167	Q9I1U8		0.5
PA2169	Q9I1U6	0.344014	0.483967
PA2172	Q9I1U3		0.5
PA2176	Q9I1T9	0.482746	0.786435
PA2177	Q9I1T8	0.5
PA2184	Q9I1T1	0.405174	0.493686
PA2196	Q9I1S1	0.79172	0.414659
PA2197	Q9I1S0	0.361546	0.48273
PA2198	Q9I1R9	0.388258	0.542749
PA2199	Q9I1R8	0.366862	0.388018
PA2201	Q9I1R6	0.259035	0.514258
PA2204	Q9I1R3	0.372944	0.601108
PA2206	Q9I1R1	0.247228
PA2218	Q01609	0.437885	0.512891
PA2220	Q01610	0.495164	0.240105
PA2222	Q9I1P7	0.353231	0.522806
PA2223	Q9I1P6	0.323827	0.32897
PA2224	Q9I1P5	0.642586	0.656857
PA2225	Q9I1P4		0.5
PA2229	Q9I1P0	0.247939	0.343617
PA2251	Q9I1L8	0.412747	0.726617
PA2252	Q9I1L7	0.680932
PA2260	Q9I1L3	0.596506	0.64466
PA2263	Q9I1L0	0.336049	0.508159
PA2264	Q9I1K9	0.508232	0.479131
PA2265	Q9I1K8	0.544707	0.499239
PA2266	Q9I1K7	0.411397	0.410294
PA2267	Q9I1K6	0.286784
PA2270	Q9I1K3	0.465306	0.552943
PA2271	Q9I1K2	0.623818	0.534288
PA2275	Q9I1J9	0.508539	0.482198
PA2276	Q9I1J8	0.413755	0.615832
PA2280	Q9I1J5	0.404037	0.291191
PA2281	Q9I1J4	0.163373	0.192823
PA2282	Q9I1J3	0.535408	0.676037
PA2287	Q9I1I8
PA2289	Q9I1I6	0.279635	0.374971
PA2291	Q51485		0.5
PA2291	Q9I1I4	0.845177
PA2299	Q9I1H6	0.474806
PA2301	Q9I1H4	0.39591	0.448627
PA2316	Q9I1F9	0.449189	0.430121
PA2318	Q9I1F7	0.345148	0.42712
PA2321	G3XD53	0.271627	0.545906
PA2323	Q9I1F5	0.339941	0.293879
PA2328	Q9I1F0	0.64544	0.549806
PA2329	Q9I1E9	0.189091	0.189018
PA2330	Q9I1E8	0.306289	0.447199
PA2331	Q9I1E7	0.431064	0.362679
PA2332	Q9I1E6	0.273548	0.424654
PA2336	Q9I1E2	0.531521	0.604165
PA2345	Q9I1D3	0.704003
PA2352	Q9I1C6	0.259352	0.335806
PA2353	Q9I1C5	0.481787	0.437001
PA2363	Q9I1B6	0.219824	0.43277
PA2365	Q9I1B4	0.63197	0.52715
PA2366	Q9I1B3	0.462404	0.547197
PA2367	Q9I1B2	0.46695	0.629962
PA2371	Q9I1A8	0.706863
PA2372	Q9I1A7	0.486449
PA2373	Q9I1A6	0.465702
PA2378	Q9I1A1	0.280286	0.492986
PA2379	Q9I1A0	0.248993	0.399768
PA2380	Q9I199	0.295535	0.553171
PA2381	Q9I198	0.469189	0.578254
PA2384	Q9I195	0.350507	0.643299
PA2402	Q9I179	0.709125	0.252809
PA2405	G3XCV8	0.22629	0.511462
PA2407	Q9I174	0.422499	0.387441
PA2410	Q9I171	0.531511	0.547051
PA2417	Q9I164	0.450448	0.362582
PA2418	Q9I163	0.341513	0.567189
PA2434	Q9I148	0.259019	0.525757
PA2447	Q9I135	0.38067
PA2448	Q9I134	0.279759	0.46842
PA2449	Q9I133	0.44986	0.377111
PA2450	Q9I132	0.477806	0.59986
PA2452	Q9I130
PA2453	Q9I129	0.213373	0.363308
PA2454	Q9I128	0.36252	0.499499
PA2455	Q9I127	0.420247	0.554093
PA2459	Q9I123	0.372171	0.34196
PA2461	Q9I121	0.248526	0.473287
PA2462	Q9I120	0.394052	0.506568
PA2463	Q9I119	0.306939
PA2463	Q9I792		0.5
PA2464	Q9I118	0.45657	0.504905
PA2469	Q9I113	0.570809
PA2471	Q9I111	0.306586	0.432508
PA2472	Q9I110	0.5
PA2475	Q9I107	0.604523	0.690771
PA2479	Q9I103	0.321736	0.475131
PA2481	Q9I101	0.424978	0.332799
PA2482	Q9I100	0.221445
PA2483	Q9I0Z9	0.272057	0.303754
PA2484	Q9I0Z8	0.589695
PA2487	Q9I0Z5	0.690815
PA2490	Q9I0Z2	0.374248
PA2491	Q9I0Z1	0.266026	0.343887
PA2496	Q9I0Y6	0.566742	0.664164
PA2497	Q9I0Y5	0.238496	0.340125
PA2498	Q9I0Y4	0.874179
PA2499	Q9I0Y3	0.613654
PA2502	Q9I0Y0	0.254985	0.362147
PA2503	Q9I0X9	0.382345	0.326807
PA2504	Q9I0X8	0.438562	0.583033
PA2523	G3XD16	0.592194	0.838311
PA2528	Q9I0V5	0.585576	0.529326
PA2529	Q9I0V4	0.532221	0.475288
PA2530	Q9I0V3	0.301749	0.270578
PA2535	Q9I0U9	0.484869	0.429753
PA2536	Q9I0U8	0.598607
PA2537	Q9I0U7	0.376295	0.240495
PA2540	Q9I0U4	0.582592
PA2543	Q9I0U1	0.45222	0.701094
PA2546	Q9I0T8	0.425956	0.711413
PA2547	Q9I0T7	0.271453
PA2550	Q9I0T4	0.18818	0.243847
PA2551	Q9I0T3	0.296073	0.322346
PA2552	Q9I0T2	0.233482	0.25301
PA2553	Q9I0T1	0.286131	0.276322
PA2554	Q9I0T0	0.175892	0.258111
PA2555	Q9I0S9	0.5	0.5
PA2556	Q9I0S8	0.375545	0.316161
PA2557	Q9I0S7	0.5	0.5
PA2559	Q9I0S5	0.4748	0.694853
PA2560	Q9I0S4	0.570601
PA2562	Q9I0S3	0.37584	0.776554
PA2566	Q9I0R9	0.316453	0.284717
PA2567	Q9I0R8	0.338241	0.40101
PA2571	Q9I0R5	0.591836	0.575109
PA2572	Q9I0R4	0.19183	0.129862
PA2575	Q9I0R1	0.287574	0.276339
PA2577	Q9I0Q9	0.36219	0.510334
PA2578	Q9I0Q8	0.66668	0.710603
PA2580	Q9I0Q6	0.30149	0.4473
PA2581	Q9I0Q5	0.508961	0.617721
PA2582	Q9I0Q4	0.312068	0.351703
PA2583	Q9I0Q3
PA2588	Q9I0P9	0.313266	0.267684
PA2592	Q9I0P5	0.374727	0.416683
PA2594	Q9I0P3	0.30905	0.448024
PA2595	Q9I0P2	0.5
PA2598	Q9I0N9	0.455781
PA2599	Q9I0N8	0.427831	0.453196
PA2600	Q9I0N7	0.711158	0.674466
PA2601	Q9I0N6	0.192898	0.269973
PA2602	Q9I0N5	0.5
PA2603	Q9I0N4	0.377145	0.349223
PA2607	Q9I0N1	0.398957	0.336527
PA2608	Q9I0N0	0.261465	0.380374
PA2609	Q9I0M9	0.441288	0.486423
PA2610	Q9I0M8	0.311218	0.491953
PA2613	Q9I0M5	0.252762	0.219903
PA2630	Q9I0K8	0.340872	0.150471
PA2631	Q9I0K7	0.586733	0.638177
PA2632	Q9I0K6	0.468965
PA2633	Q9I0K5	0.493616	0.598414
PA2634	Q9I0K4	0.186244	0.264148
PA2650	Q9I0I8	0.477092	0.520347
PA2659	Q9I0H9	0.421626	0.524744
PA2660	Q9I0H8	0.177044	0.277999
PA2661	Q9I0H7	0.5
PA2665	Q9I0H3	0.5
PA2666	Q9I0H2	0.536864
PA2667	Q9I0H1	0.388656	0.516306
PA2679	Q9I0F9	0.4132	0.504854
PA2680	Q9I0F8	0.279887	0.305961
PA2681	Q9I0F7	0.275467
PA2682	Q9I0F6	0.210184	0.595078
PA2683	Q9I0F5	0.225997	0.400116
PA2691	Q9I0F1	0.460563	0.657677
PA2692	Q9I0F0	0.471652	0.456889
PA2694	Q9I0E8	0.5
PA2695	Q9I0E7	0.706693
PA2696	Q9I0E6	0.235541
PA2698	Q9I0E4	0.642071	0.624489
PA2699	Q9I0E3	0.397075	0.380001
PA2705	Q9I0D7	0.278483	0.289146
PA2706	Q9I0D6	0.702922
PA2707	Q9I0D5	0.379053	0.462274
PA2711	Q9I0D1	0.5
PA2713	Q9I0C9	0.924205	0.550202
PA2718	Q9I0C4	0.902291	0.775415
PA2719	Q9I0C3		0.683284
PA2720	Q9I0C2	0.339859	0.388171
PA2721	Q9I0C1	0.433461	0.659276
PA2722	Q9I0C0	0.414822	0.33223
PA2725	Q9I0B7	0.256497	0.221978
PA2726	Q9I0B6		0.5
PA2727	Q9I0B5	0.672343	0.42786
PA2728	Q9I0B4	0.572069	0.73667
PA2729	Q9I0B3	0.264196	0.169089
PA2730	Q9I0B2	0.308671	0.31911
PA2731	Q9I0B1	0.773578	0.617311
PA2732	Q9I0B0	0.5	0.5
PA2734	Q9I0A8	0.214155	0.269853
PA2735	Q9I0A7	0.294395	0.252905
PA2737	Q9I0A5	0.214	0.302832
PA2745	Q9I098	0.460258	0.4614
PA2747	Q9I096	0.5
PA2750	Q9I093	0.287685	0.403066
PA2753	Q9I090	0.489214	0.391323
PA2754	Q9I089	0.209416	0.277057
PA2756	Q9I087	0.348143
PA2758	Q9I085	0.778796	0.820331
PA2760	Q9I083	0.227287	0.296776
PA2762	Q9I081	0.721312	0.630152
PA2764	Q9I079	0.300845	0.404373
PA2765	Q9I078	0.251039	0.216105
PA2766	Q9I077	0.314255
PA2769	Q9I074	0.148674	0.412377
PA2770	Q9I073	0.347894	0.530569
PA2771	Q9I072	0.39432
PA2772	Q9I071		0.5
PA2776	Q9I067	0.275531	0.255611
PA2781	Q9I062	0.579608	0.679563
PA2786	Q9I057		0.5
PA2792	Q9I051	0.5	0.5
PA2793	Q9I050	0.748439
PA2794	G3XCV3	0.25486	0.773571
PA2797	Q9I046	0.288968	0.424202
PA2798	Q9I045	0.163616	0.139287
PA2799	Q9I044	0.524757
PA2800	Q9I043	0.141577	0.182991
PA2801	Q9I042	0.412519	0.542729
PA2802	Q9I041	0.379238	0.37991
PA2805	Q9I038	0.242031	0.554988
PA2812	Q9I031	0.266574	0.239036
PA2813	Q9I030	0.404768	0.373011
PA2815	Q9I028	0.454292
PA2817	Q9I026	0.19955	0.20933
PA2821	Q9I022	0.279428	0.425372
PA2822	Q9I021	0.54876	0.687518
PA2823	Q9I020	0.143786	0.316335
PA2826	Q9I017	0.361455	0.626393
PA2828	Q9I015	0.342787	0.374855
PA2829	Q9I014	0.182144	0.270128
PA2831	Q9I012	0.469538	0.485847
PA2833	Q9I010	0.324805	0.394266
PA2834	Q9I009	0.294075	0.49093
PA2836	Q9I007	0.5
PA2839	Q9I004	0.155932	0.384904
PA2841	Q9I002	0.318411	0.361406
PA2842	Q9I001	0.299322
PA2843	Q9I000	0.474433	0.535743
PA2844	Q9HZZ9	0.663442	0.402817
PA2846	Q9HZZ7	0.406939
PA2848	Q9HZZ5	0.500512
PA2854	Q9HZZ0	0.384656	0.577654
PA2855	Q9HZY9	0.603433	0.704822
PA2857	Q9HZY7	0.408129	0.807209
PA2860	Q9HZY4	0.5	0.5
PA2867	Q9HZX9	0.5	0.5
PA2869	Q9HZX7		0.5
PA2871	Q9HZX5	0.478071	0.576295
PA2872	Q9HZX4	0.479019	0.380089
PA2875	Q9HZX1	0.498873	0.500228
PA2877	Q9HZX0	0.620779	0.439573
PA2879	Q9HZW8	0.5
PA2883	Q9HZW4	0.686398
PA2894	Q9HZV3	0.5
PA2895	Q9HZV2	0.244574
PA2896	Q9HZV1	0.325463	0.519183
PA2897	Q9HZV0	0.653663	0.322658
PA2899	Q9HZU8	0.47563
PA2900	Q9HZU7	0.718117	0.576061
PA2901	Q9HZU6	0.631766	0.441974
PA2902	Q9HZU5	0.451935	0.477732
PA2906	Q9HZU1	0.270783	0.25352
PA2909	Q9HZT8	0.333911	0.572387
PA2911	Q9HZT6	0.600815	0.451734
PA2912	Q9HZT5	0.426745	0.640398
PA2913	Q9HZT4	0.561112	0.436166
PA2915	Q9HZT2	0.551225	0.455357
PA2917	Q9HZT0	0.173947	0.413073
PA2918	Q9HZS9	0.407216	0.567927
PA2921	Q9HZS6	0.472872	0.567925
PA2927	Q9HZS0	0.390549
PA2930	Q9HZR7	0.5	0.5
PA2937	Q9HZR0	0.564604
PA2940	Q9HZQ7	0.5
PA2941	Q9HZQ6	0.771295
PA2942	Q9HZQ5	0.273165	0.31431
PA2943	Q9HZQ4	0.561771
PA2947	Q9HZQ0	0.305027
PA2953	Q9HZP5	0.218539	0.276392
PA2954	Q9HZP4	0.30126	0.349076
PA2955	Q9HZP3	0.312483
PA2956	Q9HZP2	0.392537	0.373941
PA2957	Q9HZP1	0.383669	0.35889
PA2958	Q9HZP0	0.362302	0.414139
PA2959	Q9HZN9	0.387354	0.37887
PA2971	Q9HZN3	0.489415	0.323355
PA2972	Q9HZN2	0.492943	0.542757
PA2973	Q9HZN1	0.740422	0.543703
PA2974	Q9HZN0	0.329608	0.305435
PA2980	Q9HZM4	0.241622	0.339682
PA2982	Q9HZM2	0.586209	0.649746
PA2983	Q9HZM1	0.42797	0.510212
PA2986	Q9HZL8	0.813035
PA2989	Q9HZL5	0.315085	0.645612
PA2990	Q9HZL4	0.250918	0.270897
PA2993	Q9HZL2	0.424821	0.40814
PA3001	Q9HZK4	0.299877	0.373456
PA3003	Q9HZK2	0.360353	0.336419
PA3004	Q9HZK1	0.428042	0.343386
PA3009	Q9HZJ7	0.570363	0.5476
PA3010	Q9HZJ6	0.684939	0.262623
PA3012	Q9HZJ4	0.542059	0.562325
PA3015	Q9HZJ1	0.359959	0.470414
PA3017	Q9HZI9	0.402532	0.409705
PA3018	Q9HZI8	0.368164	0.479817
PA3020	Q9HZI6	0.344645	0.372651
PA3021	Q9HZI5	0.422335	0.612426
PA3022	Q9HZI4	0.436973	0.601971
PA3023	Q9HZI3	0.486519	0.624273
PA3025	Q9HZI1	0.258925
PA3026	Q9HZI0	0.259013	0.266016
PA3031	G3XCW5		0.512049
PA3034	Q9HZH4	0.421069	0.38598
PA3035	Q9HZH3	0.496423	0.770135
PA3038	Q9HZH0	0.22938	0.223524
PA3040	Q9HZG8	0.359686	0.271025
PA3042	Q9HZG6	0.404609	0.624316
PA3046	Q9HZG2	0.268632	0.385797
PA3047	Q9HZG1	0.366186	0.343172
PA3052	Q9HZF6	0.214261	0.45512
PA3053	Q9HZF5	0.300597	0.282132
PA3054	Q9HZF4	0.221255	0.313673
PA3055	Q9HZF3	0.390807	0.257851
PA3056	Q9HZF2	0.40232	0.513991
PA3057	Q9HZF1	0.70839	0.674463
PA3066	Q9HZE2	0.800543
PA3067	Q9HZE1	0.454504	0.505962
PA3070	Q9HZD8	0.165926	0.184111
PA3071	Q9HZD7	0.349279
PA3074	Q9HZD4	0.396992	1.00058
PA3076	Q9HZD2	0.428009	0.319508
PA3077	Q9HZD1	0.359757	0.428612
PA3080	Q9HZC8	0.383621	0.517507
PA3081	Q9HZC7	0.273516	0.526155
PA3084	Q9HZC4	0.474798	0.470881
PA3085	Q9HZC3	0.260963	0.446102
PA3087	Q9HZC1	0.407015	0.498598
PA3089	Q9HZB9	0.369534
PA3091	Q9HZB7	0.263133	0.263252
PA3094	Q9HZB4	0.426619	0.642161
PA3106	Q51576	0.13945	0.242223
PA3119	G3XCZ7	0.482785	0.49247
PA3122	Q9HZA2	0.300844	0.229972
PA3123	Q9HZA1	0.405255	0.396612
PA3124	Q9HZA0	0.430205	0.360269
PA3125	Q9HZ99	0.549491
PA3127	Q9HZ97	0.272772	0.190382
PA3128	Q9HZ96	0.458572	0.479527
PA3130	Q9HZ94	0.427247	0.544715
PA3131	Q9HZ93	0.21439	0.289632
PA3133	Q9HZ91	0.341425	0.448504
PA3135	Q9HZ90	0.172104	0.307291
PA3170	Q9HZ64	0.430241	0.450817
PA3173	Q9HZ61	0.382717	0.474944
PA3174	Q9HZ60	0.978231
PA3180	Q9HZ54	0.472346	0.571731
PA3185	Q9HZ52	0.245006	0.315226
PA3187	Q9HZ51	0.5	0.5
PA3189	Q9HZ49	0.5
PA3190	Q9HZ48	0.381332	0.520092
PA3196	Q9HZ44	0.165658	0.26612
PA3197	Q9HZ43	0.211349	0.154421
PA3198	Q9HZ42	0.263624	0.206473
PA3199	Q9HZ41	0.359776	0.438101
PA3200	Q9HZ40	0.479574	0.519095
PA3202	Q9HZ38	0.420884
PA3204	Q9HZ36	0.338793	0.567979
PA3205	Q9HZ35	0.45618	0.410028
PA3208	Q9HZ32	0.485141	0.510755
PA3211	Q9HZ29	0.591396
PA3212	Q9HZ28	0.326737	0.577172
PA3213	Q9HZ27	0.776489
PA3214	Q9HZ26	0.418015
PA3215	Q9HZ25	0.501953
PA3225	Q9HZ15	0.265105	0.278985
PA3226	Q9HZ14	0.29779	0.175929
PA3228	Q9HZ12	0.799661
PA3230	Q9HZ10	0.2189	0.261732
PA3233	Q9HZ07	0.608511	0.517622
PA3236	Q9HZ04	0.978013
PA3238	Q9HZ02	0.30232	0.415361
PA3239	Q9HZ01	0.226977
PA3240	Q9HZ00	0.249614	0.42439
PA3241	Q9HYZ9	0.5
PA3248	Q9HYZ2	0.329868	0.318629
PA3250	Q9HYZ0	0.310393	0.553636
PA3251	Q9HYY9	0.180105
PA3255	Q9HYY5	0.46928	0.554239
PA3256	Q9HYY4	0.234777	0.391625
PA3258	Q9HYY2	0.5
PA3259	Q9HYY1	0.20996
PA3260	Q9HYY0	0.420363	0.42921
PA3261	Q9HYX9		0.894852
PA3262	Q9HYX8	0.507373	0.416399
PA3268	Q9HYX3	0.641131	0.47221
PA3269	Q9HYX2	0.131314	0.420795
PA3270	Q9HYX1	0.389679	0.382999
PA3272	Q9HYW9	0.290128
PA3273	Q9HYW8	0.236399	0.349134
PA3277	Q9HYW4	0.364093	0.440797
PA3282	Q9HYW1	0.34765	0.494358
PA3283	Q9HYW0	0.227021	0.396234
PA3285	Q9HYV8	0.40487	0.397474
PA3286	Q9HYV7	0.34127	0.40523
PA3287	Q9HYV6	0.380408	0.396654
PA3288	Q9HYV5	0.267358	0.420754
PA3293	Q9HYV0	0.250443	0.408138
PA3295	Q9HYU8	0.450361	0.596436
PA3297	Q9HYU6	0.158119	0.242922
PA3301	Q9HYU2	0.439377
PA3302	G3XD52	0.564793	0.566215
PA3306	Q9HYT8	0.380584	0.600341
PA3309	Q9HYT5	0.424454	0.664671
PA3312	Q9HYT2	0.205001	0.168093
PA3313	Q9HYT1	0.469141	0.629022
PA3317	Q9HYS7	0.52783	0.638626
PA3321	Q9HYS4	0.472208	0.661397
PA3322	Q9HYS3	0.230551	0.361329
PA3327	Q9HYR8	0.178414	0.157313
PA3328	Q9HYR7	0.348929	0.3187
PA3329	Q9HYR6	0.490428	0.563695
PA3330	Q9HYR5	0.298853	0.398737
PA3331	Q9HYR4	0.471669	0.438922
PA3332	Q9HYR3	0.452984	0.500474
PA3334	Q9HYR1	0.443509	0.550729
PA3335	Q9HYR0	0.345688	0.379501
PA3338	Q9HYQ7		0.609661
PA3340	Q9HYQ5	0.5
PA3341	Q9HYQ4	0.617596	0.642194
PA3345	Q9HYQ0	0.317956	0.528615
PA3346	Q9HYP9	0.453239	0.464405
PA3347	Q9HYP8	0.231129	0.411419
PA3349	Q9HYP7	0.292231	0.216183
PA3350	Q9HYP6	0.5	0.5
PA3352	Q9HYP4	0.447886	0.603083
PA3353	Q9HYP3	0.374896	0.474228
PA3354	Q9HYP2	0.3765	0.410868
PA3356	Q9HYP0	0.209057	0.157935
PA3372	Q9HYM9	0.5
PA3375	Q9HYM6	0.805797
PA3383	Q9HYL8	0.372295	0.505166
PA3390	Q9HYL5	0.5
PA3398	Q9HYK6	0.350587	0.46501
PA3413	Q9HYJ2	0.29658	0.25508
PA3414	Q9HYJ1	0.487169	0.60007
PA3415	Q9HYJ0	0.352705	0.331112
PA3416	Q9HYI9	0.323402	0.298668
PA3419	Q9HYI6	0.416212
PA3420	Q9HYI5	0.5
PA3421	Q9HYI4	0.339078	0.88269
PA3423	Q9HYI2	0.253707	0.371682
PA3424	Q9HYI1	0.689301
PA3425	Q9HYI0	0.934353	0.922032
PA3426	Q9HYH9	0.407484	0.411723
PA3427	Q9HYH8	0.510363	0.595875
PA3430	Q9HYH5		0.5
PA3433	Q9HYH2	0.253236
PA3435	Q9HYH1	0.591358	0.677638
PA3440	Q9HYG6	0.364395	0.414619
PA3441	Q9HYG5	0.343814	0.539474
PA3445	Q9HYG1	0.5	0.5
PA3450	Q9HYF6	0.419859	0.556821
PA3453	Q9HYF3	0.323499	0.332314
PA3454	Q9HYF2	0.5	0.5
PA3455	Q9HYF1	0.33707	0.241883
PA3458	Q9HYE8	0.493956	0.560626
PA3459	Q9HYE7	0.224943	0.25346
PA3460	Q9HYE6	0.393767	0.535746
PA3461	Q9HYE5	0.310517	0.295468
PA3463	Q9HYE3	0.333425	0.447084
PA3464	Q9HYE2	0.448033
PA3466	Q9HYE0	0.639651	0.275126
PA3468	Q9HYD8	0.568848
PA3469	Q9HYD7	0.200836	0.301867
PA3470	Q9HYD6	0.419603	0.555274
PA3481	Q9HYC8	0.230025	0.336364
PA3483	Q9HYC6	0.288242
PA3488	Q9HYC1	0.392935	0.527191
PA3496	Q9HYB3	0.594492	0.69237
PA3498	Q9HYB1	0.309143
PA3500	Q9HYA9	0.279215	0.439756
PA3501	Q9HYA8		0.910754
PA3503	Q9HYA6	0.319882
PA3504	Q9HYA5	0.672287	0.755854
PA3506	Q9HYA3	0.237845	0.377429
PA3508	Q9HYA1	0.269058	0.363116
PA3513	Q9HY96	0.634743
PA3516	Q9HY93	0.5	0.5
PA3518	Q9HY91	0.5
PA3523	Q9HY86	0.5
PA3526	Q9HY83	0.5	0.5
PA3529	Q9HY81	0.439288	0.545335
PA3533	Q9HY77	0.381889	0.574973
PA3534	Q9HY76	0.227002
PA3535	Q9HY75	0.626893	1.00498
PA3538	Q9HY73	0.34127	0.328612
PA3539	Q9HY72	0.233293	0.481285
PA3564	Q9HY53	0.737294	0.895716
PA3565	Q9HY52	0.28504	0.333529
PA3566	Q9HY51	0.546629	0.32389
PA3567	Q9HY50	0.350915	0.401048
PA3568	P28812	0.5	0.5
PA3575	Q9HY45	0.54858
PA3576	Q9HY44	0.343765
PA3578	Q9HY42	0.518422	0.640617
PA3580	G3XCT4	0.520015	0.458865
PA3592	Q9HY34		0.5
PA3593	Q9HY33	0.5
PA3594	Q9HUE0	0.5
PA3594	Q9HY32	0.343722	0.484893
PA3598	Q9HY28	0.231943	0.440363
PA3599	Q9HY27	0.327887
PA3602	Q9HY24	0.430943
PA3606	Q9HY20	0.660628	0.801505
PA3611	Q9HY15	0.507912	0.423012
PA3613	Q9HY13	0.344765	0.319871
PA3614	Q9HY12	0.266256	0.2948
PA3615	Q9HY11	0.285364	0.30171
PA3618	Q9HY10	0.661768	0.551113
PA3623	P45682	0.19387	0.386786
PA3628	Q9HY02	0.376109	0.403793
PA3631	Q9HXZ9	0.512181	0.623192
PA3632	Q9HXZ8	0.286283	0.595934
PA3641	Q9HXZ0	0.227852	0.435344
PA3647	Q9HXY5	0.400482	0.239025
PA3659	Q9HXY0	0.448821	0.46729
PA3662	Q9HXX7	0.5	0.5
PA3663	Q9HXX6	0.661835
PA3664	Q9HXX5	0.325729	0.625129
PA3668	Q9HXX2	0.407893	0.493919
PA3672	Q9HXW8	0.642048
PA3674	Q9HXW6	0.742785	0.380463
PA3675	Q9HXW5	0.279771	0.494878
PA3676	Q9HXW4	0.5
PA3678	Q9HXW2	0.375913	0.407957
PA3679	Q9HXW1	0.811611	0.319848
PA3682	Q9HXV8	0.488811	0.415535
PA3683	Q9HXV7	0.249381	0.339938
PA3684	Q9HXV6	0.5
PA3685	Q9HXV5	0.502261	0.560755
PA3688	Q9HXV2	0.460783
PA3689	Q9HXV1	0.677084	0.723764
PA3691	Q9HXU9	0.532682	0.601999
PA3693	Q9HXU7	0.634542	0.59586
PA3694	Q9HXU6	0.59188
PA3696	Q9HXU4	0.356579	0.48293
PA3697	Q9HXU3	0.241664	0.225052
PA3698	Q9HXU2	0.677124
PA3699	Q9HXU1	0.478674	0.416416
PA3711	Q9HXT0	0.420271	0.68653
PA3712	Q9HXS9	0.586628	0.307399
PA3715	Q9HXS6	0.145899	0.411073
PA3716	Q9HXS5	0.45208	0.417125
PA3717	Q9HXS4	0.180327	0.515312
PA3720	Q9HXS1	0.231491	0.467815
PA3723	Q9HXR8	0.325234	0.325065
PA3726	Q9HXR6	0.591598	0.73477
PA3727	Q9HXR5	0.511441	0.473473
PA3728	Q9HXR4	0.153314	0.197913
PA3729	Q9HXR3	0.264264	0.293612
PA3730	Q9HXR2	1
PA3731	Q9HXR1	0.422755	0.60953
PA3732	Q9HXR0	0.454477	0.346878
PA3733	Q9HXQ9	0.303786	0.281902
PA3740	Q9HXQ4	0.469953	0.461757
PA3741	Q9HXQ3	0.303773	0.308754
PA3752	Q9HXP2	0.576944
PA3753	P40882	0.448147	0.505448
PA3754	Q9HXP1	0.557935	0.605932
PA3756	Q9HXN9	0.320981	0.460664
PA3757	Q9HXN8	0.383932	0.494087
PA3758	Q9HXN7	0.243543	0.358514
PA3759	Q9HXN6	0.171895	0.158302
PA3760	Q9HXN5	0.292452	0.20048
PA3762	Q9HXN3	0.310945	0.475246
PA3765	Q9HXN0	0.612735	0.588383
PA3768	Q9HXM7	0.434691	0.478625
PA3776	Q9HXL9	0.265703	0.355738
PA3778	Q9HXL7	0.387461	0.443658
PA3779	Q9HXL6	0.707538	0.69603
PA3783	Q9HXL2	0.608816	0.624409
PA3785	Q9HXL0	0.400932	0.595512
PA3787	Q9HXK8	0.370181	0.516932
PA3793	Q9HXK4	0.292753	0.397652
PA3795	Q9HXK2	0.229883	0.237965
PA3796	Q9HXK1	0.280226
PA3797	Q9HXK0	0.375366	0.289136
PA3798	Q9HXJ9	0.212513	0.380082
PA3801	Q9HXJ6	0.368039	0.421909
PA3804	Q9HXJ3	0.419681	0.543514
PA3808	Q51384	0.402775	0.657357
PA3819	Q9HXI3	0.391865	0.254762
PA3828	Q9HXH4	0.480907	0.428817
PA3830	Q9HXH2	0.402022	0.543899
PA3833	Q9HXH1	0.243964	0.188435
PA3836	Q9HXG8	0.31103	0.487833
PA3838	Q9HXG6	0.501272
PA3842	G3XD93	0.415081	0.443387
PA3844	Q9HXG2	0.447478
PA3845	Q9HXG1	0.461314	0.439062
PA3846	Q9HXG0	0.26231	0.318087
PA3848	Q9HXF8	0.257112	0.377466
PA3849	Q9HXF7	0.254529	0.414629
PA3850	Q9HXF6	0.496697	0.534132
PA3852	Q9HXF4	0.343835	0.445334
PA3853	Q9HXF3	0.307286
PA3855	Q9HXF1	0.237757	0.25048
PA3856	Q9HXF0	0.462845	0.66865
PA3858	Q9HXE8	0.247266	0.381493
PA3859	Q9HXE7	0.417048	0.483743
PA3860	Q9HXE6	0.318039	0.414115
PA3865	Q9HXE1	0.368687	0.586591
PA3866	Q9HXE0	0.360559	0.379302
PA3871	Q9HXD5	0.5	0.5
PA3882	Q9HXD0	0.361343	0.257931
PA3883	Q9HXC9	0.249675	0.348589
PA3886	Q9HXC6	0.464643	0.55447
PA3889	Q9HXC4	0.5	0.5
PA3891	Q9HXC2	0.31407	0.51098
PA3895	Q9HXB8	0.327682	0.236739
PA3896	Q9HXB7	0.314756	0.228916
PA3905	Q9HXA8	0.424097	0.756792
PA3908	Q9HXA5	0.398437	0.552812
PA3919	Q9HX94	0.227939	0.202327
PA3920	Q9HX93		0.5
PA3921	Q9HX92	0.132593
PA3922	Q9HX91	0.245144	0.444641
PA3924	Q9HX89	0.213052	0.175718
PA3925	G3XD40	0.360199	0.339592
PA3927	Q9HX87	0.5
PA3931	Q9HX85	0.406091	0.527676
PA3932	Q9HX84	0.293647	0.221671
PA3938	Q9HX78		0.5
PA3940	Q9HX76	0.251002	0.266129
PA3941	Q9HX75	0.544776	0.598712
PA3943	Q9HX73	0.185843	0.262498
PA3944	Q9HX72	0.213341	0.515574
PA3945	Q9HX71	0.621759
PA3949	Q9HX67	0.198038	0.252077
PA3950	Q9HX66	0.208257	0.233041
PA3951	Q9HX65	0.396106	0.689776
PA3952	Q9HX64	0.312906	0.351535
PA3953	Q9HX63	0.694875	0.772802
PA3956	Q9HX60	0.488703	0.623877
PA3961	Q9HX55	0.216021	0.337943
PA3965	Q9HX51	0.424621	0.499308
PA3967	Q9HX49	0.265014	0.544026
PA3971	Q9HX45	0.5
PA3972	Q9HX44	0.205319	0.228657
PA3973	Q9HX43	0.711747
PA3978	G3XD26	0.362484	0.484527
PA3979	Q9HX39	0.214555	0.244603
PA3981	Q9HX38	0.320964	0.346225
PA3983	Q9HX36	0.196463	0.206351
PA3992	Q9HX28	0.424661	0.325873
PA3995	Q9HX26	0.467881	0.525969
PA3998	Q9X6V8	0.464742	0.374004
PA4010	Q9HX17	0.313898	0.422213
PA4012	Q9HX15	0.376162	0.277621
PA4015	Q9HX12	0.348756	0.493386
PA4017	Q9HX10	0.36287	0.516216
PA4022	Q9HX05	0.5	0.5
PA4026	Q9HX01	0.374569	0.44344
PA4027	Q9HX00	0.297969	0.578328
PA4030	Q9HWZ7	0.333992	0.526569
PA4032	Q9HWZ5	0.506022	0.552813
PA4035	Q9HWZ2	0.468112	0.50971
PA4036	Q9HWZ1
PA4037	Q9HWZ0		0.712683
PA4041	Q9HWY6	0.552426
PA4045	Q9HWY3	0.391642	0.621197
PA4048	Q9HWY0	0.22497	0.369206
PA4049	Q9HWX9	0.609068	0.590782
PA4058	Q9HWX0	0.432687
PA4059	Q9HWW9	0.285089	0.210986
PA4060	Q9HWW8	0.5	0.5
PA4061	Q9HWW7	0.367361	0.368733
PA4062	Q9HWW6	0.174801	0.263974
PA4063	Q9HWW5	0.340418	0.524132
PA4066	Q9HWW2	0.605971	0.794302
PA4068	Q9HWW0	0.377658	0.475188
PA4069	Q9HWV9	0.19372	0.186378
PA4073	Q9HWV5	0.5	0.5
PA4075	Q9HWV3	0.295984	0.492238
PA4077	Q9HWV1	0.457691	0.534108
PA4078	Q9HWV0	0.30972	0.270542
PA4079	Q9HWU9	0.32026	0.502107
PA4090	Q9HWT8	0.420091	0.715785
PA4093	Q9HWT5	0.5
PA4108	Q9HWS0	0.359149	0.544723
PA4111	Q9HWR9	0.295727	0.545683
PA4112	Q9HWR8	0.5
PA4115	Q9HWR5	0.475527	0.179601
PA4118	G3XD59	0.334574
PA4122	Q9HWQ9	0.430918	0.615684
PA4128	Q9HWQ3	0.527352
PA4129	Q9HWQ2	0.583738	0.4302
PA4130	Q9HWQ1	0.263035	0.304226
PA4131	Q9HWQ0	0.715593	0.731373
PA4132	Q9HWP9	0.207767	0.24266
PA4135	Q9HWP6	0.346636	0.348617
PA4145	Q9HWN6	0.309391	0.523842
PA4154	Q9HWM7	0.808141
PA4157	Q9HWM4	0.449795	0.501932
PA4163	Q9HWL8	0.454902	0.498846
PA4164	Q9HWL7	0.61072	0.612719
PA4165	Q9HWL6	0.571458
PA4166	Q9HWL5	0.774207
PA4167	Q9HWL4	0.604815	0.751767
PA4169	Q9HWL2	0.273651	0.330853
PA4170	Q9HWL1	0.5
PA4171	Q9HWL0	0.5
PA4173	Q9HWK8	0.581596
PA4174	Q9HWK7	0.31774	0.333253
PA4178	Q9HWK3	0.5
PA4179	Q9HWK2	0.621285	0.442745
PA4180	Q9HWK1	0.358654	0.446576
PA4181	Q9HWK0	0.511214	0.578406
PA4182	Q9HWJ9	0.551582	0.619988
PA4183	Q9HWJ8	0.356838	0.309531
PA4185	Q9HWJ6	0.352162	0.31614
PA4188	Q9HWJ3	0.34074	0.532249
PA4191	Q9HWJ0	0.538698
PA4195	Q9HWI6	0.313346	0.474237
PA4198	Q9HWI3	0.289643	0.458671
PA4199	Q9HWI2	0.306454	0.367444
PA4199	Q9I610		0.439886
PA4200	Q9HWI1	0.46652	0.606206
PA4278	Q9HWC2	0.39419	0.203232
PA4286	Q9HWB4	0.413217	0.640524
PA4288	Q9HWB2	0.348815	0.695971
PA4290	Q9HWB0	0.5	0.5
PA4292	Q9HWA8	0.645526	0.747522
PA4308	Q9HW92	0.451055	0.416539
PA4311	Q9HW90	0.453016
PA4317	Q9HW84	0.396527	0.548039
PA4321	Q9HW80	0.944842
PA4322	Q9HW79	0.421005	0.368174
PA4328	Q9HW73	0.334428	0.489125
PA4330	Q9HW71	0.517778	0.549607
PA4331	Q9HW70	0.319431	0.543682
PA4333	Q9HW68	0.182187	0.251327
PA4335	Q9HW66	0.837468	0.827445
PA4336	Q9HW65	0.464053	0.454936
PA4340	Q9HW61	0.426912	0.57279
PA4342	Q9HW59		0.5
PA4345	Q9HW56	0.471626	0.417348
PA4348	Q9HW53	0.302007	0.419473
PA4349	Q9HW52	0.299517	0.336315
PA4352	Q9HW49	0.353594	0.480276
PA4353	Q9HW48	0.501658	0.588623
PA4354	Q9HW47	0.291803	0.33401
PA4357	Q9HW44	0.419419	0.646812
PA4360	Q9HW41	0.621087	0.550634
PA4361	Q9HW40	0.262299	0.331967
PA4362	Q9HW39	0.695844	0.326298
PA4372	Q9HW30	0.29517	0.425498
PA4373	Q9HW29	0.373627	0.629726
PA4374	Q9HW28	0.684781
PA4375	Q9HW27	0.951908	0.579933
PA4381	Q9HW21	0.3375	0.387403
PA4384	Q9HW18	0.197564	0.356056
PA4388	Q9HW16	0.497469	0.588849
PA4390	Q9HW14	0.281441	0.432004
PA4392	G3XD79	0.439103
PA4394	Q9HW12	0.619322	0.63227
PA4395	Q9HW11	0.335589	0.501967
PA4396	Q9HW10	0.42827	0.35071
PA4399	Q9HW07	0.321918	0.257618
PA4400	Q9HW06	0.487888	0.693055
PA4401	Q9HW05	0.364284	0.506266
PA4405	Q9HW03	0.426098
PA4423	Q9HVZ2	0.339869	0.343124
PA4424	Q9HVZ1	0.794988	0.291248
PA4426	Q9HVY9	0.526618	0.55366
PA4429	Q9HVY6	0.437177	0.436804
PA4430	Q9HVY5	0.210911	0.278506
PA4431	Q9HVY4	0.551653	0.439564
PA4434	Q9HVY1	0.272573	0.550993
PA4435	Q9HVY0	0.227303	0.358533
PA4436	Q9HVX9	0.5
PA4437	Q9HVX8		0.5
PA4440	Q9HVX5	0.188726	0.426484
PA4441	Q9HVX4	0.552129	0.379901
PA4445	Q9HVX2	0.394918	0.454621
PA4452	Q9HVW5	0.483077	0.559587
PA4453	Q9HVW4	0.405932	0.662455
PA4454	Q9HVW3	0.673187	0.472997
PA4455	Q9HVW2	0.395819
PA4456	Q9HVW1	0.350757	0.268985
PA4458	Q9HVV9	0.192759	0.356564
PA4461	Q9HVV6	0.193658	0.365645
PA4463	Q9HVV5	0.465935	0.686856
PA4465	Q9HVV3	0.244465	0.36399
PA4471	G3XD99	0.5
PA4473	Q9HVU8	0.207699	0.332516
PA4474	Q9HVU7	0.405318	0.450284
PA4475	Q9HVU6	0.425455	0.407114
PA4478	Q9HVU3	0.300134	0.421716
PA4486	Q9HVT5	0.600805	0.63825
PA4487	Q9HVT4	0.52241	0.653076
PA4488	Q9HVT3	0.552606	0.566748
PA4489	Q9HVT2	0.214842	0.263795
PA4490	Q9HVT1	0.290637	0.519878
PA4491	Q9HVT0	0.3458	0.394597
PA4492	Q9HVS9	0.391279	0.753084
PA4495	Q9HVS6	0.383704	0.414855
PA4496	Q9HVS5	0.404718	0.46524
PA4497	Q9HVS4	0.878895	0.401014
PA4498	Q9HVS3	0.14055	0.322864
PA4499	Q9HVS2	0.692127	0.625088
PA4500	Q9HVS1	0.393113	0.415611
PA4502	Q9HVR9	0.340123	0.448905
PA4505	Q9HVR6	0.5	0.5
PA4506	Q9HVR5	0.291156	0.315067
PA4508	Q9HVR3	0.360276
PA4513	Q9HVQ8		0.5
PA4514	G3XCY8	0.32457	0.357622
PA4516	Q9HVQ6	0.445607
PA4518	Q9HVQ4	0.471478	0.353293
PA4521	G3XD69	0.357321
PA4523	Q9HVQ1	0.464314	0.419818
PA4531	Q9HVP6	0.38017	0.537724
PA4533	Q9HVP4	0.406739	0.562502
PA4534	Q9HVP3	0.401829	0.487716
PA4535	Q9HVP2	0.278943	0.526882
PA4536	Q9HVP1	0.515173
PA4539	Q9HVN8	0.345536	0.565725
PA4543	P33663	0.58536	0.536555
PA4558	Q9HVM6	0.487122	0.573742
PA4564	Q9HVM0	0.388011	0.685388
PA4571	Q9HVL3	0.383572	0.285453
PA4576	Q9HVK8	0.281815	0.211769
PA4577	Q9HVK7	0.528623	0.511627
PA4578	Q9HVK6	0.760435	0.779732
PA4579	Q9HVK5	0.62514	0.677466
PA4580	Q9HVK4	0.323499	0.687634
PA4583	Q9HVK1	0.334273	0.403895
PA4584	Q9HVK0	0.529561	0.627219
PA4596	Q9HVJ0	0.5
PA4603	Q9HVI6	0.40352	0.45006
PA4604	Q9HVI5	0.296956	0.400204
PA4606	Q9HVI3	0.238431
PA4607	Q9HVI2	0.57798
PA4608	Q9HVI1	0.503899	0.689833
PA4610	Q9HVI0	0.625726
PA4611	Q9HVH9	0.320731	0.524969
PA4615	Q9HVH6	0.306724	0.455011
PA4616	Q9HVH5	0.271638	0.409612
PA4618	Q9HVH3	0.305295	0.353001
PA4619	Q9HVH2	0.318894	0.393403
PA4620	Q9HVH1	0.367059	0.375149
PA4621	Q9HVH0	0.320677	0.447195
PA4625	Q9HVG6	0.714593	0.781094
PA4630	Q9HVG1	0.429049
PA4631	Q9HVG0	0.353266
PA4632	Q9HVF9	0.385608	0.640555
PA4633	Q9HVF8	0.5	0.5
PA4634	Q9HVF7	0.281106	0.63473
PA4636	Q9HVF5	0.283409	0.204467
PA4639	Q9HVF2	0.256181	0.161972
PA4642	Q9HVF0	0.494214	0.649608
PA4643	Q9HVE9	0.19892	0.361267
PA4644	Q9HVE8	0.40049	0.419933
PA4645	Q9HVE7	0.469135	0.524215
PA4651	Q9HVE1	0.555194	0.730615
PA4656	Q9HVD6	0.156697	0.24244
PA4657	Q9HVD5	0.438616	0.513335
PA4659	Q9HVD3	0.310445	0.279609
PA4667	P42810	0.267196	0.39513
PA4674	Q9HVC1	0.344375	0.313943
PA4675	Q9HVC0	0.339547	0.451645
PA4676	Q9HVB9	0.290254	0.279002
PA4677	Q9HVB8	0.374556
PA4679	Q9HVB6	0.432099	0.540173
PA4683	Q9HVB2	0.5	0.5
PA4684	Q9HVB1	0.494008	0.372585
PA4686	Q9HVA9	0.109761	0.282977
PA4689	Q9HVA6	0.680375	0.488354
PA4698	Q9HV98	0.439726	0.49763
PA4699	Q9HV97	0.280831	0.438498
PA4701	Q9HV96	0.290344	0.361949
PA4702	Q9HV95	0.511468	0.38165
PA4703	Q9HV94	0.216241
PA4709	Q9HV89	0.386152	0.356294
PA4714	Q9HV84	0.436209	0.53505
PA4715	Q9HV83	0.28194	0.355582
PA4716	Q9HV82	0.408055	0.414039
PA4717	Q9HV81	0.27675	0.442166
PA4718	Q9HV80	0.626231
PA4722	Q9HV76	0.487552	0.59598
PA4734	Q9HV65	0.272332	0.271551
PA4735	Q9HV64	0.421266	0.416583
PA4736	Q9HV63	0.374493	0.701208
PA4738	Q9HV61	0.756669	0.496658
PA4739	Q9HV60	0.563866	0.823901
PA4753	P95453	0.353947	0.170783
PA4769	Q9HV39	0.387482	0.421803
PA4772	Q9HV36	0.355399	0.313349
PA4778	Q9HV30	0.38485	0.565348
PA4780	Q9HV28	0.240892	0.28362
PA4781	Q9HV27	0.350647	0.444773
PA4784	Q9HV24	0.40558	0.573763
PA4785	Q9HV23	0.185125	0.207082
PA4786	Q9HV22	0.323095	0.320632
PA4787	Q9HV21	0.558418
PA4788	Q9HV20	0.377493	0.235297
PA4789	Q9HV19	0.263446	0.37872
PA4792	Q9HV16	0.533643	0.907529
PA4793	Q9HV15	0.368309	0.656564
PA4794	Q9HV14	0.445556
PA4795	Q9HV13	0.28951
PA4796	Q9HV12	0.375875	0.491272
PA4798	Q9HV11	0.329492	0.521092
PA4800	Q9HV09	0.33395	0.431055
PA4801	Q9HV08	0.5
PA4802	Q9HV07	0.408129	0.431585
PA4803	Q9HV06	0.308681	0.433923
PA4817	Q9HUZ3	0.5
PA4827	Q9HUY3	0.151347	0.242485
PA4831	Q9HUX9	0.310333	0.307232
PA4840	Q9HUX0	0.291571
PA4841	Q9HUW9	0.629686	0.631309
PA4842	Q9HUW8	0.499977	0.582053
PA4843	Q9HUW7	0.432968	0.283828
PA4851	Q9HUW2	0.418203	0.559641
PA4853	Q9HUW0	0.270089	0.510174
PA4861	Q9HUV2		0.691416
PA4862	Q9HUV1	0.319922
PA4863	Q9HUV0	0.494615	0.775782
PA4872	Q9HUU1	0.318148	0.362068
PA4873	Q9HUU0	0.28503	0.162806
PA4875	Q9HUT8	0.415853	0.604609
PA4878	Q9HUT5	0.438572	0.496528
PA4880	Q9HUT3	0.51804	0.595031
PA4884	Q9HUS9	0.900945
PA4889	Q9HUS4	0.24254	0.24999
PA4899	Q9HUR4	0.316046	0.343491
PA4902	Q9HUR1	0.286229	0.352988
PA4906	Q9HUQ7	0.482653	0.245463
PA4907	Q9HUQ6	0.252068	0.258819
PA4913	Q9HUQ0	0.604096	0.651419
PA4914	Q9HUP9	0.431592	0.888348
PA4916	Q9HUP7	0.476641	0.541009
PA4917	Q9HUP6	0.225992
PA4918	Q9HUP5	0.372114	0.507409
PA4923	P48636	0.341915	0.428737
PA4927	Q9HUN7	0.396602	0.542591
PA4928	Q9HUN6	0.223936	0.219028
PA4948	Q9HUL6	0.467312	0.61477
PA4955	Q9HUL0	0.295619	0.320615
PA4960	Q9HUK5	0.237202	0.265561
PA4961	Q9HUK4
PA4963	Q9HUK2	0.357154
PA4966	Q9HUJ9	0.432632	0.65517
PA4968	Q9HUJ7	0.305908	0.438919
PA4972	Q9HUJ3	0.821142	0.29445
PA4974	Q9HUJ1	0.24132	0.337829
PA4975	Q9HUJ0	0.372571	0.555472
PA4987	Q9HUH8	0.466618	0.473701
PA4991	Q9HUH4	0.392474	0.575797
PA4992	Q9HUH3	0.434571	0.490431
PA4993	Q9HUH2	0.220034	0.477873
PA4998	Q9HUG7	0.14388	0.237625
PA5001	Q9HUG4	0.212153	0.18698
PA5003	Q9HUG2	0.388372	0.427497
PA5004	Q9HUG1	0.186121	0.246658
PA5005	Q9HUG0	0.268945	0.291194
PA5006	Q9HUF9	0.54191
PA5007	Q9HUF8	0.413415	0.220628
PA5008	G3XD48	0.533855	0.197256
PA5017	Q9HUF2	0.232862	0.127958
PA5020	Q9HUE9	0.339566	0.393694
PA5022	Q9HUE7	0.39808	0.558545
PA5027	Q9HUE2	0.449383	0.353695
[truncated: 2,054 more rows]

## Sheet: Fig3C
GeneName	ID	cond	Differential score	Genes	Log2FC	pval	Comparison	qvalue
PA0011	Q9I7B5	œÜKZ	0.254	PA0011	-0.0588268	0.867311	PA01	0.940656
PA0015	Q9I7B1	œÜKZ	0.287	PA0015	-0.454619	0.131917	PA01	0.375384
PA0020	Q9I7A7	œÜKZ	0.407	PA0020	-0.720018	0.0112171	PA01	0.131148
PA0027	Q9I7A3	œÜKZ	0.404	PA0027	0.807668	0.555495	PA01	0.764168
PA0030	Q9I7A0	œÜKZ	0.418	PA0030	-0.750529	0.00378156	PA01	0.0910553
PA0032	Q9I798	œÜKZ	0.552	PA0032	0.337578	0.346837	PA01	0.597838
PA0038	Q9I794	œÜKZ	0.365	PA0038	0.506287	0.651877	PA01	0.828617
PA0039	Q9I793	œÜKZ	0.559	PA0039	0.634378	0.213003	PA01	0.468403
PA0040	Q9I792	œÜKZ	0.289	PA0040	-1.1584	0.0151903	PA01	0.144347
PA0041	Q9I791	œÜKZ	0.273	PA0041	-0.303149	0.144903	PA01	0.392544
PA0045	Q9I787	œÜKZ	0.468	PA0045	0.29494	0.432619	PA01	0.675943
PA0055	Q9I777	œÜKZ	0.246	PA0055	0.106966	0.775541	PA01	0.890355
PA0056	Q9I776	œÜKZ	0.3	PA0056	0.602948	0.0966773	PA01	0.324737
PA0057	Q9I775	œÜKZ	0.402	PA0057	-1.22126	0.0178559	PA01	0.154107
PA0064	Q9I768	œÜKZ	0.21	PA0064	-0.528709	0.165024	PA01	0.419885
PA0065	Q9I767	œÜKZ	0.416	PA0065	-0.499433	0.0396124	PA01	0.21336
PA0068	Q9I764	œÜKZ	0.306	PA0068	1.60048	0.10471	PA01	0.333581
PA0070	Q9I762	œÜKZ	0.486	PA0070	-0.326719	0.482262	PA01	0.712706
PA0071	Q9I761	œÜKZ	0.425	PA0071	-0.908342	0.00388792	PA01	0.0914159
PA0076	Q9I756	œÜKZ	0.48	PA0076	-0.130363	0.407611	PA01	0.658063
PA0078	Q9I754	œÜKZ	0.364	PA0078	-1.17181	0.00209243	PA01	0.0745687
PA0089	Q9I743	œÜKZ	0.322	PA0089	-0.396446	0.335568	PA01	0.586842
PA0097	Q9I735	œÜKZ	0.239	PA0097	-1.17366	0.192927	PA01	0.449592
PA0098	Q9I734	œÜKZ	0.558	PA0098	0.647206	0.0229222	PA01	0.169514
PA0101	Q9I731	œÜKZ	0.564	PA0101	-1.10447	0.359959	PA01	0.612113
PA0102	Q9I730	œÜKZ	0.397	PA0102	-0.204746	0.410629	PA01	0.660608
PA0115	Q9I717	œÜKZ	0.403	PA0115	-0.600626	0.00396108	PA01	0.0920821
PA0118	Q9I714	œÜKZ	0.354	PA0118	0.676258	0.00873475	PA01	0.114018
PA0120	Q9I712	œÜKZ	0.429	PA0120	-0.172908	0.608655	PA01	0.801862
PA0122	Q9I710	œÜKZ	0.279	PA0122	1.30247	0.0164625	PA01	0.149353
PA0123	Q9I709	œÜKZ	0.358	PA0123	0.326704	0.098695	PA01	0.326727
PA0124	Q9I708	œÜKZ	0.374	PA0124	-0.206726	0.141769	PA01	0.388854
PA0125	Q9I707	œÜKZ	0.289	PA0125	-0.558905	0.210617	PA01	0.466245
PA0126	Q9I706	œÜKZ	0.345	PA0126	0.445546	0.203838	PA01	0.46121
PA0127	Q9I705	œÜKZ	0.25	PA0127	-0.594896	0.127549	PA01	0.368441
PA0128	Q9I704	œÜKZ	0.458	PA0128	-0.56933	0.143379	PA01	0.390433
PA0134	Q9I6Z8	œÜKZ	0.267	PA0134	0.208043	0.372284	PA01	0.622409
PA0142	Q9I6Z0	œÜKZ	0.589	PA0142	0.546592	0.416027	PA01	0.663619
PA0145	Q9I6Y7	œÜKZ	0.462	PA0145	-0.180292	0.720298	PA01	0.861727
PA0147	Q9I6Y5	œÜKZ	0.349	PA0147	-0.141615	0.608467	PA01	0.801862
PA0148	Q9I6Y4	œÜKZ	0.265	PA0148	-0.072579	0.689861	PA01	0.846857
PA0157	Q9I6X5	œÜKZ	0.389	PA0157	0.231974	0.613235	PA01	0.803396
PA0159	Q9I6X3	œÜKZ	0.324	PA0159	-0.213244	0.17124	PA01	0.427652
PA0164	Q9I6W8	œÜKZ	0.214	PA0164	1.08903	0.000257395	PA01	0.0401672
PA0165	Q9I6W7	œÜKZ	0.545	PA0165	0.441529	0.550352	PA01	0.760909
PA0167	Q9I6W5	œÜKZ	0.385	PA0167	-0.26669	0.269805	PA01	0.53073
PA0168	Q9I6W4	œÜKZ	0.571	PA0168	-0.202286	0.185051	PA01	0.44348
PA0169	Q9I6W3	œÜKZ	0.778	PA0169	3.68747	0.105456	PA01	0.334702
PA0170	Q9I6W2	œÜKZ	0.356	PA0170	1.39687	0.00171559	PA01	0.0693621
PA0171	Q9I6W1	œÜKZ	0.297	PA0171	1.07476	0.016254	PA01	0.148782
PA0178	Q9I6V4	œÜKZ	0.351	PA0178	2.29482	0.195219	PA01	0.452059
PA0179	Q9I6V3	œÜKZ	0.414	PA0179	0.147288	0.876151	PA01	0.94555
PA0182	Q9I6V0	œÜKZ	0.594	PA0182	2.19613	0.140553	PA01	0.387922
PA0207	Q9I6T1	œÜKZ	0.559	PA0207	0.659641	0.182938	PA01	0.441054
PA0217	Q9I6S1	œÜKZ	0.383	PA0217	0.706889	0.0544158	PA01	0.247332
PA0223	Q9I6R5	œÜKZ	0.633	PA0223	0.233078	0.790171	PA01	0.898155
PA0224	Q9I6R4	œÜKZ	0.277	PA0224	0.992764	0.0119671	PA01	0.134781
PA0225	Q9I6R3	œÜKZ	0.368	PA0225	0.0763647	0.548509	PA01	0.760266
PA0226	Q9I6R2	œÜKZ	0.349	PA0226	-3.09129	6.32102e-07	PA01	0.0013946
PA0227	Q9I6R1	œÜKZ	0.426	PA0227	-1.49067	0.000358838	PA01	0.0413156
PA0233	Q9I6Q5	œÜKZ	0.488	PA0233	-0.66849	0.0216481	PA01	0.166545
PA0236	Q9I6Q2	œÜKZ	0.453	PA0236	-0.0176513	0.946148	PA01	0.97403
PA0243	Q9I6P5	œÜKZ	0.327	PA0243	-0.766359	0.00962246	PA01	0.121071
PA0250	Q9I6N9	œÜKZ	0.566	PA0250	-0.490744	0.113229	PA01	0.346104
PA0253	Q9I6N6	œÜKZ	0.456	PA0253	0.70151	0.624794	PA01	0.811308
PA0259	Q9I6N0	œÜKZ	0.497	PA0259	0.184851	0.663602	PA01	0.834236
PA0261	Q9I6M8	œÜKZ	0.379	PA0261	-0.322717	0.638091	PA01	0.820644
PA0267	Q9I6M3	œÜKZ	0.242	PA0267	-0.574957	0.10694	PA01	0.33728
PA0268	Q9I6M2	œÜKZ	0.418	PA0268	-0.545213	0.0100689	PA01	0.123533
PA0269	Q9I6M1	œÜKZ	0.284	PA0269	0.629181	0.29833	PA01	0.557582
PA0270	Q9I6M0	œÜKZ	0.315	PA0270	-0.985665	0.0591551	PA01	0.258691
PA0277	Q9I6L3	œÜKZ	0.386	PA0277	0.403658	0.246395	PA01	0.508444
PA0279	Q9I6L1	œÜKZ	0.441	PA0279	0.615774	0.353814	PA01	0.605595
PA0284	Q9I6K6	œÜKZ	0.452	PA0284	0.184631	0.598841	PA01	0.795964
PA0290	Q9I6K0	œÜKZ	0.297	PA0290	-0.35852	0.388418	PA01	0.638601
PA0295	Q9I6J6	œÜKZ	0.431	PA0295	-0.316899	0.623334	PA01	0.810776
PA0308	Q9I6I3	œÜKZ	0.372	PA0308	0.271991	0.12501	PA01	0.363966
PA0309	Q9I6I2	œÜKZ	0.325	PA0309	0.448922	0.180466	PA01	0.438431
PA0310	Q9I6I1	œÜKZ	0.692	PA0310	-0.529917	0.0896348	PA01	0.312877
PA0312	Q9I6H9	œÜKZ	0.319	PA0312	0.198823	0.608946	PA01	0.801862
PA0314	Q9I6H7	œÜKZ	0.434	PA0314	-0.112166	0.724102	PA01	0.862888
PA0315	Q9I6H6	œÜKZ	0.385	PA0315	-0.925225	0.030004	PA01	0.19153
PA0317	Q9I6H4	œÜKZ	0.216	PA0317	0.25228	0.143321	PA01	0.390433
PA0318	Q9I6H3	œÜKZ	0.38	PA0318	-0.224795	0.268772	PA01	0.530688
PA0320	Q9I6H1	œÜKZ	0.688	PA0320	-1.26772	0.0723517	PA01	0.283835
PA0323	Q9I6G8	œÜKZ	0.417	PA0323	0.177973	0.574729	PA01	0.777694
PA0328	Q9I6G3	œÜKZ	0.834	PA0328	-0.469682	0.459212	PA01	0.695133
PA0329	Q9I6G2	œÜKZ	0.372	PA0329	-0.353361	0.287584	PA01	0.547389
PA0335	Q9I6F6	œÜKZ	0.467	PA0335	-0.130821	0.248028	PA01	0.509486
PA0338	Q9I6F5	œÜKZ	0.41	PA0338	0.176743	0.735055	PA01	0.867353
PA0339	Q9I6F4	œÜKZ	0.356	PA0339	-0.162814	0.433344	PA01	0.676385
PA0344	Q9I6E9	œÜKZ	0.22	PA0344	0.0305292	0.89881	PA01	0.952567
PA0351	Q9I6E2	œÜKZ	0.516	PA0351	-0.951767	0.00132376	PA01	0.063889
PA0354	Q9I6D9	œÜKZ	0.175	PA0354	-0.0434766	0.772634	PA01	0.889244
PA0356	Q9I6D7	œÜKZ	0.491	PA0356	-0.0755288	0.760541	PA01	0.882526
PA0359	Q9I6D5	œÜKZ	0.651	PA0359	0.499967	0.150504	PA01	0.401489
PA0360	Q9I6D4	œÜKZ	0.622	PA0360	-0.394235	0.431166	PA01	0.675413
PA0361	Q9I6D3	œÜKZ	0.308	PA0361	-0.144098	0.501745	PA01	0.726569
PA0367	Q9I6C7	œÜKZ	0.196	PA0367	-0.259978	0.561846	PA01	0.7684
PA0368	Q9I6C6	œÜKZ	0.137	PA0368	-1.15954	0.00420388	PA01	0.0924155
PA0369	Q9I6C5	œÜKZ	0.482	PA0369	0.154299	0.473254	PA01	0.705649
PA0370	Q9I6C4	œÜKZ	0.214	PA0370	0.445	0.258106	PA01	0.520271
PA0371	Q9I6C3	œÜKZ	0.346	PA0371	-0.162052	0.804081	PA01	0.905258
PA0372	Q9I6C2	œÜKZ	0.39	PA0372	0.0085622	0.920293	PA01	0.961007
PA0380	Q9I6B5	œÜKZ	0.343	PA0380	0.266565	0.214883	PA01	0.471405
PA0386	Q9I6A9	œÜKZ	0.348	PA0386	0.247127	0.63172	PA01	0.816477
PA0387	Q9I6A8	œÜKZ	0.382	PA0387	-0.12652	0.509783	PA01	0.732963
PA0388	Q9I6A7	œÜKZ	0.457	PA0388	-0.966688	0.107378	PA01	0.337791
PA0389	Q9I6A6	œÜKZ	0.395	PA0389	0.290122	0.581708	PA01	0.781864
PA0391	Q9I6A4	œÜKZ	0.236	PA0391	-1.57932	0.00758778	PA01	0.109844
PA0394	P24562	œÜKZ	0.383	PA0394	-0.11414	0.442245	PA01	0.68307
PA0399	Q9I6A1	œÜKZ	0.339	PA0399	-0.097797	0.18311	PA01	0.441054
PA0400	Q9I6A0	œÜKZ	0.365	PA0400	-0.324292	0.0392884	PA01	0.211926
PA0404	Q9I699	œÜKZ	0.245	PA0404	3.05956	0.103359	PA01	0.331399
PA0418	Q9I695	œÜKZ	0.395	PA0418	0.115973	0.269148	PA01	0.53073
PA0419	Q9I694	œÜKZ	0.47	PA0419	0.171465	0.0182747	PA01	0.156251
PA0421	Q9I692	œÜKZ	0.354	PA0421	-0.428738	0.0174113	PA01	0.153521
PA0423	Q9I690	œÜKZ	0.494	PA0423	-0.158882	0.655196	PA01	0.830318
PA0429	Q9I688	œÜKZ	0.313	PA0429	0.0185369	0.898481	PA01	0.952567
PA0431	Q9I686	œÜKZ	0.687	PA0431	0.174339	0.656699	PA01	0.830611
PA0436	Q9I681	œÜKZ	0.528	PA0436	0.00954162	0.964227	PA01	0.983851
PA0446	Q9I672	œÜKZ	0.351	PA0446	-0.186479	0.190479	PA01	0.447584
PA0448	Q9I670	œÜKZ	0.427	PA0448	0.177102	0.253005	PA01	0.514842
PA0449	Q9I669	œÜKZ	0.232	PA0449	0.416062	0.166498	PA01	0.421472
PA0456	Q9I662	œÜKZ	0.13	PA0456	-0.100576	0.718721	PA01	0.861245
PA0457	Q9I661	œÜKZ	0.285	PA0457	-0.692469	0.000282002	PA01	0.0413156
PA0459	Q9I659	œÜKZ	0.407	PA0459	-0.490806	0.477038	PA01	0.70877
PA0460	Q9I658	œÜKZ	0.439	PA0460	0.213323	0.662848	PA01	0.834236
PA0462	Q9I656	œÜKZ	0.629	PA0462	1.10169	0.0176759	PA01	0.1537
PA0467	Q9I651	œÜKZ	0.455	PA0467	-0.552348	0.00663336	PA01	0.103979
PA0468	Q9I650	œÜKZ	0.56	PA0468	-0.616886	0.102503	PA01	0.330035
PA0469	Q9I649	œÜKZ	0.439	PA0469	-0.0575352	0.81572	PA01	0.910825
PA0473	Q9I645	œÜKZ	0.24	PA0473	1.13776	0.00309214	PA01	0.0872963
PA0475	Q9I643	œÜKZ	0.393	PA0475	1.20415	0.0468793	PA01	0.230324
PA0478	Q9I640	œÜKZ	0.394	PA0478	0.807478	0.104858	PA01	0.333581
PA0480	Q9I638	œÜKZ	0.841	PA0480	0.682955	0.336119	PA01	0.586848
PA0484	Q9I634	œÜKZ	0.191	PA0484	-0.545148	0.239312	PA01	0.499031
PA0487	Q9I631	œÜKZ	0.36	PA0487	0.0565247	0.580086	PA01	0.781094
PA0491	Q9I627	œÜKZ	0.373	PA0491	0.0430515	0.662209	PA01	0.834236
PA0494	Q9I624	œÜKZ	0.403	PA0494	1.25232	0.162489	PA01	0.417249
PA0495	Q9I623	œÜKZ	0.934	PA0495	0.929909	0.26671	PA01	0.528864
PA0496	Q9I622	œÜKZ	0.235	PA0496	1.79145	0.319403	PA01	0.57656
PA0502	Q9I616	œÜKZ	0.263	PA0502	-0.045894	0.859205	PA01	0.93685
PA0505	Q9I613	œÜKZ	0.308	PA0505	-1.32845	0.000214279	PA01	0.0392988
PA0506	Q9I612	œÜKZ	0.21	PA0506	-0.205102	0.54797	PA01	0.760203
PA0507	Q9I611	œÜKZ	0.283	PA0507	-0.33811	0.205981	PA01	0.463251
PA0508	Q9I610	œÜKZ	0.42	PA0508	-0.355211	0.12431	PA01	0.363033
PA0510	G3XD80	œÜKZ	0.173	PA0510	-0.393492	0.69127	PA01	0.847453
PA0525	Q51484	œÜKZ	0.29	PA0525	0.675388	0.402368	PA01	0.652758
PA0529	Q9I607	œÜKZ	0.301	PA0529	0.690899	0.0243234	PA01	0.172302
PA0530	Q9I606	œÜKZ	0.452	PA0530	1.28827	0.0726469	PA01	0.284082
PA0533	Q9I603	œÜKZ	0.226	PA0533	0.117968	0.161828	PA01	0.41626
PA0534	Q9I602	œÜKZ	0.543	PA0534	-0.0170672	0.912249	PA01	0.959326
PA0536	Q9I600	œÜKZ	0.791	PA0536	-0.231055	0.235013	PA01	0.495185
PA0537	Q9I5Z9	œÜKZ	0.304	PA0537	0.22756	0.292235	PA01	0.55282
PA0541	Q9I5Z5	œÜKZ	0.435	PA0541	0.310745	0.631724	PA01	0.816477
PA0542	Q9I5Z4	œÜKZ	0.33	PA0542	-0.22939	0.708474	PA01	0.857658
PA0545	Q9I5Z1	œÜKZ	1	PA0545	-0.0867683	0.885098	PA01	0.949988
PA0547	Q9I5Y9	œÜKZ	0.539	PA0547	-0.0836061	0.836708	PA01	0.922466
PA0549	Q9I5Y7	œÜKZ	0.829	PA0549	-0.273754	0.28197	PA01	0.543626
PA0550	Q9I5Y6	œÜKZ	0.43	PA0550	-0.268351	0.0224578	PA01	0.168988
PA0558	Q9I5X8	œÜKZ	0.272	PA0558	-0.0467104	0.75801	PA01	0.88078
PA0559	Q9I5X7	œÜKZ	0.24	PA0559	0.129015	0.610958	PA01	0.802649
PA0562	Q9I5X4	œÜKZ	0.348	PA0562	-0.210679	0.283076	PA01	0.543854
PA0563	Q9I5X3	œÜKZ	0.321	PA0563	0.348536	0.485117	PA01	0.715197
PA0565	Q9I5X1	œÜKZ	0.428	PA0565	1.1395	0.0770113	PA01	0.290624
PA0568	Q9I5W8	œÜKZ	0.437	PA0568	-0.173547	0.45904	PA01	0.695133
PA0569	Q9I5W7	œÜKZ	0.383	PA0569	-0.249246	0.683138	PA01	0.843188
PA0571	Q9I5W5	œÜKZ	0.295	PA0571	-0.0499121	0.847836	PA01	0.929705
PA0574	Q9I5W2	œÜKZ	0.251	PA0574	-0.16199	0.0423966	PA01	0.220104
PA0578	Q9I5V9	œÜKZ	0.44	PA0578	-0.231646	0.042279	PA01	0.220104
PA0583	Q9I5V4	œÜKZ	0.374	PA0583	0.415258	0.381704	PA01	0.630672
PA0586	Q9I5V1	œÜKZ	0.324	PA0586	-0.544534	0.369298	PA01	0.619945
PA0587	Q9I5V0	œÜKZ	0.359	PA0587	-0.491412	0.368892	PA01	0.619745
PA0588	Q9I5U9	œÜKZ	0.368	PA0588	-0.0371259	0.94878	PA01	0.975918
PA0599	Q9I5T9	œÜKZ	0.233	PA0599	-1.25192	0.00640321	PA01	0.103701
PA0601	Q9I5T7	œÜKZ	0.351	PA0601	0.329434	0.124661	PA01	0.363479
PA0602	Q9I5T6	œÜKZ	0.321	PA0602	0.788386	0.0846505	PA01	0.304708
PA0604	Q9I5T4	œÜKZ	0.324	PA0604	0.116929	0.749398	PA01	0.874694
PA0618	G3XCX5	œÜKZ	0.65	PA0618	-0.47719	0.582603	PA01	0.782438
PA0619	G3XD92	œÜKZ	0.28	PA0619	-1.81243	0.0731076	PA01	0.28467
PA0620	G3XD71	œÜKZ	0.429	PA0620	-1.56507	0.144701	PA01	0.392286
PA0621	G3XD08	œÜKZ	0.657	PA0621	-2.14988	0.00488659	PA01	0.0952884
PA0622	G3XD39	œÜKZ	0.531	PA0622	-0.659437	0.426873	PA01	0.672871
PA0623	Q9I5S9	œÜKZ	0.543	PA0623	-1.41461	0.148574	PA01	0.399257
PA0624	G3XCX2	œÜKZ	0.33	PA0624	-0.821589	0.383825	PA01	0.633034
PA0626	G3XD65	œÜKZ	0.326	PA0626	-0.935354	0.0927167	PA01	0.316436
PA0628	G3XCU8	œÜKZ	0.416	PA0628	-0.552402	0.569318	PA01	0.773715
PA0629	G3XD75	œÜKZ	0.516	PA0629	-1.3549	0.200496	PA01	0.458912
PA0633	G3XD38	œÜKZ	0.427	PA0633	-1.07253	0.280652	PA01	0.542377
PA0634	G3XD68	œÜKZ	0.399	PA0634	-0.451652	0.401088	PA01	0.651257
PA0638	Q9I5S8	œÜKZ	0.593	PA0638	-1.84798	0.0460606	PA01	0.228531
PA0641	Q9I5S5	œÜKZ	0.777	PA0641	-0.775315	0.314166	PA01	0.572323
PA0653	G3XDA4	œÜKZ	0.526	PA0653	-0.46928	0.0949817	PA01	0.3211
PA0656	Q9I5R5	œÜKZ	0.456	PA0656	-0.602509	0.210035	PA01	0.466116
PA0657	Q9I5R4	œÜKZ	0.224	PA0657	-0.258691	0.336767	PA01	0.587382
PA0658	Q9I5R3	œÜKZ	0.217	PA0658	0.0753652	0.487006	PA01	0.716955
PA0659	Q9I5R2	œÜKZ	0.689	PA0659	-0.505966	0.238345	PA01	0.499031
PA0660	Q9I5R1	œÜKZ	0.267	PA0660	-0.271687	0.0784928	PA01	0.291482
PA0663	Q9I5Q8	œÜKZ	0.628	PA0663	-0.446795	0.321491	PA01	0.578484
PA0664	Q9I5Q7	œÜKZ	0.401	PA0664	-0.878389	0.00443611	PA01	0.0929809
PA0667	Q9I5Q4	œÜKZ	0.143	PA0667	-1.05452	0.207278	PA01	0.463878
PA0704	Q9I5M2	œÜKZ	0.307	PA0704	-0.393898	0.298	PA01	0.557401
PA0708	Q9I5M0	œÜKZ	0.272	PA0708	0.108228	0.376756	PA01	0.627766
PA0711	Q9I5L7	œÜKZ	0.354	PA0711	-0.444799	0.267941	PA01	0.530101
PA0715	Q9I5L3	œÜKZ	0.414	PA0715	0.263851	0.130169	PA01	0.371564
PA0716	Q9I5L2	œÜKZ	0.328	PA0716	-0.432677	0.122948	PA01	0.361646
PA0729	Q9I5J9	œÜKZ	0.4	PA0729	-1.18945	0.0178483	PA01	0.154107
PA0732	Q9I5J7	œÜKZ	0.354	PA0732	-0.156505	0.527242	PA01	0.747608
PA0739	Q9I5J0	œÜKZ	0.321	PA0739	0.402446	0.609452	PA01	0.801862
PA0741	Q9I5I8	œÜKZ	0.413	PA0741	-0.411007	0.0134689	PA01	0.139524
PA0743	Q9I5I6	œÜKZ	0.328	PA0743	0.376616	0.449167	PA01	0.688893
PA0744	Q9I5I5	œÜKZ	0.306	PA0744	0.57366	0.0371559	PA01	0.207503
PA0745	Q9I5I4	œÜKZ	0.346	PA0745	0.526925	0.22322	PA01	0.483622
PA0746	Q9I5I3	œÜKZ	0.377	PA0746	0.618764	0.0478658	PA01	0.232346
PA0747	Q9I5I2	œÜKZ	0.295	PA0747	0.728815	0.0166976	PA01	0.149353
PA0754	Q9I5H5	œÜKZ	0.341	PA0754	1.91319	0.00634329	PA01	0.10341
PA0756	Q9I5H3	œÜKZ	0.46	PA0756	-0.248332	0.0203087	PA01	0.159471
PA0758	Q9I5H1	œÜKZ	0.417	PA0758	-0.34796	0.0187842	PA01	0.158284
PA0759	Q9I5H0	œÜKZ	0.437	PA0759	-0.182793	0.160882	PA01	0.415282
PA0769	Q9I5G6	œÜKZ	0.465	PA0769	-0.582273	0.0350893	PA01	0.204298
PA0784	Q9I5F4	œÜKZ	0.222	PA0784	-0.512814	0.0399829	PA01	0.214186
PA0787	Q9I5F1	œÜKZ	0.362	PA0787	-0.280213	0.184731	PA01	0.443274
PA0793	Q9I5E5	œÜKZ	0.367	PA0793	0.140922	0.311633	PA01	0.569826
PA0794	Q9I5E4	œÜKZ	0.271	PA0794	0.787329	0.00434312	PA01	0.0924155
PA0797	Q9I5E1	œÜKZ	0.207	PA0797	-0.0256742	0.88859	PA01	0.951327
PA0799	Q9I5D9	œÜKZ	0.279	PA0799	-0.217831	0.308108	PA01	0.566275
PA0803	Q9I5D5	œÜKZ	0.426	PA0803	-0.855491	0.0805786	PA01	0.296349
PA0804	Q9I5D4	œÜKZ	0.265	PA0804	-0.535686	0.0508346	PA01	0.239896
PA0808	Q9I5D0	œÜKZ	0.29	PA0808	-0.472297	0.136832	PA01	0.381589
PA0810	Q9I5C9	œÜKZ	0.418	PA0810	-0.570618	0.0671732	PA01	0.275297
PA0816	Q9I5C3	œÜKZ	0.736	PA0816	0.271909	0.0897393	PA01	0.312877
PA0820	Q9I5B9	œÜKZ	0.455	PA0820	-0.0832031	0.830759	PA01	0.920611
PA0821	Q9I5B8	œÜKZ	0.425	PA0821	-0.198088	0.489397	PA01	0.719194
PA0827	Q9I5B2	œÜKZ	0.429	PA0827	-0.570328	0.0778254	PA01	0.291059
PA0832	Q9I5A8	œÜKZ	0.141	PA0832	-0.396266	0.0440215	PA01	0.224895
PA0833	Q9I5A7	œÜKZ	0.162	PA0833	-0.0836562	0.833519	PA01	0.921999
PA0838	Q9I5A2	œÜKZ	0.511	PA0838	-0.105942	0.539107	PA01	0.755615
PA0840	Q9I5A0	œÜKZ	0.413	PA0840	0.0506371	0.828732	PA01	0.919986
PA0848	Q9I593	œÜKZ	0.355	PA0848	0.0462604	0.881435	PA01	0.948626
PA0851	Q9I590	œÜKZ	0.376	PA0851	-0.21923	0.32229	PA01	0.578484
PA0853	Q9I588	œÜKZ	0.242	PA0853	-0.187458	0.525173	PA01	0.746382
PA0856	Q9I585	œÜKZ	0.467	PA0856	-0.0654828	0.746252	PA01	0.873684
PA0859	Q9I582	œÜKZ	0.405	PA0859	0.793671	0.0243447	PA01	0.172302
PA0862	Q9I579	œÜKZ	0.428	PA0862	-0.233516	0.688068	PA01	0.846857
PA0863	Q9I578	œÜKZ	0.47	PA0863	0.676274	0.0336971	PA01	0.201282
PA0864	Q9I577	œÜKZ	0.378	PA0864	1.01849	0.016306	PA01	0.148782
PA0876	Q9I569	œÜKZ	0.318	PA0876	-0.0158119	0.987411	PA01	0.994187
PA0877	Q9I568	œÜKZ	0.44	PA0877	0.0650375	0.635602	PA01	0.820333
PA0891	G3XCZ4	œÜKZ	0.254	PA0891	0.169995	0.480885	PA01	0.711532
PA0902	G3XD13	œÜKZ	0.26	PA0902	0.369094	0.080445	PA01	0.296257
PA0906	Q9I551	œÜKZ	0.141	PA0906	-0.0289558	0.920671	PA01	0.961007
PA0907	Q9I550	œÜKZ	0.732	PA0907	-0.11807	0.924783	PA01	0.961877
PA0915	Q9I542	œÜKZ	0.275	PA0915	-0.41849	0.115953	PA01	0.349783
PA0919	Q9I538	œÜKZ	0.418	PA0919	-0.673446	0.106415	PA01	0.336203
PA0922	Q9I535	œÜKZ	0.487	PA0922	-0.136379	0.474276	PA01	0.706569
PA0926	Q9I531	œÜKZ	0.274	PA0926	-0.696138	0.201818	PA01	0.459793
PA0935	Q9I523	œÜKZ	0.245	PA0935	-0.0206881	0.80663	PA01	0.90544
PA0937	Q9I521	œÜKZ	0.281	PA0937	-0.152082	0.295949	PA01	0.555832
PA0938	Q9I520	œÜKZ	0.658	PA0938	0.243138	0.716395	PA01	0.861172
PA0941	Q9I517	œÜKZ	0.627	PA0941	-0.170207	0.804754	PA01	0.905258
PA0942	Q9I516	œÜKZ	0.333	PA0942	0.0296252	0.855747	PA01	0.934191
PA0943	Q9I515	œÜKZ	0.537	PA0943	0.126604	0.412786	PA01	0.661601
PA0946	Q9I512	œÜKZ	0.461	PA0946	-0.163492	0.734144	PA01	0.867107
PA0947	Q9I511	œÜKZ	0.484	PA0947	0.57623	0.00872082	PA01	0.114018
PA0949	Q9I509	œÜKZ	0.356	PA0949	-0.809807	0.000262817	PA01	0.0401672
PA0950	Q9I508	œÜKZ	0.406	PA0950	0.586249	0.128124	PA01	0.368441
PA0952	Q9I506	œÜKZ	0.559	PA0952	-3.37347	0.0299391	PA01	0.19153
PA0953	Q9I505	œÜKZ	0.722	PA0953	0.231202	0.686591	PA01	0.846321
PA0955	Q9I503	œÜKZ	0.642	PA0955	-0.270696	0.590422	PA01	0.789402
PA0957	Q9I501	œÜKZ	0.518	PA0957	0.307935	0.466474	PA01	0.699397
PA0959	Q9I500	œÜKZ	0.395	PA0959	-0.748892	0.0462538	PA01	0.228807
PA0961	Q9I4Z8	œÜKZ	0.183	PA0961	-0.0506843	0.849117	PA01	0.930553
PA0962	Q9I4Z7	œÜKZ	0.454	PA0962	-0.0382221	0.952004	PA01	0.977458
PA0968	Q9I4Z5	œÜKZ	0.457	PA0968	-0.167764	0.271418	PA01	0.531817
PA0981	Q9I4Y8	œÜKZ	0.29	PA0981	-0.13355	0.701166	PA01	0.854056
PA0989	Q9I4Y0	œÜKZ	0.258	PA0989	0.0335125	0.93949	PA01	0.970577
PA0991	Q9I4X8	œÜKZ	0.374	PA0991	0.143438	0.322519	PA01	0.578484
PA1005	Q9I4W8	œÜKZ	0.394	PA1005	-0.301483	0.208827	PA01	0.465356
PA1006	Q9I4W7	œÜKZ	0.55	PA1006	-0.146721	0.83057	PA01	0.920611
PA1009	Q9I4W4	œÜKZ	0.525	PA1009	0.596469	0.31665	PA01	0.574762
PA1011	Q9I4W2	œÜKZ	0.355	PA1011	-0.186457	0.673718	PA01	0.839231
PA1012	Q9I4W1	œÜKZ	0.513	PA1012	-0.39125	0.070195	PA01	0.277843
PA1014	Q9I4V9	œÜKZ	0.294	PA1014	-0.0925875	0.680234	PA01	0.84259
PA1015	Q9I4V8	œÜKZ	0.35	PA1015	0.253543	0.124423	PA01	0.363072
PA1016	Q9I4V7	œÜKZ	0.465	PA1016	-0.23812	0.440348	PA01	0.681806
PA1020	Q9I4V4	œÜKZ	0.463	PA1020	-0.917437	0.208158	PA01	0.464149
PA1021	Q9I4V3	œÜKZ	0.282	PA1021	0.0338051	0.908708	PA01	0.958626
PA1023	Q9I4V1	œÜKZ	0.351	PA1023	-0.105544	0.536224	PA01	0.753512
PA1024	Q9I4V0	œÜKZ	0.649	PA1024	-0.999453	0.0252659	PA01	0.174831
PA1027	Q9I4U7	œÜKZ	0.484	PA1027	-0.415705	0.155789	PA01	0.408167
PA1029	Q9I4U5	œÜKZ	0.132	PA1029	0.924966	0.0133578	PA01	0.139064
PA1030	Q9I4U4	œÜKZ	0.287	PA1030	-0.108689	0.54281	PA01	0.757138
PA1033	Q9I4U1	œÜKZ	0.65	PA1033	0.797869	0.062684	PA01	0.266117
PA1035	Q9I4T9	œÜKZ	0.518	PA1035	0.787912	0.22375	PA01	0.484008
PA1036	Q9I4T8	œÜKZ	0.641	PA1036	-0.650069	0.155778	PA01	0.408167
PA1039	Q9I4T5	œÜKZ	0.278	PA1039	-0.666584	0.0664091	PA01	0.2744
PA1040	Q9I4T4	œÜKZ	0.344	PA1040	-0.0614677	0.914441	PA01	0.960769
PA1041	Q9I4T3	œÜKZ	0.482	PA1041	-0.256915	0.453854	PA01	0.69268
PA1043	Q9I4T1	œÜKZ	0.199	PA1043	-0.180261	0.0523372	PA01	0.24239
PA1046	Q9I4S8	œÜKZ	0.243	PA1046	-0.0713836	0.686316	PA01	0.846321
PA1047	Q9I4S7	œÜKZ	0.488	PA1047	-0.119147	0.0743001	PA01	0.286343
PA1048	Q9I4S6	œÜKZ	0.218	PA1048	-1.52851	0.0614585	PA01	0.263353
PA1050	Q9I4S4	œÜKZ	0.31	PA1050	0.0374806	0.861026	PA01	0.938066
PA1052	Q9I4S2	œÜKZ	0.332	PA1052	0.565354	0.328608	PA01	0.582363
PA1053	Q9I4S1	œÜKZ	0.432	PA1053	-0.329727	0.434931	PA01	0.677709
PA1061	Q9I4R3	œÜKZ	0.212	PA1061	-0.25675	0.177203	PA01	0.433031
PA1062	Q9I4R2	œÜKZ	0.283	PA1062	0.358292	0.0379016	PA01	0.208512
PA1064	Q9I4R0	œÜKZ	0.292	PA1064	0.308181	0.667581	PA01	0.834647
PA1065	Q9I4Q9	œÜKZ	0.393	PA1065	-0.682424	0.257309	PA01	0.520271
PA1066	Q9I4Q8	œÜKZ	0.468	PA1066	0.0638898	0.830381	PA01	0.920611
PA1067	Q9I4Q7	œÜKZ	0.843	PA1067	0.251008	0.883397	PA01	0.949122
PA1068	Q9I4Q6	œÜKZ	0.282	PA1068	-0.0228122	0.925164	PA01	0.961877
PA1069	Q9I4Q5	œÜKZ	0.316	PA1069	0.178677	0.525398	PA01	0.746382
PA1075	Q9I4Q4	œÜKZ	0.229	PA1075	0.126892	0.289136	PA01	0.548939
PA1076	Q9I4Q3	œÜKZ	0.31	PA1076	-0.3959	0.270404	PA01	0.531216
PA1103	Q9I4N2	œÜKZ	0.106	PA1103	0.557003	0.0381301	PA01	0.20892
PA1110	Q9I4M5	œÜKZ	0.274	PA1110	-0.452795	0.317265	PA01	0.574789
PA1112	Q9I4M3	œÜKZ	0.414	PA1112	-0.553838	0.209079	PA01	0.465526
PA1116	Q9I4L9	œÜKZ	0.19	PA1116	0.146273	0.302663	PA01	0.559842
PA1117	Q9I4L8	œÜKZ	0.317	PA1117	0.818334	0.00616525	PA01	0.101865
PA1122	Q9I4L3	œÜKZ	0.45	PA1122	-0.518986	0.0639617	PA01	0.269359
PA1123	Q9I4L2	œÜKZ	0.534	PA1123	-0.245274	0.888665	PA01	0.951327
PA1127	Q9I4K8	œÜKZ	0.419	PA1127	-0.083506	0.607755	PA01	0.801862
PA1128	Q9I4K7	œÜKZ	0.436	PA1128	0.0495323	0.728436	PA01	0.865112
PA1136	Q9I4J9	œÜKZ	0.85	PA1136	-0.196829	0.422278	PA01	0.668444
PA1137	Q9I4J8	œÜKZ	0.416	PA1137	-0.306826	0.00436408	PA01	0.0924155
PA1138	Q9I4J7	œÜKZ	0.175	PA1138	1.14238	0.198841	PA01	0.456901
PA1139	Q9I4J6	œÜKZ	0.458	PA1139	-0.302446	0.303989	PA01	0.560954
PA1140	Q9I4J5	œÜKZ	0.362	PA1140	0.14662	0.844478	PA01	0.927723
PA1141	Q9I4J4	œÜKZ	0.323	PA1141	0.0354924	0.331983	PA01	0.585318
PA1142	Q9I4J3	œÜKZ	0.432	PA1142	-0.248885	0.103654	PA01	0.332053
PA1149	Q9I4I6	œÜKZ	0.481	PA1149	-1.18657	0.0681756	PA01	0.275624
PA1157	Q9I4I0	œÜKZ	0.235	PA1157	-1.23899	0.000433721	PA01	0.0413156
PA1159	Q9I4H8	œÜKZ	0.209	PA1159	0.77072	0.0356028	PA01	0.20534
PA1160	Q9I4H7	œÜKZ	0.418	PA1160	0.112382	0.767091	PA01	0.885932
PA1164	Q9I4H3	œÜKZ	0.491	PA1164	0.118007	0.689057	PA01	0.846857
PA1166	Q9I4H1	œÜKZ	0.43	PA1166	0.595209	0.294278	PA01	0.554968
PA1171	Q9I4G6	œÜKZ	0.522	PA1171	-0.252109	0.323888	PA01	0.57924
PA1184	Q9I4F4	œÜKZ	0.355	PA1184	-0.317565	0.145103	PA01	0.392795
PA1188	Q9I4F0	œÜKZ	0.466	PA1188	-0.110824	0.737582	PA01	0.869081
PA1193	Q9I4E5	œÜKZ	0.208	PA1193	-0.0496681	0.603743	PA01	0.799758
PA1196	Q9I4E2	œÜKZ	0.252	PA1196	0.311135	0.295678	PA01	0.555608
PA1200	Q9I4D8	œÜKZ	0.901	PA1200	-0.172456	0.312249	PA01	0.570099
PA1201	Q9I4D7	œÜKZ	0.714	PA1201	0.145983	0.269995	PA01	0.53073
PA1202	Q9I4D6	œÜKZ	0.195	PA1202	-1.1548	0.00496206	PA01	0.0952884
PA1203	Q9I4D5	œÜKZ	0.466	PA1203	0.118504	0.780998	PA01	0.893239
PA1204	Q9I4D4	œÜKZ	0.412	PA1204	-0.775449	0.0465643	PA01	0.229567
PA1205	Q9I4D3	œÜKZ	0.373	PA1205	-0.53836	0.0574113	PA01	0.254637
PA1206	Q9I4D2	œÜKZ	0.456	PA1206	0.444292	0.107831	PA01	0.338269
PA1210	Q9I4C8	œÜKZ	0.31	PA1210	0.139465	0.844747	PA01	0.927723
PA1216	Q9I4C2	œÜKZ	0.374	PA1216	-0.844178	1.07854e-05	PA01	0.00989025
PA1222	Q9I4B6	œÜKZ	0.606	PA1222	-0.292972	0.612633	PA01	0.803396
PA1223	Q9I4B5	œÜKZ	0.504	PA1223	0.822007	0.0108753	PA01	0.129515
PA1224	Q9I4B4	œÜKZ	0.295	PA1224	0.0165927	0.982004	PA01	0.991737
PA1225	Q9I4B3	œÜKZ	0.501	PA1225	-0.0767686	0.627739	PA01	0.813382
PA1226	Q9I4B2	œÜKZ	0.356	PA1226	-0.0451361	0.842799	PA01	0.926674
PA1227	Q9I4B1	œÜKZ	0.437	PA1227	1.25187	0.00338894	PA01	0.0872963
PA1228	Q9I4B0	œÜKZ	0.405	PA1228	0.977236	0.0899906	PA01	0.312877
PA1229	Q9I4A9	œÜKZ	0.711	PA1229	-0.19182	0.42753	PA01	0.673317
PA1234	Q9I4A4	œÜKZ	0.429	PA1234	0.653393	0.0458147	PA01	0.228502
PA1240	Q9I498	œÜKZ	0.475	PA1240	0.0708993	0.750672	PA01	0.875784
PA1241	Q9I497	œÜKZ	0.246	PA1241	0.080295	0.625748	PA01	0.811614
PA1243	Q9I495	œÜKZ	0.322	PA1243	0.167294	0.370272	PA01	0.620164
PA1244	Q9I494	œÜKZ	0.419	PA1244	-0.468969	0.23457	PA01	0.495185
PA1263	Q9I481	œÜKZ	0.557	PA1263	-0.552066	0.0023093	PA01	0.0749602
PA1264	Q9I480	œÜKZ	0.922	PA1264	0.815642	0.425074	PA01	0.670612
PA1269	Q9I475	œÜKZ	0.38	PA1269	0.0645657	0.649097	PA01	0.827078
PA1271	Q9I473	œÜKZ	0.394	PA1271	-0.104984	0.637101	PA01	0.820644
PA1280	Q9I464	œÜKZ	0.28	PA1280	1.09893	0.0334581	PA01	0.20053
PA1283	Q9I461	œÜKZ	0.176	PA1283	-0.0150193	0.894437	PA01	0.952567
PA1285	Q9I459	œÜKZ	0.483	PA1285	-0.368208	0.17191	PA01	0.428082
PA1287	Q9I457	œÜKZ	0.486	PA1287	-0.864828	0.00805509	PA01	0.111495
PA1288	Q9I456	œÜKZ	0.229	PA1288	1.23535	0.00520782	PA01	0.0955115
PA1293	Q9I451	œÜKZ	0.604	PA1293	-0.0642285	0.927269	PA01	0.962973
PA1295	Q9I449	œÜKZ	0.296	PA1295	-0.478296	0.361456	PA01	0.612388
PA1298	Q9I446	œÜKZ	0.387	PA1298	-0.0565809	0.624894	PA01	0.811308
PA1299	Q9I445	œÜKZ	0.486	PA1299	1.56838	0.252457	PA01	0.514842
PA1304	Q9I440	œÜKZ	0.473	PA1304	-0.171003	0.0409238	PA01	0.21692
PA1307	Q9I437	œÜKZ	0.44	PA1307	-0.0811404	0.752149	PA01	0.87667
PA1309	Q9I435	œÜKZ	0.21	PA1309	0.0585054	0.701546	PA01	0.854056
PA1315	Q9I429	œÜKZ	0.259	PA1315	-0.206441	0.186261	PA01	0.444205
PA1324	Q9I420	œÜKZ	0.569	PA1324	0.751375	0.0139011	PA01	0.14008
PA1325	Q9I419	œÜKZ	0.507	PA1325	0.543959	0.296899	PA01	0.555909
PA1327	Q9I417	œÜKZ	0.311	PA1327	-0.454359	0.128821	PA01	0.36944
PA1328	Q9I416	œÜKZ	0.272	PA1328	-0.547417	0.00658736	PA01	0.103701
PA1330	Q9I414	œÜKZ	0.396	PA1330	-0.287126	0.140006	PA01	0.387513
PA1334	Q9I410	œÜKZ	0.543	PA1334	-0.0284165	0.877485	PA01	0.946373
PA1335	Q9I409	œÜKZ	0.21	PA1335	0.255519	0.0944946	PA01	0.320338
PA1339	Q9I405	œÜKZ	0.385	PA1339	0.446225	0.0580718	PA01	0.256326
PA1342	Q9I402	œÜKZ	0.366	PA1342	2.13887	0.00853404	PA01	0.113398
PA1344	Q9I400	œÜKZ	0.238	PA1344	-0.393635	0.218415	PA01	0.47659
PA1349	Q9I3Z5	œÜKZ	0.208	PA1349	-1.55235	0.319321	PA01	0.57656
PA1357	Q9I3Y7	œÜKZ	0.515	PA1357	-0.863791	0.0273877	PA01	0.181989
PA1358	Q9I3Y6	œÜKZ	0.467	PA1358	0.501213	0.0550922	PA01	0.249172
PA1359	Q9I3Y5	œÜKZ	0.554	PA1359	0.914902	0.451885	PA01	0.691485
PA1365	Q9I3X9	œÜKZ	0.878	PA1365	1.04499	0.135371	PA01	0.381147
PA1366	Q9I3X8	œÜKZ	0.289	PA1366	1.08828	0.0152904	PA01	0.144549
PA1367	Q9I3X7	œÜKZ	0.262	PA1367	-0.129963	0.337302	PA01	0.587382
PA1369	Q9I3X5	œÜKZ	0.533	PA1369	-0.32075	0.358992	PA01	0.610809
PA1370	Q9I3X4	œÜKZ	0.307	PA1370	-0.368322	0.563505	PA01	0.769608
PA1371	Q9I3X3	œÜKZ	0.206	PA1371	-0.182822	0.523441	PA01	0.745624
PA1372	Q9I3X2	œÜKZ	0.232	PA1372	-0.0919079	0.43741	PA01	0.679839
PA1377	Q9I3W7	œÜKZ	0.284	PA1377	-0.498473	0.0767673	PA01	0.290591
PA1380	Q9I3W4	œÜKZ	0.363	PA1380	-0.0764682	0.952142	PA01	0.977458
PA1383	Q9I3W1	œÜKZ	0.365	PA1383	0.170833	0.443906	PA01	0.684138
PA1397	Q9I3U7	œÜKZ	0.354	PA1397	0.450751	0.0608851	PA01	0.262677
PA1401	Q9I3U3	œÜKZ	0.4	PA1401	0.212235	0.379227	PA01	0.628616
PA1402	Q9I3U2	œÜKZ	0.287	PA1402	-0.183713	0.525252	PA01	0.746382
PA1403	Q9I3U1	œÜKZ	0.381	PA1403	-0.0685569	0.280952	PA01	0.542385
PA1404	Q9I3U0	œÜKZ	0.387	PA1404	1.51768	0.00540072	PA01	0.0966334
PA1405	Q9I3T9	œÜKZ	0.303	PA1405	-0.421274	0.0537013	PA01	0.245607
PA1407	Q9I3T7	œÜKZ	0.251	PA1407	0.051173	0.889859	PA01	0.951327
PA1410	Q9I3T4	œÜKZ	0.459	PA1410	-2.71699	0.00273857	PA01	0.0840644
PA1413	Q9I3T1	œÜKZ	0.36	PA1413	1.46835	0.0972742	PA01	0.325281
PA1417	Q9I3S7	œÜKZ	0.405	PA1417	1.19462	0.0705546	PA01	0.278622
PA1428	Q9I3R6	œÜKZ	0.334	PA1428	0.146411	0.697633	PA01	0.851553
PA1429	Q9I3R5	œÜKZ	0.993	PA1429	-0.304287	0.286804	PA01	0.546492
PA1434	Q9I3R3	œÜKZ	0.47	PA1434	0.341618	0.542906	PA01	0.757138
PA1440	Q9I3Q7	œÜKZ	0.26	PA1440	0.0264065	0.835646	PA01	0.922411
PA1442	Q9I3Q5	œÜKZ	0.973	PA1442	1.10902	0.0875505	PA01	0.310004
PA1458	G3XCT6	œÜKZ	0.107	PA1458	1.15528	0.0129535	PA01	0.137875
PA1462	G3XCW7	œÜKZ	0.729	PA1462	1.42291	0.00849481	PA01	0.113398
PA1464	G3XD72	œÜKZ	0.254	PA1464	0.500999	0.209286	PA01	0.465526
PA1466	Q9I3P6	œÜKZ	0.47	PA1466	-0.579952	0.079931	PA01	0.294957
PA1470	Q9I3P2	œÜKZ	0.345	PA1470	-0.421436	0.206645	PA01	0.463712
PA1472	Q9I3P0	œÜKZ	0.554	PA1472	-0.0361315	0.799437	PA01	0.903189
PA1473	Q9I3N9	œÜKZ	0.243	PA1473	0.354014	0.152584	PA01	0.404582
PA1484	Q9I3M8	œÜKZ	0.253	PA1484	0.011058	0.974419	PA01	0.988579
PA1487	Q9I3M5	œÜKZ	0.223	PA1487	0.13344	0.0200834	PA01	0.159105
PA1488	Q9I3M4	œÜKZ	0.517	PA1488	-0.27981	0.21136	PA01	0.466467
PA1489	Q9I3M3	œÜKZ	0.567	PA1489	-0.0799128	0.431248	PA01	0.675413
PA1490	Q9I3M2	œÜKZ	0.552	PA1490	-0.0311886	0.880651	PA01	0.948393
PA1492	Q9I3M0	œÜKZ	0.549	PA1492	-0.43036	0.100614	PA01	0.329207
PA1494	Q9I3L8	œÜKZ	0.287	PA1494	0.346776	0.0200693	PA01	0.159105
PA1495	Q9I3L7	œÜKZ	0.169	PA1495	0.598328	0.0289637	PA01	0.188701
PA1504	Q9I3K8	œÜKZ	0.247	PA1504	-0.0653005	0.471534	PA01	0.704516
PA1509	Q9I3K3	œÜKZ	0.69	PA1509	0.282441	0.528869	PA01	0.748993
PA1510	Q9I3K2	œÜKZ	0.432	PA1510	-0.894048	0.337141	PA01	0.587382
PA1516	Q9I3J7	œÜKZ	0.474	PA1516	0.167443	0.60567	PA01	0.801732
PA1517	Q9I3J6	œÜKZ	0.405	PA1517	-0.0775868	0.756555	PA01	0.879849
PA1518	Q9I3J5	œÜKZ	0.339	PA1518	-0.129466	0.711938	PA01	0.858277
PA1520	Q9I3J3	œÜKZ	0.234	PA1520	0.0925404	0.398877	PA01	0.648816
PA1521	Q9I3J2	œÜKZ	0.291	PA1521	0.595111	0.0534984	PA01	0.245218
PA1526	Q9I3I7	œÜKZ	0.376	PA1526	-0.0392625	0.796091	PA01	0.901267
PA1530	Q9I3I3	œÜKZ	0.507	PA1530	-0.223567	0.637845	PA01	0.820644
PA1531	Q9I3I2	œÜKZ	0.446	PA1531	-1.2872	0.0384265	PA01	0.209164
PA1533	Q9I3I0	œÜKZ	0.527	PA1533	1.85453	0.0341543	PA01	0.202715
PA1535	Q9I3H8	œÜKZ	0.292	PA1535	-0.221682	0.18061	PA01	0.438431
PA1536	Q9I3H7	œÜKZ	0.41	PA1536	2.21949	0.0231059	PA01	0.169875
PA1539	Q9I3H4	œÜKZ	0.283	PA1539	0.186543	0.553229	PA01	0.762731
PA1550	Q9I3G7	œÜKZ	0.601	PA1550	0.517719	0.343584	PA01	0.594177
PA1551	Q9I3G6	œÜKZ	0.508	PA1551	-0.367091	0.37844	PA01	0.628616
PA1558	Q9I3F9	œÜKZ	0.388	PA1558	-0.612663	0.0154604	PA01	0.145407
PA1565	Q9I3F2	œÜKZ	0.426	PA1565	0.915371	0.704093	PA01	0.855612
PA1570	Q9I3E7	œÜKZ	0.359	PA1570	0.512723	0.0198227	PA01	0.158409
PA1571	Q9I3E6	œÜKZ	0.748	PA1571	-0.909728	0.0228738	PA01	0.169514
PA1572	Q9I3E5	œÜKZ	0.624	PA1572	-0.16572	0.493415	PA01	0.721392
PA1573	Q9I3E4	œÜKZ	0.201	PA1573	1.01829	0.101292	PA01	0.3296
PA1575	Q9I3E2	œÜKZ	0.471	PA1575	0.91804	0.515294	PA01	0.738787
PA1576	Q9I3E1	œÜKZ	0.328	PA1576	0.215945	0.410146	PA01	0.660225
PA1579	Q9I3D8	œÜKZ	0.299	PA1579	0.303178	0.461328	PA01	0.695188
PA1593	Q9I3C8	œÜKZ	0.46	PA1593	-0.0381543	0.909944	PA01	0.9588
PA1594	Q9I3C7	œÜKZ	0.223	PA1594	-0.146655	0.382107	PA01	0.631052
PA1597	Q9I3C4	œÜKZ	0.289	PA1597	-0.508339	0.258982	PA01	0.521118
PA1601	Q9I3C0	œÜKZ	0.249	PA1601	0.971977	0.00450079	PA01	0.0930436
PA1602	Q9I3B9	œÜKZ	0.271	PA1602	1.18444	0.0340721	PA01	0.202555
PA1603	Q9I3B8	œÜKZ	0.297	PA1603	0.269843	0.447627	PA01	0.688137
PA1604	Q9I3B7	œÜKZ	0.633	PA1604	-0.689792	0.335793	PA01	0.586842
PA1606	Q9I3B5	œÜKZ	0.522	PA1606	-0.989064	0.00103939	PA01	0.0600347
PA1607	Q9I3B4	œÜKZ	0.303	PA1607	-0.198904	0.407529	PA01	0.658063
PA1613	Q9I3A9	œÜKZ	0.434	PA1613	-1.52947	0.035994	PA01	0.20534
PA1616	Q9I3A6	œÜKZ	0.471	PA1616	-0.00891756	0.979095	PA01	0.990318
PA1618	Q9I3A4	œÜKZ	0.371	PA1618	0.26991	0.283616	PA01	0.543854
PA1622	Q9I3A0	œÜKZ	0.409	PA1622	-0.00834212	0.960822	PA01	0.982519
PA1623	Q9I399	œÜKZ	0.459	PA1623	-0.17334	0.583198	PA01	0.782489
PA1624	Q9I398	œÜKZ	0.353	PA1624	-0.0804321	0.697351	PA01	0.851493
PA1627	Q9I395	œÜKZ	0.205	PA1627	0.239213	0.189309	PA01	0.447124
PA1628	Q9I394	œÜKZ	0.414	PA1628	-0.179052	0.0762804	PA01	0.290272
PA1630	Q9I392	œÜKZ	0.305	PA1630	0.193921	0.13472	PA01	0.380117
PA1631	Q9I391	œÜKZ	0.29	PA1631	-1.02899	0.0190323	PA01	0.158284
PA1639	Q9I386	œÜKZ	0.549	PA1639	-0.635499	0.229117	PA01	0.48889
PA1640	Q9I385	œÜKZ	0.116	PA1640	-0.336762	0.0530145	PA01	0.24459
PA1644	Q9I381	œÜKZ	0.281	PA1644	0.0584533	0.749114	PA01	0.874694
PA1645	Q9I380	œÜKZ	0.318	PA1645	-0.219445	0.628191	PA01	0.813631
PA1648	Q9I377	œÜKZ	0.207	PA1648	-0.192387	0.0390906	PA01	0.211455
PA1649	Q9I376	œÜKZ	0.499	PA1649	0.105572	0.364465	PA01	0.61493
PA1652	Q9I373	œÜKZ	0.616	PA1652	-0.659715	0.0196739	PA01	0.158284
PA1654	Q9I371	œÜKZ	0.362	PA1654	0.0668359	0.700125	PA01	0.853969
PA1655	Q9I370	œÜKZ	0.193	PA1655	-0.545415	0.191961	PA01	0.449044
PA1656	Q9I369	œÜKZ	0.383	PA1656	0.868872	0.421135	PA01	0.668133
PA1657	Q9I368	œÜKZ	0.43	PA1657	0.347841	0.827598	PA01	0.919052
PA1658	Q9I367	œÜKZ	0.397	PA1658	0.215639	0.892566	PA01	0.952556
PA1662	Q9I363	œÜKZ	0.295	PA1662	0.498975	0.634391	PA01	0.819284
PA1663	Q9I362	œÜKZ	0.313	PA1663	0.21621	0.801812	PA01	0.904375
PA1665	Q9I360	œÜKZ	0.219	PA1665	-0.304986	0.829191	PA01	0.919986
PA1666	Q9I359	œÜKZ	0.609	PA1666	-0.0699299	0.928711	PA01	0.963826
PA1667	Q9I358	œÜKZ	0.505	PA1667	-0.316933	0.739865	PA01	0.870041
PA1672	Q9I353	œÜKZ	0.424	PA1672	-0.765589	0.0192661	PA01	0.158284
PA1675	Q9I350	œÜKZ	0.483	PA1675	-0.209625	0.401618	PA01	0.65183
PA1677	Q9I348	œÜKZ	0.558	PA1677	-0.16351	0.567155	PA01	0.771634
PA1680	Q9I345	œÜKZ	0.38	PA1680	-0.141623	0.332006	PA01	0.585318
PA1689	Q9I338	œÜKZ	0.552	PA1689	-0.0624678	0.939851	PA01	0.970577
PA1697	Q9I330	œÜKZ	0.761	PA1697	-0.760083	0.136434	PA01	0.381589
PA1699	G3XCT8	œÜKZ	0.467	PA1699	-0.303351	0.512379	PA01	0.73558
PA1728	Q9I309	œÜKZ	0.58	PA1728	-0.799752	0.0237566	PA01	0.170949
PA1729	Q9I308	œÜKZ	0.942	PA1729	-0.620106	0.0275779	PA01	0.182888
PA1730	Q9I307	œÜKZ	0.41	PA1730	0.79444	0.255926	PA01	0.518926
PA1731	Q9I306	œÜKZ	0.313	PA1731	-0.874621	0.196243	PA01	0.453859
PA1733	Q9I304	œÜKZ	0.601	PA1733	-0.00913702	0.975643	PA01	0.988579
PA1734	Q9I303	œÜKZ	0.484	PA1734	-0.564084	0.140434	PA01	0.387886
PA1736	Q9I301	œÜKZ	0.284	PA1736	-0.318092	0.570919	PA01	0.77446
PA1737	Q9I300	œÜKZ	0.341	PA1737	-0.199323	0.608394	PA01	0.801862
PA1742	Q9I2Z5	œÜKZ	0.362	PA1742	0.563714	0.0270421	PA01	0.180675
PA1746	Q9I2Z1	œÜKZ	0.315	PA1746	-0.343985	0.775375	PA01	0.890355
PA1748	Q9I2Y9	œÜKZ	0.356	PA1748	0.259786	0.429043	PA01	0.674115
PA1749	Q9I2Y8	œÜKZ	0.37	PA1749	-0.693976	0.172664	PA01	0.428507
PA1750	Q9I2Y7	œÜKZ	0.271	PA1750	-0.119001	0.464213	PA01	0.697556
PA1752	Q9I2Y5	œÜKZ	0.451	PA1752	-0.156199	0.183852	PA01	0.441971
PA1753	Q9I2Y4	œÜKZ	0.584	PA1753	-0.133754	0.565127	PA01	0.77084
PA1760	Q9I2X9	œÜKZ	0.45	PA1760	0.300365	0.409274	PA01	0.659876
PA1766	Q9I2X3	œÜKZ	0.335	PA1766	-0.0953277	0.726462	PA01	0.864308
PA1767	Q9I2X2	œÜKZ	0.497	PA1767	0.305723	0.68876	PA01	0.846857
PA1768	Q9I2X1	œÜKZ	0.482	PA1768	1.08184	0.0374557	PA01	0.207848
PA1769	Q9I2X0	œÜKZ	0.386	PA1769	0.0851036	0.499968	PA01	0.726461
PA1772	Q9I2W7	œÜKZ	0.521	PA1772	0.0552817	0.881868	PA01	0.948626
PA1788	Q9I2V4	œÜKZ	0.364	PA1788	-0.216463	0.546496	PA01	0.759586
PA1789	Q9I2V3	œÜKZ	0.48	PA1789	-0.129223	0.910157	PA01	0.9588
PA1790	Q9I2V2	œÜKZ	0.275	PA1790	-0.157669	0.37926	PA01	0.628616
PA1807	Q9I2T7	œÜKZ	0.748	PA1807	-0.0127257	0.957659	PA01	0.98091
PA1810	Q9I2T4	œÜKZ	0.298	PA1810	-0.469351	0.0284181	PA01	0.186243
PA1811	Q9I2T3	œÜKZ	0.165	PA1811	-0.251504	0.460344	PA01	0.695159
PA1821	Q9I2S4	œÜKZ	0.377	PA1821	0.107896	0.722223	PA01	0.862542
PA1825	Q9I2S0	œÜKZ	0.511	PA1825	-0.19637	0.73401	PA01	0.867107
PA1828	Q9I2R7	œÜKZ	0.403	PA1828	-0.597445	0.0765356	PA01	0.290591
PA1829	Q9I2R6	œÜKZ	0.443	PA1829	-0.453515	0.0378364	PA01	0.208512
PA1830	Q9I2R5	œÜKZ	0.358	PA1830	-0.820843	0.307018	PA01	0.565333
PA1831	Q9I2R4	œÜKZ	0.21	PA1831	-0.649544	0.238544	PA01	0.499031
PA1832	Q9I2R3	œÜKZ	0.359	PA1832	-0.207924	0.734117	PA01	0.867107
PA1833	Q9I2R2	œÜKZ	0.342	PA1833	-0.264329	0.309626	PA01	0.56672
PA1835	Q9I2R0	œÜKZ	0.417	PA1835	1.00998	0.325651	PA01	0.581259
PA1836	Q9I2Q9	œÜKZ	0.424	PA1836	-0.20201	0.312094	PA01	0.570099
PA1837	Q9I2Q8	œÜKZ	0.291	PA1837	0.36985	0.28255	PA01	0.543854
PA1839	Q9I2Q6	œÜKZ	0.318	PA1839	-0.471091	0.0499541	PA01	0.238028
PA1841	Q9I2Q4	œÜKZ	0.407	PA1841	-0.0918936	0.506319	PA01	0.730471
PA1852	Q9I2P3	œÜKZ	0.398	PA1852	0.968804	0.023804	PA01	0.170949
PA1853	Q9I2P2	œÜKZ	0.443	PA1853	0.425872	0.0242489	PA01	0.172302
PA1857	Q9I2N8	œÜKZ	0.784	PA1857	1.10896	0.0200207	PA01	0.159105
PA1859	Q9I2N6	œÜKZ	0.329	PA1859	-0.175734	0.266061	PA01	0.528663
PA1860	Q9I2N5	œÜKZ	0.555	PA1860	-0.420368	0.319287	PA01	0.57656
PA1872	G3XD32	œÜKZ	0.264	PA1872	0.190209	0.731151	PA01	0.866686
PA1878	Q9I2L9	œÜKZ	0.464	PA1878	-0.186381	0.582775	PA01	0.782438
PA1880	Q9I2L7	œÜKZ	0.248	PA1880	-1.1382	0.00785856	PA01	0.110441
PA1881	Q9I2L6	œÜKZ	0.471	PA1881	-0.667028	0.0876357	PA01	0.310004
PA1884	Q9I2L3	œÜKZ	0.397	PA1884	0.0723626	0.676597	PA01	0.840703
PA1885	Q9I2L2	œÜKZ	0.393	PA1885	-0.86872	0.0144521	PA01	0.142286
PA1890	Q9I2K7	œÜKZ	0.412	PA1890	-0.336337	0.273615	PA01	0.535265
PA1894	Q9I2K3	œÜKZ	0.531	PA1894	-0.297886	0.706539	PA01	0.857006
PA1913	Q9I2J1	œÜKZ	0.917	PA1913	4.05906	0.00909806	PA01	0.115874
PA1926	Q9I2H8	œÜKZ	0.185	PA1926	0.166828	0.45689	PA01	0.694538
PA1929	Q9I2H5	œÜKZ	0.55	PA1929	0.148294	0.733357	PA01	0.867107
PA1930	Q9I2H4	œÜKZ	0.307	PA1930	0.806046	0.25677	PA01	0.519854
PA1939	Q9I2G5	œÜKZ	0.305	PA1939	-0.542833	0.200686	PA01	0.458912
PA1943	Q9I2G1	œÜKZ	0.696	PA1943	-0.379397	0.0796767	PA01	0.294908
PA1944	Q9I2G0	œÜKZ	0.311	PA1944	-0.149435	0.554031	PA01	0.763404
PA1957	Q9I2E7	œÜKZ	0.28	PA1957	0.178364	0.449126	PA01	0.688893
PA1961	Q9I2E3	œÜKZ	0.645	PA1961	0.434228	0.116724	PA01	0.349783
PA1964	Q9I2E0	œÜKZ	0.263	PA1964	1.35641	0.0185168	PA01	0.157586
PA1965	Q9I2D9	œÜKZ	0.683	PA1965	0.174897	0.874082	PA01	0.944704
PA1969	Q9I2D5	œÜKZ	0.423	PA1969	-0.19757	0.724753	PA01	0.862888
PA1994	Q9I2B5	œÜKZ	0.405	PA1994	-0.328673	0.172332	PA01	0.428093
PA1997	Q9I2B2	œÜKZ	0.41	PA1997	0.422688	0.0141426	PA01	0.140936
PA2005	Q9I2A4	œÜKZ	0.3	PA2005	1.21285	0.0442964	PA01	0.22529
PA2010	Q9I2A1	œÜKZ	0.314	PA2010	0.537467	0.0182304	PA01	0.156236
PA2019	G3XD21	œÜKZ	0.994	PA2019	0.0664123	0.825724	PA01	0.91802
PA2020	G3XCU9	œÜKZ	0.417	PA2020	-0.0945223	0.645379	PA01	0.825107
PA2024	P23205	œÜKZ	0.679	PA2024	-0.296513	0.395514	PA01	0.64535
PA2029	Q9I286	œÜKZ	0.165	PA2029	-0.26596	0.224715	PA01	0.484008
PA2032	Q9I283	œÜKZ	0.57	PA2032	0.00970364	0.951561	PA01	0.977458
PA2035	Q9I280	œÜKZ	0.236	PA2035	-0.410533	0.172381	PA01	0.428093
PA2040	Q9I275	œÜKZ	0.306	PA2040	0.311194	0.0849007	PA01	0.30531
PA2047	Q9I268	œÜKZ	0.269	PA2047	-0.119465	0.304029	PA01	0.560954
PA2056	Q9I259	œÜKZ	0.326	PA2056	0.754566	0.0231068	PA01	0.169875
PA2062	Q9I253	œÜKZ	0.577	PA2062	0.328703	0.238232	PA01	0.499031
PA2066	Q9I249	œÜKZ	0.496	PA2066	-0.999142	0.442282	PA01	0.68307
PA2069	Q9I246	œÜKZ	0.152	PA2069	0.735755	0.0919132	PA01	0.315672
PA2076	Q9I239	œÜKZ	0.19	PA2076	-0.403113	0.0825269	PA01	0.300423
PA2082	Q9I233	œÜKZ	0.276	PA2082	0.710304	0.00568868	PA01	0.0990166
PA2096	Q9I219	œÜKZ	0.899	PA2096	0.0454061	0.964538	PA01	0.983851
PA2100	Q9I215	œÜKZ	0.33	PA2100	0.196319	0.184778	PA01	0.443274
PA2106	Q9I209	œÜKZ	0.402	PA2106	-0.530637	0.194577	PA01	0.452021
PA2111	Q9I204	œÜKZ	0.406	PA2111	3.36488	0.0238154	PA01	0.170949
PA2115	Q9I200	œÜKZ	0.289	PA2115	0.699497	0.185988	PA01	0.444145
PA2116	Q9I1Z9	œÜKZ	0.365	PA2116	1.44425	0.00689905	PA01	0.105388
PA2117	Q9I1Z8	œÜKZ	0.19	PA2117	0.088803	0.652643	PA01	0.828617
PA2119	Q9I1Z6	œÜKZ	0.464	PA2119	-0.48066	0.638303	PA01	0.820644
PA2123	Q9I1Z2	œÜKZ	0.328	PA2123	-0.229088	0.234942	PA01	0.495185
PA2126	Q9I1Y9	œÜKZ	0.493	PA2126	0.356024	0.696459	PA01	0.851493
PA2127	Q9I1Y8	œÜKZ	0.334	PA2127	1.32778	0.0996929	PA01	0.328706
PA2169	Q9I1U6	œÜKZ	0.344	PA2169	1.89678	0.00476362	PA01	0.0952884
PA2176	Q9I1T9	œÜKZ	0.483	PA2176	-0.105051	0.849855	PA01	0.930805
PA2184	Q9I1T1	œÜKZ	0.405	PA2184	1.49895	0.165069	PA01	0.419885
PA2196	Q9I1S1	œÜKZ	0.792	PA2196	0.0336947	0.662708	PA01	0.834236
PA2197	Q9I1S0	œÜKZ	0.362	PA2197	0.00557179	0.98549	PA01	0.993071
PA2198	Q9I1R9	œÜKZ	0.388	PA2198	0.832631	0.0176227	PA01	0.1537
PA2199	Q9I1R8	œÜKZ	0.367	PA2199	0.0899117	0.648872	PA01	0.827078
PA2201	Q9I1R6	œÜKZ	0.259	PA2201	0.346709	0.0197121	PA01	0.158284
PA2204	Q9I1R3	œÜKZ	0.373	PA2204	0.584456	0.0644245	PA01	0.270376
PA2206	Q9I1R1	œÜKZ	0.247	PA2206	0.295167	0.125126	PA01	0.363966
PA2218	Q01609	œÜKZ	0.438	PA2218	-0.56539	0.136011	PA01	0.381589
PA2220	Q01610	œÜKZ	0.495	PA2220	-0.456254	0.228662	PA01	0.488202
PA2222	Q9I1P7	œÜKZ	0.353	PA2222	-0.306603	0.37544	PA01	0.626246
PA2223	Q9I1P6	œÜKZ	0.324	PA2223	-0.638009	0.0937217	PA01	0.318307
PA2229	Q9I1P0	œÜKZ	0.248	PA2229	-0.144913	0.389063	PA01	0.639373
PA2251	Q9I1L8	œÜKZ	0.413	PA2251	0.62694	0.11225	PA01	0.344835
PA2252	Q9I1L7	œÜKZ	0.681	PA2252	0.397053	0.422322	PA01	0.668444
PA2260	Q9I1L3	œÜKZ	0.597	PA2260	0.851629	0.0105804	PA01	0.127023
PA2263	Q9I1L0	œÜKZ	0.336	PA2263	0.275826	0.0995288	PA01	0.328597
PA2264	Q9I1K9	œÜKZ	0.508	PA2264	0.0371064	0.924756	PA01	0.961877
PA2265	Q9I1K8	œÜKZ	0.545	PA2265	0.351161	0.00778118	PA01	0.10993
PA2266	Q9I1K7	œÜKZ	0.411	PA2266	0.512659	0.0103769	PA01	0.125797
PA2267	Q9I1K6	œÜKZ	0.287	PA2267	-0.130024	0.539549	PA01	0.75571
PA2270	Q9I1K3	œÜKZ	0.465	PA2270	0.463717	0.104466	PA01	0.333505
PA2271	Q9I1K2	œÜKZ	0.624	PA2271	-0.0303195	0.953486	PA01	0.977811
PA2275	Q9I1J9	œÜKZ	0.509	PA2275	1.77467	0.0677542	PA01	0.275297
PA2276	Q9I1J8	œÜKZ	0.414	PA2276	0.668272	0.390428	PA01	0.641044
PA2280	Q9I1J5	œÜKZ	0.404	PA2280	0.312818	0.124117	PA01	0.363033
PA2281	Q9I1J4	œÜKZ	0.163	PA2281	0.596718	0.0517068	PA01	0.241606
PA2289	Q9I1I6	œÜKZ	0.28	PA2289	0.105399	0.805845	PA01	0.905311
PA2299	Q9I1H6	œÜKZ	0.475	PA2299	-0.0675	0.806479	PA01	0.90544
PA2301	Q9I1H4	œÜKZ	0.396	PA2301	-0.28292	0.116676	PA01	0.349783
PA2318	Q9I1F7	œÜKZ	0.345	PA2318	0.793994	0.00513853	PA01	0.0955115
PA2321	G3XD53	œÜKZ	0.272	PA2321	0.705269	0.193229	PA01	0.449724
PA2323	Q9I1F5	œÜKZ	0.34	PA2323	-0.47201	0.400723	PA01	0.650953
PA2328	Q9I1F0	œÜKZ	0.645	PA2328	0.262321	0.350391	PA01	0.602266
PA2329	Q9I1E9	œÜKZ	0.189	PA2329	0.789729	0.0424846	PA01	0.220104
PA2330	Q9I1E8	œÜKZ	0.306	PA2330	0.753686	0.0481218	PA01	0.232864
PA2331	Q9I1E7	œÜKZ	0.431	PA2331	0.283381	0.314064	PA01	0.572323
PA2332	Q9I1E6	œÜKZ	0.274	PA2332	0.512082	0.121546	PA01	0.35925
PA2345	Q9I1D3	œÜKZ	0.704	PA2345	-0.0845969	0.870702	PA01	0.942522
PA2352	Q9I1C6	œÜKZ	0.259	PA2352	0.420199	0.23761	PA01	0.498885
PA2353	Q9I1C5	œÜKZ	0.482	PA2353	0.252216	0.242694	PA01	0.504077
PA2363	Q9I1B6	œÜKZ	0.22	PA2363	-0.322479	0.406629	PA01	0.657344
PA2365	Q9I1B4	œÜKZ	0.632	PA2365	-2.83054	0.251633	PA01	0.514486
PA2366	Q9I1B3	œÜKZ	0.462	PA2366	-2.10611	0.10199	PA01	0.330035
PA2371	Q9I1A8	œÜKZ	0.707	PA2371	-0.731785	0.0850174	PA01	0.30543
PA2373	Q9I1A6	œÜKZ	0.466	PA2373	-0.569887	0.253903	PA01	0.515249
PA2378	Q9I1A1	œÜKZ	0.28	PA2378	0.0427789	0.931658	PA01	0.965617
PA2379	Q9I1A0	œÜKZ	0.249	PA2379	1.50811	0.0962643	PA01	0.324474
PA2380	Q9I199	œÜKZ	0.296	PA2380	-0.364695	0.590669	PA01	0.789402
PA2381	Q9I198	œÜKZ	0.469	PA2381	-0.95711	0.384131	PA01	0.633255
PA2405	G3XCV8	œÜKZ	0.226	PA2405	-0.452448	0.122458	PA01	0.360494
PA2410	Q9I171	œÜKZ	0.532	PA2410	0.625136	0.0647076	PA01	0.271254
PA2417	Q9I164	œÜKZ	0.45	PA2417	-0.316701	0.110889	PA01	0.342314
PA2447	Q9I135	œÜKZ	0.381	PA2447	0.0402306	0.935855	PA01	0.968018
PA2448	Q9I134	œÜKZ	0.28	PA2448	0.122075	0.787337	PA01	0.896549
PA2449	Q9I133	œÜKZ	0.45	PA2449	-0.186254	0.0373105	PA01	0.207671
PA2450	Q9I132	œÜKZ	0.478	PA2450	0.0165083	0.934016	PA01	0.967063
PA2453	Q9I129	œÜKZ	0.213	PA2453	-0.220972	0.616371	PA01	0.806007
PA2454	Q9I128	œÜKZ	0.363	PA2454	0.512025	0.102122	PA01	0.330035
PA2455	Q9I127	œÜKZ	0.42	PA2455	0.539512	0.378939	PA01	0.628616
PA2459	Q9I123	œÜKZ	0.372	PA2459	-0.0152822	0.975123	PA01	0.988579
PA2461	Q9I121	œÜKZ	0.249	PA2461	0.237888	0.12699	PA01	0.367931
PA2462	Q9I120	œÜKZ	0.394	PA2462	1.20111	0.00721278	PA01	0.108413
PA2463	Q9I119	œÜKZ	0.307	PA2463	1.9278	0.0033043	PA01	0.0872963
PA2464	Q9I118	œÜKZ	0.457	PA2464	-0.0648987	0.886038	PA01	0.950339
PA2469	Q9I113	œÜKZ	0.571	PA2469	0.324546	0.0346617	PA01	0.203749
PA2471	Q9I111	œÜKZ	0.307	PA2471	0.537443	0.0844954	PA01	0.304449
PA2475	Q9I107	œÜKZ	0.605	PA2475	-0.181701	0.796947	PA01	0.901388
PA2479	Q9I103	œÜKZ	0.322	PA2479	-0.0993008	0.576871	PA01	0.779255
PA2481	Q9I101	œÜKZ	0.425	PA2481	1.00303	0.109663	PA01	0.340623
PA2482	Q9I100	œÜKZ	0.221	PA2482	0.178773	0.614902	PA01	0.804372
PA2483	Q9I0Z9	œÜKZ	0.272	PA2483	0.080063	0.709724	PA01	0.8577
PA2484	Q9I0Z8	œÜKZ	0.59	PA2484	-0.323105	0.0581866	PA01	0.256525
PA2490	Q9I0Z2	œÜKZ	0.374	PA2490	-2.32269	0.0254779	PA01	0.175334
PA2491	Q9I0Z1	œÜKZ	0.266	PA2491	-0.177785	0.321863	PA01	0.578484
PA2496	Q9I0Y6	œÜKZ	0.567	PA2496	-0.0889567	0.802547	PA01	0.904375
PA2497	Q9I0Y5	œÜKZ	0.238	PA2497	0.568131	0.00692434	PA01	0.105388
PA2502	Q9I0Y0	œÜKZ	0.255	PA2502	-0.122362	0.534127	PA01	0.752684
PA2503	Q9I0X9	œÜKZ	0.382	PA2503	0.38434	0.110585	PA01	0.34201
PA2504	Q9I0X8	œÜKZ	0.439	PA2504	-0.459694	0.234892	PA01	0.495185
PA2523	G3XD16	œÜKZ	0.592	PA2523	-0.422127	0.497439	PA01	0.724338
PA2528	Q9I0V5	œÜKZ	0.586	PA2528	-0.359007	0.422607	PA01	0.668444
PA2529	Q9I0V4	œÜKZ	0.532	PA2529	-0.33694	0.0206897	PA01	0.161125
PA2530	Q9I0V3	œÜKZ	0.302	PA2530	-0.588126	0.013186	PA01	0.138221
PA2535	Q9I0U9	œÜKZ	0.485	PA2535	-0.585477	0.0209646	PA01	0.162575
PA2537	Q9I0U7	œÜKZ	0.376	PA2537	0.883535	0.00197518	PA01	0.0724496
PA2540	Q9I0U4	œÜKZ	0.583	PA2540	-0.115723	0.724914	PA01	0.862888
PA2543	Q9I0U1	œÜKZ	0.452	PA2543	-0.239759	0.547253	PA01	0.760203
PA2546	Q9I0T8	œÜKZ	0.426	PA2546	0.60701	0.00760643	PA01	0.109844
PA2550	Q9I0T4	œÜKZ	0.188	PA2550	0.36222	0.0299831	PA01	0.19153
PA2551	Q9I0T3	œÜKZ	0.296	PA2551	0.349052	0.207014	PA01	0.463838
PA2552	Q9I0T2	œÜKZ	0.233	PA2552	1.31591	0.00373603	PA01	0.0907533
PA2553	Q9I0T1	œÜKZ	0.286	PA2553	1.14859	0.0139423	PA01	0.14011
PA2554	Q9I0T0	œÜKZ	0.176	PA2554	1.19773	0.00727085	PA01	0.108413
PA2556	Q9I0S8	œÜKZ	0.376	PA2556	-0.30676	0.240461	PA01	0.500573
PA2559	Q9I0S5	œÜKZ	0.475	PA2559	0.0501636	0.925039	PA01	0.961877
PA2560	Q9I0S4	œÜKZ	0.571	PA2560	-0.505563	0.0501027	PA01	0.238053
PA2562	Q9I0S3	œÜKZ	0.376	PA2562	-0.610597	0.290251	PA01	0.550037
PA2566	Q9I0R9	œÜKZ	0.316	PA2566	0.195655	0.549804	PA01	0.760909
PA2567	Q9I0R8	œÜKZ	0.338	PA2567	0.645627	0.36842	PA01	0.619455
PA2571	Q9I0R5	œÜKZ	0.592	PA2571	-0.699857	0.0388683	PA01	0.210589
PA2572	Q9I0R4	œÜKZ	0.192	PA2572	-0.277688	0.314533	PA01	0.572323
PA2575	Q9I0R1	œÜKZ	0.288	PA2575	0.242907	0.339601	PA01	0.5898
PA2577	Q9I0Q9	œÜKZ	0.362	PA2577	0.233205	0.0521292	PA01	0.242038
PA2581	Q9I0Q5	œÜKZ	0.509	PA2581	-0.154394	0.686683	PA01	0.846321
PA2582	Q9I0Q4	œÜKZ	0.312	PA2582	0.274846	0.0550643	PA01	0.249172
PA2588	Q9I0P9	œÜKZ	0.313	PA2588	1.60592	0.0754272	PA01	0.288495
PA2592	Q9I0P5	œÜKZ	0.375	PA2592	-0.42748	0.386184	PA01	0.635988
PA2594	Q9I0P3	œÜKZ	0.309	PA2594	-0.061915	0.805058	PA01	0.905258
PA2598	Q9I0N9	œÜKZ	0.456	PA2598	0.285297	0.406302	PA01	0.657306
PA2601	Q9I0N6	œÜKZ	0.193	PA2601	-0.456036	0.024985	PA01	0.174831
PA2603	Q9I0N4	œÜKZ	0.377	PA2603	-0.200846	0.60794	PA01	0.801862
PA2607	Q9I0N1	œÜKZ	0.399	PA2607	0.694334	0.0612399	PA01	0.26303
PA2608	Q9I0N0	œÜKZ	0.261	PA2608	-0.337138	0.604418	PA01	0.800363
PA2609	Q9I0M9	œÜKZ	0.441	PA2609	-0.340934	0.0477535	PA01	0.232307
PA2610	Q9I0M8	œÜKZ	0.311	PA2610	-0.364376	0.135397	PA01	0.381147
PA2613	Q9I0M5	œÜKZ	0.253	PA2613	0.00186188	0.983651	PA01	0.992
PA2630	Q9I0K8	œÜKZ	0.341	PA2630	0.256778	0.175989	PA01	0.432659
PA2631	Q9I0K7	œÜKZ	0.587	PA2631	0.2608	0.275572	PA01	0.538229
PA2632	Q9I0K6	œÜKZ	0.469	PA2632	-0.859608	0.00830667	PA01	0.113398
PA2633	Q9I0K5	œÜKZ	0.494	PA2633	-0.956505	0.0662108	PA01	0.27411
PA2634	Q9I0K4	œÜKZ	0.186	PA2634	-0.56989	0.00756093	PA01	0.109844
PA2650	Q9I0I8	œÜKZ	0.477	PA2650	-0.092713	0.328455	PA01	0.582363
PA2659	Q9I0H9	œÜKZ	0.422	PA2659	-1.24283	0.0512635	PA01	0.239916
PA2660	Q9I0H8	œÜKZ	0.177	PA2660	-0.42872	0.141286	PA01	0.388775
PA2667	Q9I0H1	œÜKZ	0.389	PA2667	-0.129582	0.430191	PA01	0.674622
PA2679	Q9I0F9	œÜKZ	0.413	PA2679	0.0132518	0.962172	PA01	0.982803
PA2681	Q9I0F7	œÜKZ	0.275	PA2681	-1.61051	0.0842354	PA01	0.30411
PA2682	Q9I0F6	œÜKZ	0.21	PA2682	-1.44402	0.000398795	PA01	0.0413156
PA2683	Q9I0F5	œÜKZ	0.226	PA2683	-0.106008	0.449432	PA01	0.688893
PA2691	Q9I0F1	œÜKZ	0.461	PA2691	-0.119487	0.730919	PA01	0.866686
PA2692	Q9I0F0	œÜKZ	0.472	PA2692	0.089078	0.397931	PA01	0.648816
PA2695	Q9I0E7	œÜKZ	0.707	PA2695	-0.42338	0.257635	PA01	0.520271
PA2698	Q9I0E4	œÜKZ	0.642	PA2698	-0.666484	0.031474	PA01	0.196005
PA2699	Q9I0E3	œÜKZ	0.397	PA2699	-0.10086	0.761639	PA01	0.883407
PA2705	Q9I0D7	œÜKZ	0.278	PA2705	0.0701757	0.641529	PA01	0.822425
PA2707	Q9I0D5	œÜKZ	0.379	PA2707	0.468191	0.0360717	PA01	0.20534
PA2713	Q9I0C9	œÜKZ	0.924	PA2713	-0.545647	0.0677596	PA01	0.275297
PA2718	Q9I0C4	œÜKZ	0.902	PA2718	-0.846282	0.0672305	PA01	0.275297
PA2720	Q9I0C2	œÜKZ	0.34	PA2720	-0.455352	0.0311704	PA01	0.194775
PA2721	Q9I0C1	œÜKZ	0.433	PA2721	-1.03526	0.00586415	PA01	0.0990166
PA2722	Q9I0C0	œÜKZ	0.415	PA2722	0.252118	0.847763	PA01	0.929705
PA2725	Q9I0B7	œÜKZ	0.256	PA2725	-0.132906	0.675388	PA01	0.839939
PA2727	Q9I0B5	œÜKZ	0.672	PA2727	-0.0214497	0.822357	PA01	0.915172
PA2728	Q9I0B4	œÜKZ	0.572	PA2728	-0.178886	0.335819	PA01	0.586842
PA2729	Q9I0B3	œÜKZ	0.264	PA2729	-0.205515	0.536653	PA01	0.753512
PA2730	Q9I0B2	œÜKZ	0.309	PA2730	0.66405	0.000190399	PA01	0.036757
PA2731	Q9I0B1	œÜKZ	0.774	PA2731	2.37407	0.0972676	PA01	0.325281
PA2734	Q9I0A8	œÜKZ	0.214	PA2734	0.364134	0.286393	PA01	0.546276
PA2735	Q9I0A7	œÜKZ	0.294	PA2735	0.220039	0.111009	PA01	0.342314
PA2737	Q9I0A5	œÜKZ	0.214	PA2737	0.335386	0.101827	PA01	0.330035
PA2745	Q9I098	œÜKZ	0.46	PA2745	0.0851878	0.79143	PA01	0.89857
PA2750	Q9I093	œÜKZ	0.288	PA2750	-0.387437	0.0726219	PA01	0.284082
PA2753	Q9I090	œÜKZ	0.489	PA2753	-1.01412	0.42215	PA01	0.668444
PA2754	Q9I089	œÜKZ	0.209	PA2754	-0.268426	0.687975	PA01	0.846857
PA2756	Q9I087	œÜKZ	0.348	PA2756	-0.308923	0.29309	PA01	0.55358
PA2758	Q9I085	œÜKZ	0.779	PA2758	-0.120161	0.457314	PA01	0.694587
PA2760	Q9I083	œÜKZ	0.227	PA2760	1.39208	7.92534e-07	PA01	0.0013946
PA2762	Q9I081	œÜKZ	0.721	PA2762	-0.09258	0.716783	PA01	0.861172
PA2764	Q9I079	œÜKZ	0.301	PA2764	-0.737416	0.21104	PA01	0.466467
PA2765	Q9I078	œÜKZ	0.251	PA2765	-0.375486	0.0169046	PA01	0.150135
PA2766	Q9I077	œÜKZ	0.314	PA2766	-0.372447	0.00385638	PA01	0.0912593
PA2769	Q9I074	œÜKZ	0.149	PA2769	0.955869	0.0737352	PA01	0.284913
PA2770	Q9I073	œÜKZ	0.348	PA2770	-0.182593	0.584338	PA01	0.783103
PA2771	Q9I072	œÜKZ	0.394	PA2771	0.731334	0.127349	PA01	0.368387
PA2776	Q9I067	œÜKZ	0.276	PA2776	0.895472	0.016754	PA01	0.149353
PA2781	Q9I062	œÜKZ	0.58	PA2781	-0.80828	0.182285	PA01	0.441042
PA2793	Q9I050	œÜKZ	0.748	PA2793	0.0306803	0.923162	PA01	0.961877
PA2794	G3XCV3	œÜKZ	0.255	PA2794	0.0720763	0.71148	PA01	0.858277
PA2797	Q9I046	œÜKZ	0.289	PA2797	0.125453	0.490906	PA01	0.720008
PA2798	Q9I045	œÜKZ	0.164	PA2798	-0.421928	0.0214592	PA01	0.16606
PA2799	Q9I044	œÜKZ	0.525	PA2799	-0.424916	0.246414	PA01	0.508444
PA2800	Q9I043	œÜKZ	0.142	PA2800	0.208442	0.278815	PA01	0.541316
PA2801	Q9I042	œÜKZ	0.413	PA2801	-0.0582599	0.835523	PA01	0.922411
PA2802	Q9I041	œÜKZ	0.379	PA2802	0.249515	0.0579744	PA01	0.256205
PA2805	Q9I038	œÜKZ	0.242	PA2805	-1.02526	0.0149195	PA01	0.143976
PA2812	Q9I031	œÜKZ	0.267	PA2812	0.289719	0.0908971	PA01	0.313651
PA2813	Q9I030	œÜKZ	0.405	PA2813	0.0920034	0.507903	PA01	0.731731
PA2815	Q9I028	œÜKZ	0.454	PA2815	-0.262965	0.359025	PA01	0.610809
PA2817	Q9I026	œÜKZ	0.2	PA2817	-0.219789	0.328012	PA01	0.582363
PA2821	Q9I022	œÜKZ	0.279	PA2821	-0.208046	0.370269	PA01	0.620164
PA2822	Q9I021	œÜKZ	0.549	PA2822	-0.839084	0.0372239	PA01	0.207503
PA2823	Q9I020	œÜKZ	0.144	PA2823	-0.321079	0.0147625	PA01	0.143251
PA2826	Q9I017	œÜKZ	0.361	PA2826	-0.552932	0.000460448	PA01	0.0413156
PA2828	Q9I015	œÜKZ	0.343	PA2828	0.139327	0.575001	PA01	0.777694
PA2829	Q9I014	œÜKZ	0.182	PA2829	0.301829	0.515861	PA01	0.738932
PA2831	Q9I012	œÜKZ	0.47	PA2831	-0.366307	0.0522717	PA01	0.24239
PA2833	Q9I010	œÜKZ	0.325	PA2833	0.350079	0.0167758	PA01	0.149353
PA2834	Q9I009	œÜKZ	0.294	PA2834	-0.201944	0.155195	PA01	0.407888
PA2839	Q9I004	œÜKZ	0.156	PA2839	0.259843	0.146867	PA01	0.396401
PA2841	Q9I002	œÜKZ	0.318	PA2841	-0.295931	0.43478	PA01	0.677709
PA2842	Q9I001	œÜKZ	0.299	PA2842	0.115436	0.536559	PA01	0.753512
PA2843	Q9I000	œÜKZ	0.474	PA2843	-0.173786	0.141729	PA01	0.388854
PA2844	Q9HZZ9	œÜKZ	0.663	PA2844	0.291636	0.835419	PA01	0.922411
PA2846	Q9HZZ7	œÜKZ	0.407	PA2846	-0.822394	0.0426408	PA01	0.220325
PA2848	Q9HZZ5	œÜKZ	0.501	PA2848	0.535177	0.327699	PA01	0.582363
PA2854	Q9HZZ0	œÜKZ	0.385	PA2854	-0.155093	0.319891	PA01	0.577158
PA2857	Q9HZY7	œÜKZ	0.408	PA2857	-0.167126	0.201117	PA01	0.458912
PA2871	Q9HZX5	œÜKZ	0.478	PA2871	-0.422764	0.00833959	PA01	0.113398
PA2872	Q9HZX4	œÜKZ	0.479	PA2872	-0.188507	0.593618	PA01	0.791708
PA2875	Q9HZX1	œÜKZ	0.499	PA2875	-0.298748	0.454202	PA01	0.69268
PA2877	Q9HZX0	œÜKZ	0.621	PA2877	-0.0958019	0.256983	PA01	0.51992
PA2883	Q9HZW4	œÜKZ	0.686	PA2883	0.881577	0.154841	PA01	0.407888
PA2895	Q9HZV2	œÜKZ	0.245	PA2895	-0.45105	0.263579	PA01	0.525725
PA2896	Q9HZV1	œÜKZ	0.325	PA2896	0.728662	0.0521133	PA01	0.242038
PA2897	Q9HZV0	œÜKZ	0.654	PA2897	-0.546286	0.00725858	PA01	0.108413
PA2899	Q9HZU8	œÜKZ	0.476	PA2899	-0.383012	0.00972243	PA01	0.121299
PA2900	Q9HZU7	œÜKZ	0.718	PA2900	-0.26841	0.609641	PA01	0.801862
PA2901	Q9HZU6	œÜKZ	0.632	PA2901	0.478186	0.521138	PA01	0.743788
PA2902	Q9HZU5	œÜKZ	0.452	PA2902	-0.268052	0.0332723	PA01	0.20007
PA2906	Q9HZU1	œÜKZ	0.271	PA2906	0.559192	0.00216588	PA01	0.0745687
PA2911	Q9HZT6	œÜKZ	0.601	PA2911	-0.0709434	0.851244	PA01	0.932049
PA2912	Q9HZT5	œÜKZ	0.427	PA2912	0.560922	0.210214	PA01	0.466116
PA2913	Q9HZT4	œÜKZ	0.561	PA2913	0.14523	0.651154	PA01	0.828574
PA2915	Q9HZT2	œÜKZ	0.551	PA2915	-0.502742	0.003587	PA01	0.0888993
PA2918	Q9HZS9	œÜKZ	0.407	PA2918	-0.616519	0.0227946	PA01	0.169514
PA2927	Q9HZS0	œÜKZ	0.391	PA2927	0.0718955	0.836526	PA01	0.922466
PA2941	Q9HZQ6	œÜKZ	0.771	PA2941	-0.204104	0.424921	PA01	0.670612
PA2942	Q9HZQ5	œÜKZ	0.273	PA2942	-0.0695131	0.374221	PA01	0.624781
PA2943	Q9HZQ4	œÜKZ	0.562	PA2943	-2.65622	0.317405	PA01	0.574789
PA2953	Q9HZP5	œÜKZ	0.219	PA2953	0.141366	0.333069	PA01	0.585759
PA2954	Q9HZP4	œÜKZ	0.301	PA2954	-0.0890987	0.293563	PA01	0.55419
PA2955	Q9HZP3	œÜKZ	0.312	PA2955	0.332469	0.29563	PA01	0.555608
PA2956	Q9HZP2	œÜKZ	0.393	PA2956	0.504841	0.00520446	PA01	0.0955115
PA2957	Q9HZP1	œÜKZ	0.384	PA2957	-0.147602	0.360271	PA01	0.612292
PA2958	Q9HZP0	œÜKZ	0.362	PA2958	-0.287751	0.0649559	PA01	0.271984
PA2959	Q9HZN9	œÜKZ	0.387	PA2959	-0.494003	0.0834537	PA01	0.302478
PA2971	Q9HZN3	œÜKZ	0.489	PA2971	-0.161996	0.303819	PA01	0.560954
PA2972	Q9HZN2	œÜKZ	0.493	PA2972	-0.244263	0.154185	PA01	0.406965
PA2973	Q9HZN1	œÜKZ	0.74	PA2973	0.148761	0.677937	PA01	0.841799
PA2974	Q9HZN0	œÜKZ	0.33	PA2974	0.457039	0.0735649	PA01	0.284913
PA2980	Q9HZM4	œÜKZ	0.242	PA2980	0.109552	0.457626	PA01	0.694773
PA2982	Q9HZM2	œÜKZ	0.586	PA2982	-0.422923	0.535275	PA01	0.753411
PA2983	Q9HZM1	œÜKZ	0.428	PA2983	-0.0153022	0.983886	PA01	0.992
PA2986	Q9HZL8	œÜKZ	0.813	PA2986	0.131767	0.802357	PA01	0.904375
PA2989	Q9HZL5	œÜKZ	0.315	PA2989	0.827829	0.152656	PA01	0.404582
PA2990	Q9HZL4	œÜKZ	0.251	PA2990	-0.653721	0.109876	PA01	0.340623
PA2993	Q9HZL2	œÜKZ	0.425	PA2993	-0.212779	0.561496	PA01	0.7684
PA3001	Q9HZK4	œÜKZ	0.3	PA3001	0.331734	0.077354	PA01	0.291059
PA3003	Q9HZK2	œÜKZ	0.36	PA3003	-0.283072	0.409949	PA01	0.660225
PA3004	Q9HZK1	œÜKZ	0.428	PA3004	0.00795066	0.973358	PA01	0.987971
PA3009	Q9HZJ7	œÜKZ	0.57	PA3009	-0.318287	0.121703	PA01	0.359425
PA3010	Q9HZJ6	œÜKZ	0.685	PA3010	0.158497	0.457824	PA01	0.694787
PA3012	Q9HZJ4	œÜKZ	0.542	PA3012	0.351836	0.368498	PA01	0.619455
PA3015	Q9HZJ1	œÜKZ	0.36	PA3015	0.00354622	0.993209	PA01	0.997461
PA3017	Q9HZI9	œÜKZ	0.403	PA3017	-0.204264	0.325541	PA01	0.581259
PA3018	Q9HZI8	œÜKZ	0.368	PA3018	1.25669	0.0328818	PA01	0.199423
PA3020	Q9HZI6	œÜKZ	0.345	PA3020	-0.267229	0.108775	PA01	0.339444
PA3021	Q9HZI5	œÜKZ	0.422	PA3021	-0.478747	0.438137	PA01	0.680212
PA3022	Q9HZI4	œÜKZ	0.437	PA3022	0.222212	0.0737675	PA01	0.284913
PA3023	Q9HZI3	œÜKZ	0.487	PA3023	1.00961	0.0578385	PA01	0.256205
PA3026	Q9HZI0	œÜKZ	0.259	PA3026	-0.00124946	0.995307	PA01	0.998508
PA3034	Q9HZH4	œÜKZ	0.421	PA3034	-0.19216	0.339281	PA01	0.589765
PA3038	Q9HZH0	œÜKZ	0.229	PA3038	0.205238	0.327369	PA01	0.582059
PA3040	Q9HZG8	œÜKZ	0.36	PA3040	-0.132148	0.816863	PA01	0.911379
PA3042	Q9HZG6	œÜKZ	0.405	PA3042	0.624703	0.192004	PA01	0.449044
PA3046	Q9HZG2	œÜKZ	0.269	PA3046	-0.21266	0.459749	PA01	0.695133
PA3047	Q9HZG1	œÜKZ	0.366	PA3047	0.330634	0.354522	PA01	0.606523
PA3052	Q9HZF6	œÜKZ	0.214	PA3052	-0.316357	0.0898592	PA01	0.312877
PA3053	Q9HZF5	œÜKZ	0.301	PA3053	0.525837	0.0710907	PA01	0.279486
PA3054	Q9HZF4	œÜKZ	0.221	PA3054	-0.163483	0.708725	PA01	0.857658
PA3055	Q9HZF3	œÜKZ	0.391	PA3055	-0.209633	0.177469	PA01	0.433394
PA3056	Q9HZF2	œÜKZ	0.402	PA3056	-0.502083	0.179721	PA01	0.437146
PA3057	Q9HZF1	œÜKZ	0.708	PA3057	-0.516179	0.0555831	PA01	0.250393
PA3066	Q9HZE2	œÜKZ	0.801	PA3066	-0.0846078	0.86211	PA01	0.938066
PA3067	Q9HZE1	œÜKZ	0.455	PA3067	0.268009	0.171175	PA01	0.427652
PA3070	Q9HZD8	œÜKZ	0.166	PA3070	-0.0936118	0.735823	PA01	0.867353
PA3071	Q9HZD7	œÜKZ	0.349	PA3071	-0.958639	0.00216686	PA01	0.0745687
PA3074	Q9HZD4	œÜKZ	0.397	PA3074	-0.312035	0.0552103	PA01	0.249398
PA3076	Q9HZD2	œÜKZ	0.428	PA3076	-0.535973	0.118582	PA01	0.353625
PA3077	Q9HZD1	œÜKZ	0.36	PA3077	-0.630334	0.0219285	PA01	0.166545
PA3080	Q9HZC8	œÜKZ	0.384	PA3080	-0.229435	0.16521	PA01	0.419952
PA3081	Q9HZC7	œÜKZ	0.274	PA3081	-0.183939	0.537037	PA01	0.753512
PA3084	Q9HZC4	œÜKZ	0.475	PA3084	0.000127373	0.998917	PA01	0.999285
PA3085	Q9HZC3	œÜKZ	0.261	PA3085	-0.465618	0.0871947	PA01	0.310004
PA3087	Q9HZC1	œÜKZ	0.407	PA3087	-0.28509	0.0321601	PA01	0.198258
PA3091	Q9HZB7	œÜKZ	0.263	PA3091	-1.08322	0.0329341	PA01	0.199423
PA3094	Q9HZB4	œÜKZ	0.427	PA3094	-0.152053	0.509957	PA01	0.732963
PA3106	Q51576	œÜKZ	0.139	PA3106	0.583346	0.128002	PA01	0.368441
PA3119	G3XCZ7	œÜKZ	0.483	PA3119	-0.505583	0.0660411	PA01	0.273716
PA3122	Q9HZA2	œÜKZ	0.301	PA3122	-0.5218	0.0127374	PA01	0.137176
PA3123	Q9HZA1	œÜKZ	0.405	PA3123	0.00840436	0.981506	PA01	0.991722
PA3124	Q9HZA0	œÜKZ	0.43	PA3124	-0.0477552	0.749073	PA01	0.874694
PA3125	Q9HZ99	œÜKZ	0.549	PA3125	0.00151768	0.997036	PA01	0.998508
PA3127	Q9HZ97	œÜKZ	0.273	PA3127	0.123657	0.613585	PA01	0.803396
PA3128	Q9HZ96	œÜKZ	0.459	PA3128	-0.223003	0.23211	PA01	0.493112
PA3130	Q9HZ94	œÜKZ	0.427	PA3130	-0.042063	0.774702	PA01	0.890257
PA3131	Q9HZ93	œÜKZ	0.214	PA3131	-0.639079	0.00981428	PA01	0.121618
PA3133	Q9HZ91	œÜKZ	0.341	PA3133	-0.379095	0.07833	PA01	0.291482
PA3135	Q9HZ90	œÜKZ	0.172	PA3135	0.274009	0.206884	PA01	0.463838
PA3170	Q9HZ64	œÜKZ	0.43	PA3170	0.00610275	0.972727	PA01	0.987901
PA3173	Q9HZ61	œÜKZ	0.383	PA3173	0.0432112	0.811699	PA01	0.908271
PA3174	Q9HZ60	œÜKZ	0.978	PA3174	0.61642	0.557827	PA01	0.765187
PA3180	Q9HZ54	œÜKZ	0.472	PA3180	-0.28666	0.204437	PA01	0.46121
PA3185	Q9HZ52	œÜKZ	0.245	PA3185	0.351956	0.148905	PA01	0.399257
PA3190	Q9HZ48	œÜKZ	0.381	PA3190	4.42193	0.000349271	PA01	0.0413156
PA3196	Q9HZ44	œÜKZ	0.166	PA3196	-0.124502	0.569689	PA01	0.773934
PA3197	Q9HZ43	œÜKZ	0.211	PA3197	-0.165012	0.443047	PA01	0.683675
PA3198	Q9HZ42	œÜKZ	0.264	PA3198	-0.1702	0.285015	PA01	0.545065
PA3199	Q9HZ41	œÜKZ	0.36	PA3199	0.836931	0.207823	PA01	0.464121
PA3202	Q9HZ38	œÜKZ	0.421	PA3202	-0.632242	0.00114465	PA01	0.0600347
PA3204	Q9HZ36	œÜKZ	0.339	PA3204	-0.571573	0.0145374	PA01	0.142286
PA3205	Q9HZ35	œÜKZ	0.456	PA3205	-1.16173	0.0193458	PA01	0.158284
PA3208	Q9HZ32	œÜKZ	0.485	PA3208	-0.0668635	0.664632	PA01	0.83432
PA3211	Q9HZ29	œÜKZ	0.591	PA3211	-0.48425	0.308147	PA01	0.566275
PA3212	Q9HZ28	œÜKZ	0.327	PA3212	0.335576	0.293004	PA01	0.55358
PA3213	Q9HZ27	œÜKZ	0.776	PA3213	-0.291636	0.545552	PA01	0.759425
PA3214	Q9HZ26	œÜKZ	0.418	PA3214	-0.165371	0.719415	PA01	0.861513
PA3215	Q9HZ25	œÜKZ	0.502	PA3215	-0.026759	0.922024	PA01	0.961178
PA3225	Q9HZ15	œÜKZ	0.265	PA3225	0.160244	0.509312	PA01	0.732897
PA3226	Q9HZ14	œÜKZ	0.298	PA3226	-0.1596	0.303479	PA01	0.560786
PA3228	Q9HZ12	œÜKZ	0.8	PA3228	0.117417	0.749499	PA01	0.874694
PA3230	Q9HZ10	œÜKZ	0.219	PA3230	0.00937612	0.926784	PA01	0.962839
PA3233	Q9HZ07	œÜKZ	0.609	PA3233	1.05367	0.000551042	PA01	0.0413156
PA3238	Q9HZ02	œÜKZ	0.302	PA3238	0.37175	0.361143	PA01	0.612388
PA3239	Q9HZ01	œÜKZ	0.227	PA3239	0.420904	0.488714	PA01	0.718531
PA3240	Q9HZ00	œÜKZ	0.25	PA3240	-0.0669704	0.641707	PA01	0.822425
PA3248	Q9HYZ2	œÜKZ	0.33	PA3248	0.304411	0.568209	PA01	0.772494
PA3250	Q9HYZ0	œÜKZ	0.31	PA3250	-0.730857	0.420371	PA01	0.667537
PA3255	Q9HYY5	œÜKZ	0.469	PA3255	0.141938	0.526181	PA01	0.746916
PA3256	Q9HYY4	œÜKZ	0.235	PA3256	0.276728	0.0677735	PA01	0.275297
PA3259	Q9HYY1	œÜKZ	0.21	PA3259	-0.826092	0.00356234	PA01	0.0888887
PA3260	Q9HYY0	œÜKZ	0.42	PA3260	-0.230146	0.16046	PA01	0.415069
PA3262	Q9HYX8	œÜKZ	0.507	PA3262	-0.181208	0.677742	PA01	0.841799
PA3268	Q9HYX3	œÜKZ	0.641	PA3268	0.202665	0.735879	PA01	0.867353
PA3270	Q9HYX1	œÜKZ	0.39	PA3270	-0.434367	0.00629036	PA01	0.103005
PA3272	Q9HYW9	œÜKZ	0.29	PA3272	-0.440668	0.018944	PA01	0.158284
PA3273	Q9HYW8	œÜKZ	0.236	PA3273	2.59418	0.102916	PA01	0.330845
PA3277	Q9HYW4	œÜKZ	0.364	PA3277	-0.240945	0.0382186	PA01	0.20892
PA3282	Q9HYW1	œÜKZ	0.348	PA3282	1.46068	0.100754	PA01	0.329207
PA3283	Q9HYW0	œÜKZ	0.227	PA3283	0.470828	0.460691	PA01	0.695188
PA3285	Q9HYV8	œÜKZ	0.405	PA3285	-0.764069	0.0921426	PA01	0.315868
PA3286	Q9HYV7	œÜKZ	0.341	PA3286	-0.26688	0.0925661	PA01	0.316433
PA3287	Q9HYV6	œÜKZ	0.38	PA3287	-0.503972	0.237746	PA01	0.498885
PA3288	Q9HYV5	œÜKZ	0.267	PA3288	0.708256	0.140194	PA01	0.387513
PA3293	Q9HYV0	œÜKZ	0.25	PA3293	-0.194768	0.680756	PA01	0.84259
PA3295	Q9HYU8	œÜKZ	0.45	PA3295	1.07409	0.0167622	PA01	0.149353
PA3297	Q9HYU6	œÜKZ	0.158	PA3297	0.0463519	0.753644	PA01	0.877298
PA3301	Q9HYU2	œÜKZ	0.439	PA3301	-0.257812	0.453845	PA01	0.69268
PA3302	G3XD52	œÜKZ	0.565	PA3302	-0.220804	0.287883	PA01	0.547389
PA3306	Q9HYT8	œÜKZ	0.381	PA3306	-0.663559	0.0990781	PA01	0.327699
PA3309	Q9HYT5	œÜKZ	0.424	PA3309	-0.227692	0.722428	PA01	0.862542
PA3312	Q9HYT2	œÜKZ	0.205	PA3312	0.16728	0.445522	PA01	0.686051
PA3313	Q9HYT1	œÜKZ	0.469	PA3313	-0.920378	0.0932754	PA01	0.317379
PA3317	Q9HYS7	œÜKZ	0.528	PA3317	-0.355089	0.461342	PA01	0.695188
PA3321	Q9HYS4	œÜKZ	0.472	PA3321	-0.147845	0.247037	PA01	0.50846
PA3322	Q9HYS3	œÜKZ	0.231	PA3322	0.0999737	0.520981	PA01	0.743788
PA3327	Q9HYR8	œÜKZ	0.178	PA3327	0.0776831	0.918191	PA01	0.96091
PA3328	Q9HYR7	œÜKZ	0.349	PA3328	0.127913	0.690604	PA01	0.846966
PA3329	Q9HYR6	œÜKZ	0.49	PA3329	-0.502066	0.377803	PA01	0.628473
PA3330	Q9HYR5	œÜKZ	0.299	PA3330	0.209707	0.784099	PA01	0.894912
PA3331	Q9HYR4	œÜKZ	0.472	PA3331	-0.196134	0.789197	PA01	0.897334
PA3332	Q9HYR3	œÜKZ	0.453	PA3332	1.24124	0.044978	PA01	0.226774
PA3334	Q9HYR1	œÜKZ	0.444	PA3334	0.4552	0.801256	PA01	0.904032
PA3335	Q9HYR0	œÜKZ	0.346	PA3335	-1.32905	0.428531	PA01	0.673935
PA3341	Q9HYQ4	œÜKZ	0.618	PA3341	0.112749	0.696406	PA01	0.851493
PA3345	Q9HYQ0	œÜKZ	0.318	PA3345	-0.736073	0.260122	PA01	0.522237
PA3346	Q9HYP9	œÜKZ	0.453	PA3346	-0.134298	0.508187	PA01	0.731853
PA3347	Q9HYP8	œÜKZ	0.231	PA3347	-0.123746	0.651474	PA01	0.828574
PA3349	Q9HYP7	œÜKZ	0.292	PA3349	2.4572	0.00230527	PA01	0.0749602
PA3352	Q9HYP4	œÜKZ	0.448	PA3352	0.673336	0.000453754	PA01	0.0413156
PA3353	Q9HYP3	œÜKZ	0.375	PA3353	1.17839	0.000183831	PA01	0.036757
PA3354	Q9HYP2	œÜKZ	0.377	PA3354	-0.266478	0.398749	PA01	0.648816
PA3356	Q9HYP0	œÜKZ	0.209	PA3356	0.877952	0.00625264	PA01	0.102846
PA3383	Q9HYL8	œÜKZ	0.372	PA3383	-0.935973	0.0203654	PA01	0.159471
PA3398	Q9HYK6	œÜKZ	0.351	PA3398	-0.338843	0.173934	PA01	0.429045
PA3413	Q9HYJ2	œÜKZ	0.297	PA3413	-0.0461885	0.891804	PA01	0.952019
PA3414	Q9HYJ1	œÜKZ	0.487	PA3414	-0.480624	0.057293	PA01	0.254637
PA3415	Q9HYJ0	œÜKZ	0.353	PA3415	-0.636653	0.156686	PA01	0.409347
PA3416	Q9HYI9	œÜKZ	0.323	PA3416	-0.626077	0.212111	PA01	0.466778
PA3419	Q9HYI6	œÜKZ	0.416	PA3419	-0.657406	0.0864403	PA01	0.308231
PA3423	Q9HYI2	œÜKZ	0.254	PA3423	-1.23692	0.256759	PA01	0.519854
PA3425	Q9HYI0	œÜKZ	0.934	PA3425	-0.153901	0.502336	PA01	0.727103
PA3426	Q9HYH9	œÜKZ	0.407	PA3426	-0.454305	0.124258	PA01	0.363033
PA3427	Q9HYH8	œÜKZ	0.51	PA3427	-0.468439	0.190373	PA01	0.447584
PA3433	Q9HYH2	œÜKZ	0.253	PA3433	0.193458	0.425016	PA01	0.670612
PA3435	Q9HYH1	œÜKZ	0.591	PA3435	-0.175156	0.550311	PA01	0.760909
PA3440	Q9HYG6	œÜKZ	0.364	PA3440	-0.0624079	0.594428	PA01	0.792283
PA3450	Q9HYF6	œÜKZ	0.42	PA3450	1.18985	0.063877	PA01	0.269311
PA3453	Q9HYF3	œÜKZ	0.323	PA3453	0.260642	0.0643991	PA01	0.270376
PA3455	Q9HYF1	œÜKZ	0.337	PA3455	-0.216523	0.420633	PA01	0.667625
PA3458	Q9HYE8	œÜKZ	0.494	PA3458	0.541532	0.282913	PA01	0.543854
PA3459	Q9HYE7	œÜKZ	0.225	PA3459	0.304366	0.105447	PA01	0.334702
PA3460	Q9HYE6	œÜKZ	0.394	PA3460	-0.315173	0.143194	PA01	0.390433
PA3461	Q9HYE5	œÜKZ	0.311	PA3461	0.196642	0.364112	PA01	0.614899
PA3463	Q9HYE3	œÜKZ	0.333	PA3463	-0.259281	0.136836	PA01	0.381589
PA3464	Q9HYE2	œÜKZ	0.448	PA3464	-0.473463	0.077683	PA01	0.291059
PA3466	Q9HYE0	œÜKZ	0.64	PA3466	0.29915	0.173547	PA01	0.428564
PA3468	Q9HYD8	œÜKZ	0.569	PA3468	0.290625	0.682262	PA01	0.842906
PA3469	Q9HYD7	œÜKZ	0.201	PA3469	-0.56001	0.0452141	PA01	0.227114
PA3470	Q9HYD6	œÜKZ	0.42	PA3470	-0.49198	0.0130241	PA01	0.137875
PA3481	Q9HYC8	œÜKZ	0.23	PA3481	-0.380829	0.0175725	PA01	0.1537
PA3483	Q9HYC6	œÜKZ	0.288	PA3483	0.206219	0.574967	PA01	0.777694
PA3488	Q9HYC1	œÜKZ	0.393	PA3488	-0.281314	0.799524	PA01	0.903189
PA3496	Q9HYB3	œÜKZ	0.594	PA3496	-0.198609	0.325845	PA01	0.581322
PA3498	Q9HYB1	œÜKZ	0.309	PA3498	1.28142	0.0135776	PA01	0.139524
PA3500	Q9HYA9	œÜKZ	0.279	PA3500	-1.52242	0.119452	PA01	0.355065
PA3503	Q9HYA6	œÜKZ	0.32	PA3503	0.632528	0.0981569	PA01	0.326123
PA3506	Q9HYA3	œÜKZ	0.238	PA3506	0.11089	0.698412	PA01	0.85222
PA3508	Q9HYA1	œÜKZ	0.269	PA3508	0.235895	0.266981	PA01	0.528864
PA3529	Q9HY81	œÜKZ	0.439	PA3529	-0.553441	0.207863	PA01	0.464121
PA3533	Q9HY77	œÜKZ	0.382	PA3533	0.353681	0.447416	PA01	0.688111
PA3535	Q9HY75	œÜKZ	0.627	PA3535	-0.0786314	0.878284	PA01	0.946957
PA3538	Q9HY73	œÜKZ	0.341	PA3538	0.173628	0.494526	PA01	0.722103
PA3539	Q9HY72	œÜKZ	0.233	PA3539	0.753864	0.00364939	PA01	0.0893486
PA3564	Q9HY53	œÜKZ	0.737	PA3564	-0.322705	0.177142	PA01	0.433031
PA3565	Q9HY52	œÜKZ	0.285	PA3565	0.694058	0.129004	PA01	0.369678
PA3566	Q9HY51	œÜKZ	0.547	PA3566	-0.101523	0.343805	PA01	0.594177
PA3567	Q9HY50	œÜKZ	0.351	PA3567	1.00267	0.0219293	PA01	0.166545
PA3578	Q9HY42	œÜKZ	0.518	PA3578	0.0511568	0.876984	PA01	0.946111
PA3580	G3XCT4	œÜKZ	0.52	PA3580	0.124672	0.634565	PA01	0.819284
PA3594	Q9HY32	œÜKZ	0.344	PA3594	0.385986	0.145227	PA01	0.392842
PA3598	Q9HY28	œÜKZ	0.232	PA3598	1.2125	0.0421092	PA01	0.220024
PA3599	Q9HY27	œÜKZ	0.328	PA3599	-0.0301634	0.866618	PA01	0.940656
PA3602	Q9HY24	œÜKZ	0.431	PA3602	-0.370247	0.461989	PA01	0.695353
PA3606	Q9HY20	œÜKZ	0.661	PA3606	0.101002	0.807998	PA01	0.906064
PA3611	Q9HY15	œÜKZ	0.508	PA3611	-0.882044	0.00181245	PA01	0.0720758
PA3613	Q9HY13	œÜKZ	0.345	PA3613	-0.263877	0.733793	PA01	0.867107
PA3614	Q9HY12	œÜKZ	0.266	PA3614	-0.279314	0.50663	PA01	0.730471
PA3615	Q9HY11	œÜKZ	0.285	PA3615	-0.450231	0.358202	PA01	0.610541
PA3618	Q9HY10	œÜKZ	0.662	PA3618	0.069048	0.707906	PA01	0.85753
PA3623	P45682	œÜKZ	0.194	PA3623	-0.201058	0.754248	PA01	0.87759
PA3628	Q9HY02	œÜKZ	0.376	PA3628	-0.217558	0.631317	PA01	0.816477
PA3632	Q9HXZ8	œÜKZ	0.286	PA3632	-0.0892126	0.758076	PA01	0.88078
PA3641	Q9HXZ0	œÜKZ	0.228	PA3641	0.790422	0.207712	PA01	0.464121
PA3647	Q9HXY5	œÜKZ	0.4	PA3647	-0.0826727	0.66341	PA01	0.834236
PA3659	Q9HXY0	œÜKZ	0.449	PA3659	0.687674	0.136606	PA01	0.381589
PA3663	Q9HXX6	œÜKZ	0.662	PA3663	-0.208152	0.511728	PA01	0.734932
PA3664	Q9HXX5	œÜKZ	0.326	PA3664	-0.262238	0.333624	PA01	0.585759
PA3668	Q9HXX2	œÜKZ	0.408	PA3668	0.169995	0.167506	PA01	0.422425
PA3672	Q9HXW8	œÜKZ	0.642	PA3672	0.341357	0.28727	PA01	0.547095
PA3674	Q9HXW6	œÜKZ	0.743	PA3674	-0.791038	0.0977146	PA01	0.325834
PA3675	Q9HXW5	œÜKZ	0.28	PA3675	0.0838258	0.809995	PA01	0.907559
PA3678	Q9HXW2	œÜKZ	0.376	PA3678	0.564407	0.0337482	PA01	0.201282
PA3679	Q9HXW1	œÜKZ	0.812	PA3679	0.939531	0.276504	PA01	0.538709
PA3682	Q9HXV8	œÜKZ	0.489	PA3682	-0.372105	0.104392	PA01	0.333505
PA3683	Q9HXV7	œÜKZ	0.249	PA3683	-0.145439	0.319271	PA01	0.57656
PA3685	Q9HXV5	œÜKZ	0.502	PA3685	0.166608	0.466583	PA01	0.699397
PA3688	Q9HXV2	œÜKZ	0.461	PA3688	-0.476924	0.0201872	PA01	0.159471
PA3689	Q9HXV1	œÜKZ	0.677	PA3689	-0.426655	0.0458814	PA01	0.228502
PA3691	Q9HXU9	œÜKZ	0.533	PA3691	0.704857	0.0267589	PA01	0.180391
PA3693	Q9HXU7	œÜKZ	0.635	PA3693	-0.362796	0.282739	PA01	0.543854
PA3694	Q9HXU6	œÜKZ	0.592	PA3694	0.0558572	0.869981	PA01	0.942437
PA3696	Q9HXU4	œÜKZ	0.357	PA3696	-0.1194	0.725026	PA01	0.862888
PA3697	Q9HXU3	œÜKZ	0.242	PA3697	-0.513471	0.0248659	PA01	0.174729
PA3699	Q9HXU1	œÜKZ	0.479	PA3699	-0.182042	0.482283	PA01	0.712706
PA3711	Q9HXT0	œÜKZ	0.42	PA3711	-0.0115637	0.943636	PA01	0.972263
PA3712	Q9HXS9	œÜKZ	0.587	PA3712	-0.47355	0.308644	PA01	0.566489
PA3715	Q9HXS6	œÜKZ	0.146	PA3715	-0.689331	0.237228	PA01	0.498369
PA3716	Q9HXS5	œÜKZ	0.452	PA3716	0.0412709	0.902035	PA01	0.954445
PA3717	Q9HXS4	œÜKZ	0.18	PA3717	-0.820539	0.0518778	PA01	0.241789
PA3720	Q9HXS1	œÜKZ	0.231	PA3720	2.79034	0.0253096	PA01	0.174831
PA3723	Q9HXR8	œÜKZ	0.325	PA3723	0.122461	0.783618	PA01	0.894912
PA3726	Q9HXR6	œÜKZ	0.592	PA3726	0.148275	0.598158	PA01	0.795964
PA3727	Q9HXR5	œÜKZ	0.511	PA3727	-0.00979603	0.981718	PA01	0.991722
PA3728	Q9HXR4	œÜKZ	0.153	PA3728	0.201491	0.150951	PA01	0.401807
PA3729	Q9HXR3	œÜKZ	0.264	PA3729	0.382394	0.329629	PA01	0.582969
PA3730	Q9HXR2	œÜKZ	1	PA3730	0.336212	0.322205	PA01	0.578484
PA3731	Q9HXR1	œÜKZ	0.423	PA3731	0.445399	0.0119789	PA01	0.134781
PA3732	Q9HXR0	œÜKZ	0.454	PA3732	0.0598505	0.825917	PA01	0.91802
PA3733	Q9HXQ9	œÜKZ	0.304	PA3733	0.148397	0.586363	PA01	0.785242
PA3740	Q9HXQ4	œÜKZ	0.47	PA3740	1.76368	0.0912842	PA01	0.31469
PA3741	Q9HXQ3	œÜKZ	0.304	PA3741	-0.49693	0.435933	PA01	0.678982
PA3753	P40882	œÜKZ	0.448	PA3753	-0.809707	0.0317999	PA01	0.19703
PA3754	Q9HXP1	œÜKZ	0.558	PA3754	-0.0696679	0.805843	PA01	0.905311
PA3756	Q9HXN9	œÜKZ	0.321	PA3756	-0.141816	0.559619	PA01	0.767071
PA3757	Q9HXN8	œÜKZ	0.384	PA3757	0.95375	0.00429392	PA01	0.0924155
PA3758	Q9HXN7	œÜKZ	0.244	PA3758	1.1512	0.0112956	PA01	0.131531
PA3759	Q9HXN6	œÜKZ	0.172	PA3759	0.305901	0.000139758	PA01	0.0355049
PA3760	Q9HXN5	œÜKZ	0.292	PA3760	0.833234	0.0352174	PA01	0.204395
PA3762	Q9HXN3	œÜKZ	0.311	PA3762	0.671806	0.599323	PA01	0.795964
PA3765	Q9HXN0	œÜKZ	0.613	PA3765	0.645114	0.0084045	PA01	0.113398
PA3768	Q9HXM7	œÜKZ	0.435	PA3768	0.307316	0.495083	PA01	0.722628
PA3776	Q9HXL9	œÜKZ	0.266	PA3776	-0.227354	0.299401	PA01	0.55791
PA3778	Q9HXL7	œÜKZ	0.387	PA3778	-0.325027	0.298803	PA01	0.557582
PA3779	Q9HXL6	œÜKZ	0.708	PA3779	0.224529	0.138159	PA01	0.383333
PA3783	Q9HXL2	œÜKZ	0.609	PA3783	-0.559098	0.0526098	PA01	0.243345
PA3785	Q9HXL0	œÜKZ	0.401	PA3785	-1.83624	0.0292498	PA01	0.189555
PA3787	Q9HXK8	œÜKZ	0.37	PA3787	-0.326917	0.132894	PA01	0.377287
PA3793	Q9HXK4	œÜKZ	0.293	PA3793	0.73796	0.211236	PA01	0.466467
PA3795	Q9HXK2	œÜKZ	0.23	PA3795	-0.196726	0.447422	PA01	0.688111
PA3796	Q9HXK1	œÜKZ	0.28	PA3796	-0.431746	0.319014	PA01	0.57656
PA3797	Q9HXK0	œÜKZ	0.375	PA3797	0.414551	0.607612	PA01	0.801862
PA3798	Q9HXJ9	œÜKZ	0.213	PA3798	-0.0129386	0.911854	PA01	0.959186
PA3801	Q9HXJ6	œÜKZ	0.368	PA3801	-0.337083	0.410187	PA01	0.660225
PA3804	Q9HXJ3	œÜKZ	0.42	PA3804	-0.255943	0.537401	PA01	0.753512
PA3808	Q51384	œÜKZ	0.403	PA3808	0.130103	0.598772	PA01	0.795964
PA3819	Q9HXI3	œÜKZ	0.392	PA3819	-0.0480956	0.78289	PA01	0.894593
PA3828	Q9HXH4	œÜKZ	0.481	PA3828	-0.459689	0.441545	PA01	0.682795
PA3833	Q9HXH1	œÜKZ	0.244	PA3833	-0.734388	0.00365384	PA01	0.0893486
PA3836	Q9HXG8	œÜKZ	0.311	PA3836	1.04226	0.0509528	PA01	0.239916
PA3838	Q9HXG6	œÜKZ	0.501	PA3838	0.568457	0.00769924	PA01	0.10993
PA3842	G3XD93	œÜKZ	0.415	PA3842	-2.02123	0.342646	PA01	0.593266
PA3844	Q9HXG2	œÜKZ	0.447	PA3844	-0.0889847	0.731901	PA01	0.867107
PA3845	Q9HXG1	œÜKZ	0.461	PA3845	0.290237	0.0250065	PA01	0.174831
PA3846	Q9HXG0	œÜKZ	0.262	PA3846	0.204893	0.459161	PA01	0.695133
PA3848	Q9HXF8	œÜKZ	0.257	PA3848	-0.615437	0.215577	PA01	0.472574
PA3849	Q9HXF7	œÜKZ	0.255	PA3849	0.0131353	0.928636	PA01	0.963826
PA3850	Q9HXF6	œÜKZ	0.497	PA3850	-0.200918	0.705494	PA01	0.856305
PA3852	Q9HXF4	œÜKZ	0.344	PA3852	-0.697899	0.0263049	PA01	0.178989
PA3853	Q9HXF3	œÜKZ	0.307	PA3853	-0.0981737	0.496205	PA01	0.722871
PA3855	Q9HXF1	œÜKZ	0.238	PA3855	-0.857734	0.000556739	PA01	0.0413156
PA3856	Q9HXF0	œÜKZ	0.463	PA3856	1.16011	0.0370705	PA01	0.207503
PA3858	Q9HXE8	œÜKZ	0.247	PA3858	0.632129	0.602126	PA01	0.797903
PA3859	Q9HXE7	œÜKZ	0.417	PA3859	-0.542302	0.386285	PA01	0.635988
PA3860	Q9HXE6	œÜKZ	0.318	PA3860	0.171735	0.190142	PA01	0.447508
PA3865	Q9HXE1	œÜKZ	0.369	PA3865	-0.230949	0.599065	PA01	0.795964
PA3866	Q9HXE0	œÜKZ	0.361	PA3866	-0.759526	0.270605	PA01	0.531216
PA3882	Q9HXD0	œÜKZ	0.361	PA3882	-0.444644	0.560511	PA01	0.767873
PA3883	Q9HXC9	œÜKZ	0.25	PA3883	-0.0936913	0.477086	PA01	0.70877
PA3886	Q9HXC6	œÜKZ	0.465	PA3886	-0.5987	0.0156509	PA01	0.146448
PA3891	Q9HXC2	œÜKZ	0.314	PA3891	0.556921	0.0813768	PA01	0.297597
PA3895	Q9HXB8	œÜKZ	0.328	PA3895	-0.0528095	0.810617	PA01	0.907891
PA3896	Q9HXB7	œÜKZ	0.315	PA3896	-0.390628	0.000495234	PA01	0.0413156
PA3908	Q9HXA5	œÜKZ	0.398	PA3908	0.733192	0.17308	PA01	0.428526
PA3919	Q9HX94	œÜKZ	0.228	PA3919	-0.391094	0.649276	PA01	0.827078
PA3921	Q9HX92	œÜKZ	0.133	PA3921	2.53375	0.224893	PA01	0.484101
PA3922	Q9HX91	œÜKZ	0.245	PA3922	0.40318	0.031006	PA01	0.194557
PA3924	Q9HX89	œÜKZ	0.213	PA3924	-0.476026	0.112042	PA01	0.344774
PA3925	G3XD40	œÜKZ	0.36	PA3925	0.77969	0.0512058	PA01	0.239916
PA3931	Q9HX85	œÜKZ	0.406	PA3931	0.633823	0.0981458	PA01	0.326123
PA3932	Q9HX84	œÜKZ	0.294	PA3932	0.844106	0.129596	PA01	0.370795
PA3940	Q9HX76	œÜKZ	0.251	PA3940	0.206698	0.503248	PA01	0.727555
PA3941	Q9HX75	œÜKZ	0.545	PA3941	-0.0608261	0.534339	PA01	0.752684
PA3943	Q9HX73	œÜKZ	0.186	PA3943	0.420874	0.0479309	PA01	0.232346
PA3944	Q9HX72	œÜKZ	0.213	PA3944	-0.248653	0.0377787	PA01	0.208512
PA3945	Q9HX71	œÜKZ	0.622	PA3945	0.231461	0.629142	PA01	0.814288
PA3949	Q9HX67	œÜKZ	0.198	PA3949	-0.220697	0.00480478	PA01	0.0952884
PA3950	Q9HX66	œÜKZ	0.208	PA3950	0.132622	0.141269	PA01	0.388775
PA3951	Q9HX65	œÜKZ	0.396	PA3951	-1.12926	0.239208	PA01	0.499031
PA3952	Q9HX64	œÜKZ	0.313	PA3952	0.210933	0.179465	PA01	0.437079
PA3953	Q9HX63	œÜKZ	0.695	PA3953	-1.63969	0.000396588	PA01	0.0413156
PA3956	Q9HX60	œÜKZ	0.489	PA3956	-1.06401	0.238295	PA01	0.499031
PA3961	Q9HX55	œÜKZ	0.216	PA3961	-0.132671	0.0299855	PA01	0.19153
PA3965	Q9HX51	œÜKZ	0.425	PA3965	0.750465	0.00044168	PA01	0.0413156
PA3967	Q9HX49	œÜKZ	0.265	PA3967	1.11463	0.127628	PA01	0.368441
PA3972	Q9HX44	œÜKZ	0.205	PA3972	0.0506153	0.863304	PA01	0.939086
PA3978	G3XD26	œÜKZ	0.362	PA3978	0.457216	0.244106	PA01	0.50558
PA3979	Q9HX39	œÜKZ	0.215	PA3979	0.313125	0.236827	PA01	0.497812
PA3981	Q9HX38	œÜKZ	0.321	PA3981	-0.0825368	0.610939	PA01	0.802649
PA3983	Q9HX36	œÜKZ	0.196	PA3983	0.154052	0.0455713	PA01	0.228355
PA3992	Q9HX28	œÜKZ	0.425	PA3992	0.241599	0.520684	PA01	0.743788
PA3995	Q9HX26	œÜKZ	0.468	PA3995	-0.291021	0.171271	PA01	0.427652
PA3998	Q9X6V8	œÜKZ	0.465	PA3998	-0.681905	0.118996	PA01	0.354282
PA4010	Q9HX17	œÜKZ	0.314	PA4010	-0.186396	0.0447903	PA01	0.226608
PA4012	Q9HX15	œÜKZ	0.376	PA4012	0.0672692	0.620941	PA01	0.809386
PA4015	Q9HX12	œÜKZ	0.349	PA4015	0.886332	0.0360658	PA01	0.20534
PA4017	Q9HX10	œÜKZ	0.363	PA4017	0.87771	0.012044	PA01	0.135099
PA4026	Q9HX01	œÜKZ	0.375	PA4026	-0.483252	0.168415	PA01	0.423404
PA4030	Q9HWZ7	œÜKZ	0.334	PA4030	-0.829453	0.0260954	PA01	0.178578
PA4032	Q9HWZ5	œÜKZ	0.506	PA4032	-0.228401	0.284418	PA01	0.544775
PA4035	Q9HWZ2	œÜKZ	0.468	PA4035	-0.363049	0.0433091	PA01	0.222802
PA4041	Q9HWY6	œÜKZ	0.552	PA4041	0.898555	0.206698	PA01	0.463712
PA4045	Q9HWY3	œÜKZ	0.392	PA4045	-0.214914	0.253038	PA01	0.514842
PA4048	Q9HWY0	œÜKZ	0.225	PA4048	-1.06324	0.01279	PA01	0.137176
PA4058	Q9HWX0	œÜKZ	0.433	PA4058	0.242653	0.669375	PA01	0.835978
PA4059	Q9HWW9	œÜKZ	0.285	PA4059	0.553869	0.0349462	PA01	0.204298
PA4061	Q9HWW7	œÜKZ	0.367	PA4061	-0.164927	0.227087	PA01	0.485972
PA4062	Q9HWW6	œÜKZ	0.175	PA4062	-0.373727	0.251357	PA01	0.514486
PA4063	Q9HWW5	œÜKZ	0.34	PA4063	-0.0824885	0.754373	PA01	0.87759
PA4066	Q9HWW2	œÜKZ	0.606	PA4066	-1.1161	0.176663	PA01	0.432921
PA4068	Q9HWW0	œÜKZ	0.378	PA4068	-0.260003	0.0195007	PA01	0.158284
PA4069	Q9HWV9	œÜKZ	0.194	PA4069	-0.304218	0.0860128	PA01	0.3078
PA4075	Q9HWV3	œÜKZ	0.296	PA4075	-0.390492	0.176351	PA01	0.432921
PA4077	Q9HWV1	œÜKZ	0.458	PA4077	0.870046	0.0671562	PA01	0.275297
PA4078	Q9HWV0	œÜKZ	0.31	PA4078	0.181268	0.805408	PA01	0.905311
PA4079	Q9HWU9	œÜKZ	0.32	PA4079	0.18081	0.453557	PA01	0.69268
PA4090	Q9HWT8	œÜKZ	0.42	PA4090	-0.378558	0.500563	PA01	0.726461
PA4108	Q9HWS0	œÜKZ	0.359	PA4108	-0.060588	0.876207	PA01	0.94555
PA4111	Q9HWR9	œÜKZ	0.296	PA4111	0.887335	0.0362839	PA01	0.20534
PA4115	Q9HWR5	œÜKZ	0.476	PA4115	-0.0251219	0.84133	PA01	0.925892
PA4118	G3XD59	œÜKZ	0.335	PA4118	-0.390852	0.244978	PA01	0.506812
PA4122	Q9HWQ9	œÜKZ	0.431	PA4122	0.593654	0.392823	PA01	0.642674
PA4129	Q9HWQ2	œÜKZ	0.584	PA4129	-0.238284	0.298857	PA01	0.557582
PA4130	Q9HWQ1	œÜKZ	0.263	PA4130	0.683034	0.00278169	PA01	0.0840644
PA4131	Q9HWQ0	œÜKZ	0.716	PA4131	-0.314844	0.467955	PA01	0.700106
PA4132	Q9HWP9	œÜKZ	0.208	PA4132	0.125616	0.651979	PA01	0.828617
PA4135	Q9HWP6	œÜKZ	0.347	PA4135	-0.175366	0.227702	PA01	0.486436
PA4145	Q9HWN6	œÜKZ	0.309	PA4145	0.775772	0.0050083	PA01	0.0952884
PA4154	Q9HWM7	œÜKZ	0.808	PA4154	0.0459719	0.920957	PA01	0.961007
PA4157	Q9HWM4	œÜKZ	0.45	PA4157	-0.623336	0.0256386	PA01	0.17611
PA4163	Q9HWL8	œÜKZ	0.455	PA4163	-0.0105277	0.929205	PA01	0.963826
PA4165	Q9HWL6	œÜKZ	0.571	PA4165	0.346354	0.296445	PA01	0.555909
PA4166	Q9HWL5	œÜKZ	0.774	PA4166	0.411332	0.612485	PA01	0.803396
PA4167	Q9HWL4	œÜKZ	0.605	PA4167	-0.315385	0.11795	PA01	0.352314
PA4169	Q9HWL2	œÜKZ	0.274	PA4169	0.197174	0.47754	PA01	0.709157
PA4174	Q9HWK7	œÜKZ	0.318	PA4174	0.0401443	0.748389	PA01	0.874694
PA4180	Q9HWK1	œÜKZ	0.359	PA4180	-0.514826	0.0698715	PA01	0.277798
PA4181	Q9HWK0	œÜKZ	0.511	PA4181	-0.498234	0.0273381	PA01	0.181989
PA4182	Q9HWJ9	œÜKZ	0.552	PA4182	-0.475906	0.179007	PA01	0.436859
PA4183	Q9HWJ8	œÜKZ	0.357	PA4183	-0.444782	0.169248	PA01	0.424916
PA4185	Q9HWJ6	œÜKZ	0.352	PA4185	-0.490538	0.0766094	PA01	0.290591
PA4188	Q9HWJ3	œÜKZ	0.341	PA4188	-0.231964	0.094316	PA01	0.320029
PA4195	Q9HWI6	œÜKZ	0.313	PA4195	-0.0704718	0.655523	PA01	0.830318
PA4198	Q9HWI3	œÜKZ	0.29	PA4198	0.791579	0.0600762	PA01	0.26078
PA4199	Q9HWI2	œÜKZ	0.306	PA4199	-0.181176	0.276469	PA01	0.538709
PA4200	Q9HWI1	œÜKZ	0.467	PA4200	0.429425	0.195803	PA01	0.453126
PA4278	Q9HWC2	œÜKZ	0.394	PA4278	0.0235209	0.969693	PA01	0.986366
PA4286	Q9HWB4	œÜKZ	0.413	PA4286	0.0428066	0.609704	PA01	0.801862
PA4288	Q9HWB2	œÜKZ	0.349	PA4288	-0.267714	0.215824	PA01	0.472623
PA4292	Q9HWA8	œÜKZ	0.646	PA4292	0.510313	0.412966	PA01	0.661601
PA4308	Q9HW92	œÜKZ	0.451	PA4308	-0.567579	0.0225916	PA01	0.168988
PA4311	Q9HW90	œÜKZ	0.453	PA4311	-0.719744	0.23326	PA01	0.494565
PA4317	Q9HW84	œÜKZ	0.397	PA4317	-1.27747	0.295169	PA01	0.55522
PA4321	Q9HW80	œÜKZ	0.945	PA4321	-0.158702	0.796289	PA01	0.901267
PA4322	Q9HW79	œÜKZ	0.421	PA4322	0.111825	0.301643	PA01	0.559692
PA4328	Q9HW73	œÜKZ	0.334	PA4328	0.451688	0.593193	PA01	0.791499
PA4330	Q9HW71	œÜKZ	0.518	PA4330	0.000587672	0.997185	PA01	0.998508
PA4331	Q9HW70	œÜKZ	0.319	PA4331	0.134659	0.219291	PA01	0.477649
PA4333	Q9HW68	œÜKZ	0.182	PA4333	0.163876	0.48875	PA01	0.718531
PA4336	Q9HW65	œÜKZ	0.464	PA4336	-0.80593	0.0400505	PA01	0.214186
PA4340	Q9HW61	œÜKZ	0.427	PA4340	-0.614501	0.0496726	PA01	0.237238
PA4345	Q9HW56	œÜKZ	0.472	PA4345	0.343552	0.42204	PA01	0.668444
PA4348	Q9HW53	œÜKZ	0.302	PA4348	-0.634105	0.412246	PA01	0.661601
PA4349	Q9HW52	œÜKZ	0.3	PA4349	-0.101574	0.787535	PA01	0.896549
PA4352	Q9HW49	œÜKZ	0.354	PA4352	0.741203	0.360733	PA01	0.612388
PA4353	Q9HW48	œÜKZ	0.502	PA4353	0.0697459	0.722626	PA01	0.862542
PA4354	Q9HW47	œÜKZ	0.292	PA4354	-0.0363899	0.778867	PA01	0.892498
PA4357	Q9HW44	œÜKZ	0.419	PA4357	-0.192184	0.739306	PA01	0.869716
PA4360	Q9HW41	œÜKZ	0.621	PA4360	-0.0640905	0.8964	PA01	0.952567
PA4361	Q9HW40	œÜKZ	0.262	PA4361	0.011223	0.832858	PA01	0.921545
PA4362	Q9HW39	œÜKZ	0.696	PA4362	-0.392161	0.239878	PA01	0.499928
PA4372	Q9HW30	œÜKZ	0.295	PA4372	-0.106171	0.865295	PA01	0.940288
PA4373	Q9HW29	œÜKZ	0.374	PA4373	-0.0353743	0.853371	PA01	0.932985
PA4374	Q9HW28	œÜKZ	0.685	PA4374	-0.59128	0.0826348	PA01	0.300423
PA4375	Q9HW27	œÜKZ	0.952	PA4375	-0.622537	0.234498	PA01	0.495185
PA4381	Q9HW21	œÜKZ	0.337	PA4381	-0.674204	0.01952	PA01	0.158284
PA4384	Q9HW18	œÜKZ	0.198	PA4384	-0.867728	0.0556647	PA01	0.250393
PA4388	Q9HW16	œÜKZ	0.497	PA4388	0.000213342	0.999012	PA01	0.999285
PA4390	Q9HW14	œÜKZ	0.281	PA4390	0.210573	0.533934	PA01	0.752684
PA4392	G3XD79	œÜKZ	0.439	PA4392	-0.836268	0.0404635	PA01	0.215727
PA4394	Q9HW12	œÜKZ	0.619	PA4394	0.139074	0.709338	PA01	0.857658
PA4395	Q9HW11	œÜKZ	0.336	PA4395	-0.671838	0.0338106	PA01	0.201327
PA4396	Q9HW10	œÜKZ	0.428	PA4396	-0.356425	0.17101	PA01	0.427652
PA4399	Q9HW07	œÜKZ	0.322	PA4399	0.0938995	0.734488	PA01	0.867107
PA4400	Q9HW06	œÜKZ	0.488	PA4400	-0.380199	0.292771	PA01	0.553549
PA4401	Q9HW05	œÜKZ	0.364	PA4401	0.0823098	0.63777	PA01	0.820644
PA4405	Q9HW03	œÜKZ	0.426	PA4405	-1.26983	0.00121416	PA01	0.0600347
PA4423	Q9HVZ2	œÜKZ	0.34	PA4423	-0.0057882	0.993923	PA01	0.997731
PA4426	Q9HVY9	œÜKZ	0.527	PA4426	-0.488581	0.429875	PA01	0.674415
PA4429	Q9HVY6	œÜKZ	0.437	PA4429	-0.250849	0.490932	PA01	0.720008
PA4430	Q9HVY5	œÜKZ	0.211	PA4430	-0.00580631	0.986817	PA01	0.994134
PA4431	Q9HVY4	œÜKZ	0.552	PA4431	0.152539	0.781156	PA01	0.893239
PA4434	Q9HVY1	œÜKZ	0.273	PA4434	-0.238587	0.125606	PA01	0.365073
PA4435	Q9HVY0	œÜKZ	0.227	PA4435	-0.266942	0.154748	PA01	0.407888
PA4440	Q9HVX5	œÜKZ	0.189	PA4440	0.299792	0.22605	PA01	0.484702
PA4441	Q9HVX4	œÜKZ	0.552	PA4441	-0.0971292	0.843169	PA01	0.926803
PA4445	Q9HVX2	œÜKZ	0.395	PA4445	0.347046	0.0379787	PA01	0.208542
PA4452	Q9HVW5	œÜKZ	0.483	PA4452	0.432778	0.411703	PA01	0.661467
PA4453	Q9HVW4	œÜKZ	0.406	PA4453	-0.448309	0.19698	PA01	0.454417
PA4454	Q9HVW3	œÜKZ	0.673	PA4454	-0.0683497	0.784389	PA01	0.894912
PA4455	Q9HVW2	œÜKZ	0.396	PA4455	0.0225498	0.936085	PA01	0.968018
PA4456	Q9HVW1	œÜKZ	0.351	PA4456	-0.196689	0.580196	PA01	0.781094
PA4458	Q9HVV9	œÜKZ	0.193	PA4458	0.9682	0.0234656	PA01	0.170949
PA4461	Q9HVV6	œÜKZ	0.194	PA4461	0.0710469	0.741334	PA01	0.870985
PA4463	Q9HVV5	œÜKZ	0.466	PA4463	-0.52254	0.651304	PA01	0.828574
PA4465	Q9HVV3	œÜKZ	0.244	PA4465	-0.00845516	0.953007	PA01	0.977799
PA4473	Q9HVU8	œÜKZ	0.208	PA4473	-0.0777949	0.708776	PA01	0.857658
PA4474	Q9HVU7	œÜKZ	0.405	PA4474	0.108279	0.489872	PA01	0.719603
PA4475	Q9HVU6	œÜKZ	0.425	PA4475	0.110355	0.218811	PA01	0.476887
PA4478	Q9HVU3	œÜKZ	0.3	PA4478	0.192478	0.278033	PA01	0.540447
PA4486	Q9HVT5	œÜKZ	0.601	PA4486	-0.396165	0.0880664	PA01	0.310401
PA4487	Q9HVT4	œÜKZ	0.522	PA4487	-0.261119	0.290314	PA01	0.550037
PA4488	Q9HVT3	œÜKZ	0.553	PA4488	-0.392824	0.298554	PA01	0.557582
PA4489	Q9HVT2	œÜKZ	0.215	PA4489	0.0973825	0.733239	PA01	0.867107
PA4490	Q9HVT1	œÜKZ	0.291	PA4490	-0.419035	0.369549	PA01	0.619945
PA4491	Q9HVT0	œÜKZ	0.346	PA4491	-0.359564	0.301872	PA01	0.559692
PA4492	Q9HVS9	œÜKZ	0.391	PA4492	0.181426	0.491537	PA01	0.720318
PA4495	Q9HVS6	œÜKZ	0.384	PA4495	0.988832	0.0489996	PA01	0.234942
PA4496	Q9HVS5	œÜKZ	0.405	PA4496	1.45467	0.0470651	PA01	0.230324
PA4497	Q9HVS4	œÜKZ	0.879	PA4497	1.531	0.113542	PA01	0.346482
PA4498	Q9HVS3	œÜKZ	0.141	PA4498	1.06604	0.00155129	PA01	0.0683554
PA4499	Q9HVS2	œÜKZ	0.692	PA4499	0.70688	0.357872	PA01	0.610404
PA4500	Q9HVS1	œÜKZ	0.393	PA4500	1.6982	0.00156539	PA01	0.0683554
PA4502	Q9HVR9	œÜKZ	0.34	PA4502	0.681838	0.0564032	PA01	0.251998
PA4506	Q9HVR5	œÜKZ	0.291	PA4506	0.1142	0.4565	PA01	0.694501
PA4508	Q9HVR3	œÜKZ	0.36	PA4508	-0.901467	0.000242712	PA01	0.0401672
PA4514	G3XCY8	œÜKZ	0.325	PA4514	0.197578	0.704301	PA01	0.855612
PA4518	Q9HVQ4	œÜKZ	0.471	PA4518	0.620038	0.320518	PA01	0.578004
PA4521	G3XD69	œÜKZ	0.357	PA4521	-2.73854	0.0873024	PA01	0.310004
PA4523	Q9HVQ1	œÜKZ	0.464	PA4523	-1.57522	2.74091e-05	PA01	0.0167561
PA4531	Q9HVP6	œÜKZ	0.38	PA4531	-0.731669	0.380856	PA01	0.629554
PA4533	Q9HVP4	œÜKZ	0.407	PA4533	-0.107772	0.774752	PA01	0.890257
PA4535	Q9HVP2	œÜKZ	0.279	PA4535	0.311236	0.00251323	PA01	0.07947
PA4536	Q9HVP1	œÜKZ	0.515	PA4536	0.17163	0.645652	PA01	0.825107
PA4539	Q9HVN8	œÜKZ	0.346	PA4539	-0.107691	0.0841917	PA01	0.30411
PA4543	P33663	œÜKZ	0.585	PA4543	0.253327	0.315871	PA01	0.57414
PA4558	Q9HVM6	œÜKZ	0.487	PA4558	-0.332137	0.0737916	PA01	0.284913
PA4564	Q9HVM0	œÜKZ	0.388	PA4564	-0.290802	0.0905281	PA01	0.313218
PA4571	Q9HVL3	œÜKZ	0.384	PA4571	0.835751	0.10097	PA01	0.329207
PA4576	Q9HVK8	œÜKZ	0.282	PA4576	-0.166496	0.258996	PA01	0.521118
PA4577	Q9HVK7	œÜKZ	0.529	PA4577	-0.00415699	0.996685	PA01	0.998508
PA4579	Q9HVK5	œÜKZ	0.625	PA4579	-0.0628788	0.856428	PA01	0.934656
PA4580	Q9HVK4	œÜKZ	0.323	PA4580	0.204155	0.188615	PA01	0.446061
PA4583	Q9HVK1	œÜKZ	0.334	PA4583	0.620308	0.0479515	PA01	0.232346
PA4604	Q9HVI5	œÜKZ	0.297	PA4604	0.208073	0.194586	PA01	0.452021
PA4606	Q9HVI3	œÜKZ	0.238	PA4606	-0.3776	0.449162	PA01	0.688893
PA4607	Q9HVI2	œÜKZ	0.578	PA4607	-0.470143	0.779386	PA01	0.892813
PA4608	Q9HVI1	œÜKZ	0.504	PA4608	-0.885921	0.0518648	PA01	0.241789
PA4611	Q9HVH9	œÜKZ	0.321	PA4611	0.0841073	0.898603	PA01	0.952567
PA4615	Q9HVH6	œÜKZ	0.307	PA4615	1.32424	0.0160056	PA01	0.148366
PA4616	Q9HVH5	œÜKZ	0.272	PA4616	-0.00618122	0.979249	PA01	0.990318
PA4618	Q9HVH3	œÜKZ	0.305	PA4618	-0.201507	0.25161	PA01	0.514486
PA4619	Q9HVH2	œÜKZ	0.319	PA4619	0.481468	0.235978	PA01	0.496882
PA4620	Q9HVH1	œÜKZ	0.367	PA4620	0.351348	0.108553	PA01	0.339158
PA4621	Q9HVH0	œÜKZ	0.321	PA4621	0.40506	0.176804	PA01	0.432921
PA4625	Q9HVG6	œÜKZ	0.715	PA4625	0.982775	0.0242651	PA01	0.172302
PA4631	Q9HVG0	œÜKZ	0.353	PA4631	0.252389	0.0324719	PA01	0.19901
PA4632	Q9HVF9	œÜKZ	0.386	PA4632	-0.154996	0.659772	PA01	0.831916
PA4634	Q9HVF7	œÜKZ	0.281	PA4634	1.13396	0.280805	PA01	0.542385
PA4636	Q9HVF5	œÜKZ	0.283	PA4636	-0.135592	0.252868	PA01	0.514842
PA4639	Q9HVF2	œÜKZ	0.256	PA4639	0.570998	0.525126	PA01	0.746382
PA4642	Q9HVF0	œÜKZ	0.494	PA4642	-0.674253	0.000494442	PA01	0.0413156
PA4643	Q9HVE9	œÜKZ	0.199	PA4643	-0.580132	0.0725266	PA01	0.284082
PA4644	Q9HVE8	œÜKZ	0.4	PA4644	0.71524	0.116486	PA01	0.349783
PA4645	Q9HVE7	œÜKZ	0.469	PA4645	0.325698	0.405631	PA01	0.656599
PA4651	Q9HVE1	œÜKZ	0.555	PA4651	0.143333	0.621924	PA01	0.809803
PA4656	Q9HVD6	œÜKZ	0.157	PA4656	0.268558	0.51975	PA01	0.743261
PA4657	Q9HVD5	œÜKZ	0.439	PA4657	-0.166525	0.681744	PA01	0.842906
PA4659	Q9HVD3	œÜKZ	0.31	PA4659	0.237151	0.13575	PA01	0.381558
PA4667	P42810	œÜKZ	0.267	PA4667	0.0514224	0.916472	PA01	0.960769
PA4674	Q9HVC1	œÜKZ	0.344	PA4674	0.0230955	0.957911	PA01	0.98091
PA4675	Q9HVC0	œÜKZ	0.34	PA4675	0.623561	0.221949	PA01	0.481151
PA4676	Q9HVB9	œÜKZ	0.29	PA4676	0.35534	0.00669938	PA01	0.104315
PA4677	Q9HVB8	œÜKZ	0.375	PA4677	-0.47599	0.136203	PA01	0.381589
PA4679	Q9HVB6	œÜKZ	0.432	PA4679	-0.247279	0.200447	PA01	0.458912
PA4684	Q9HVB1	œÜKZ	0.494	PA4684	1.08355	0.534131	PA01	0.752684
PA4686	Q9HVA9	œÜKZ	0.11	PA4686	0.0617206	0.765645	PA01	0.885089
PA4689	Q9HVA6	œÜKZ	0.68	PA4689	-0.174946	0.743942	PA01	0.872651
PA4698	Q9HV98	œÜKZ	0.44	PA4698	-0.272064	0.186952	PA01	0.444205
PA4699	Q9HV97	œÜKZ	0.281	PA4699	0.0476071	0.939883	PA01	0.970577
PA4701	Q9HV96	œÜKZ	0.29	PA4701	-0.109479	0.537336	PA01	0.753512
PA4702	Q9HV95	œÜKZ	0.511	PA4702	0.0583725	0.87943	PA01	0.947356
PA4703	Q9HV94	œÜKZ	0.216	PA4703	-0.33751	0.503668	PA01	0.72763
PA4709	Q9HV89	œÜKZ	0.386	PA4709	0.629812	0.137867	PA01	0.382983
PA4714	Q9HV84	œÜKZ	0.436	PA4714	-1.87872	0.188923	PA01	0.446502
PA4715	Q9HV83	œÜKZ	0.282	PA4715	-0.52674	0.217096	PA01	0.474445
PA4716	Q9HV82	œÜKZ	0.408	PA4716	-0.353367	0.0591434	PA01	0.258691
PA4717	Q9HV81	œÜKZ	0.277	PA4717	-0.192502	0.0780626	PA01	0.291482
PA4718	Q9HV80	œÜKZ	0.626	PA4718	-0.368573	0.431488	PA01	0.675501
PA4722	Q9HV76	œÜKZ	0.488	PA4722	-0.113588	0.0446316	PA01	0.226117
PA4734	Q9HV65	œÜKZ	0.272	PA4734	-1.23552	0.0360064	PA01	0.20534
PA4735	Q9HV64	œÜKZ	0.421	PA4735	-0.271004	0.386309	PA01	0.635988
PA4736	Q9HV63	œÜKZ	0.374	PA4736	-0.212493	0.424348	PA01	0.670349
PA4738	Q9HV61	œÜKZ	0.757	PA4738	2.68813	0.00690804	PA01	0.105388
PA4739	Q9HV60	œÜKZ	0.564	PA4739	2.90338	0.00433452	PA01	0.0924155
PA4753	P95453	œÜKZ	0.354	PA4753	1.48742	0.0606451	PA01	0.262319
PA4769	Q9HV39	œÜKZ	0.387	PA4769	0.862951	0.113045	PA01	0.345828
PA4772	Q9HV36	œÜKZ	0.355	PA4772	1.48919	7.17911e-05	PA01	0.0302781
PA4778	Q9HV30	œÜKZ	0.385	PA4778	0.445441	0.0680239	PA01	0.275562
PA4780	Q9HV28	œÜKZ	0.241	PA4780	0.375092	0.107717	PA01	0.338269
PA4781	Q9HV27	œÜKZ	0.351	PA4781	-0.65579	0.17063	PA01	0.42725
PA4784	Q9HV24	œÜKZ	0.406	PA4784	0.02411	0.913113	PA01	0.95996
PA4785	Q9HV23	œÜKZ	0.185	PA4785	-0.0031906	0.974982	PA01	0.988579
PA4786	Q9HV22	œÜKZ	0.323	PA4786	-0.171067	0.283398	PA01	0.543854
PA4788	Q9HV20	œÜKZ	0.377	PA4788	-1.36565	0.163687	PA01	0.418448
PA4789	Q9HV19	œÜKZ	0.263	PA4789	0.153214	0.617522	PA01	0.80626
PA4792	Q9HV16	œÜKZ	0.534	PA4792	-0.126816	0.663146	PA01	0.834236
PA4793	Q9HV15	œÜKZ	0.368	PA4793	-0.223276	0.658746	PA01	0.83148
PA4794	Q9HV14	œÜKZ	0.446	PA4794	-2.52469	0.159317	PA01	0.413569
PA4795	Q9HV13	œÜKZ	0.29	PA4795	-0.0647547	0.887409	PA01	0.951327
PA4796	Q9HV12	œÜKZ	0.376	PA4796	0.0622626	0.753641	PA01	0.877298
PA4798	Q9HV11	œÜKZ	0.329	PA4798	-0.262715	0.156378	PA01	0.40909
PA4802	Q9HV07	œÜKZ	0.408	PA4802	-0.725391	0.00535105	PA01	0.0963347
PA4803	Q9HV06	œÜKZ	0.309	PA4803	-0.210933	0.646755	PA01	0.825447
PA4827	Q9HUY3	œÜKZ	0.151	PA4827	-0.453084	0.225843	PA01	0.484702
PA4831	Q9HUX9	œÜKZ	0.31	PA4831	0.0179738	0.919313	PA01	0.961007
PA4840	Q9HUX0	œÜKZ	0.292	PA4840	0.174015	0.474449	PA01	0.706569
PA4841	Q9HUW9	œÜKZ	0.63	PA4841	-0.147776	0.607328	PA01	0.801862
PA4843	Q9HUW7	œÜKZ	0.433	PA4843	2.04452	0.00196284	PA01	0.0724496
PA4851	Q9HUW2	œÜKZ	0.418	PA4851	-0.741199	0.193217	PA01	0.449724
PA4853	Q9HUW0	œÜKZ	0.27	PA4853	0.0801317	0.835666	PA01	0.922411
PA4863	Q9HUV0	œÜKZ	0.495	PA4863	-0.524111	0.494227	PA01	0.721953
PA4872	Q9HUU1	œÜKZ	0.318	PA4872	-0.770326	0.0610231	PA01	0.262677
PA4873	Q9HUU0	œÜKZ	0.285	PA4873	1.23092	0.0700553	PA01	0.277798
PA4875	Q9HUT8	œÜKZ	0.416	PA4875	-0.520679	0.173215	PA01	0.428526
PA4878	Q9HUT5	œÜKZ	0.439	PA4878	-0.335196	0.0360454	PA01	0.20534
PA4880	Q9HUT3	œÜKZ	0.518	PA4880	0.264229	0.640729	PA01	0.822425
PA4889	Q9HUS4	œÜKZ	0.243	PA4889	0.392166	0.529228	PA01	0.749212
PA4899	Q9HUR4	œÜKZ	0.316	PA4899	-0.54069	0.00902052	PA01	0.115287
PA4902	Q9HUR1	œÜKZ	0.286	PA4902	-0.249138	0.409273	PA01	0.659876
PA4906	Q9HUQ7	œÜKZ	0.483	PA4906	-0.352061	0.112649	PA01	0.345439
PA4907	Q9HUQ6	œÜKZ	0.252	PA4907	0.371674	0.164488	PA01	0.419639
PA4913	Q9HUQ0	œÜKZ	0.604	PA4913	0.38863	0.324848	PA01	0.580674
PA4914	Q9HUP9	œÜKZ	0.432	PA4914	-0.620736	0.00241762	PA01	0.0777879
PA4916	Q9HUP7	œÜKZ	0.477	PA4916	0.834047	0.000585718	PA01	0.0413156
PA4917	Q9HUP6	œÜKZ	0.226	PA4917	0.765844	0.0399796	PA01	0.214186
PA4918	Q9HUP5	œÜKZ	0.372	PA4918	0.64119	0.136839	PA01	0.381589
PA4923	P48636	œÜKZ	0.342	PA4923	0.293915	0.455542	PA01	0.693619
PA4927	Q9HUN7	œÜKZ	0.397	PA4927	-0.173562	0.32156	PA01	0.578484
PA4928	Q9HUN6	œÜKZ	0.224	PA4928	-0.119479	0.722513	PA01	0.862542
PA4948	Q9HUL6	œÜKZ	0.467	PA4948	0.0431438	0.206135	PA01	0.463251
PA4955	Q9HUL0	œÜKZ	0.296	PA4955	-0.39188	0.0854614	PA01	0.306724
PA4960	Q9HUK5	œÜKZ	0.237	PA4960	0.216632	0.328651	PA01	0.582363
PA4963	Q9HUK2	œÜKZ	0.357	PA4963	-0.213884	0.689103	PA01	0.846857
PA4966	Q9HUJ9	œÜKZ	0.433	PA4966	-0.108926	0.302124	PA01	0.559692
PA4968	Q9HUJ7	œÜKZ	0.306	PA4968	0.149872	0.660528	PA01	0.832583
PA4972	Q9HUJ3	œÜKZ	0.821	PA4972	-0.0456785	0.942663	PA01	0.971806
PA4974	Q9HUJ1	œÜKZ	0.241	PA4974	0.0250461	0.831271	PA01	0.920622
PA4975	Q9HUJ0	œÜKZ	0.373	PA4975	-0.205328	0.314069	PA01	0.572323
PA4987	Q9HUH8	œÜKZ	0.467	PA4987	-0.485248	0.0205099	PA01	0.160064
PA4991	Q9HUH4	œÜKZ	0.392	PA4991	0.416792	0.0176852	PA01	0.1537
PA4992	Q9HUH3	œÜKZ	0.435	PA4992	-0.402509	0.107234	PA01	0.337625
PA4998	Q9HUG7	œÜKZ	0.144	PA4998	-0.209431	0.161494	PA01	0.415691
PA5001	Q9HUG4	œÜKZ	0.212	PA5001	0.46342	0.00314942	PA01	0.0872963
PA5003	Q9HUG2	œÜKZ	0.388	PA5003	0.0919495	0.440612	PA01	0.681926
PA5004	Q9HUG1	œÜKZ	0.186	PA5004	-0.217274	0.156476	PA01	0.40909
PA5005	Q9HUG0	œÜKZ	0.269	PA5005	0.105194	0.645069	PA01	0.825107
PA5006	Q9HUF9	œÜKZ	0.542	PA5006	0.0564902	0.91532	PA01	0.960769
PA5007	Q9HUF8	œÜKZ	0.413	PA5007	0.154572	0.571939	PA01	0.775267
PA5008	G3XD48	œÜKZ	0.534	PA5008	0.0991906	0.804962	PA01	0.905258
PA5017	Q9HUF2	œÜKZ	0.233	PA5017	0.622024	0.000100023	PA01	0.033353
PA5020	Q9HUE9	œÜKZ	0.34	PA5020	-0.177834	0.289484	PA01	0.549316
PA5022	Q9HUE7	œÜKZ	0.398	PA5022	-1.00004	0.0892945	PA01	0.312531
PA5027	Q9HUE2	œÜKZ	0.449	PA5027	-0.143426	0.852699	PA01	0.932985
PA5028	Q9HUE1	œÜKZ	0.427	PA5028	-0.479004	0.0315286	PA01	0.196011
PA5029	Q9HUE0	œÜKZ	0.555	PA5029	-0.354634	0.358962	PA01	0.610809
PA5037	Q9HUD4	œÜKZ	0.522	PA5037	-0.184718	0.652637	PA01	0.828617
PA5046	Q9HUD3	œÜKZ	0.236	PA5046	0.552283	0.0174857	PA01	0.1537
PA5047	Q9HUD2	œÜKZ	0.707	PA5047	-0.0684442	0.904325	PA01	0.9551
PA5048	Q9HUD1	œÜKZ	0.206	PA5048	0.162521	0.645792	PA01	0.825107
PA5055	G3XD27	œÜKZ	0.325	PA5055	-0.0884457	0.507437	PA01	0.731347
PA5061	Q9HUC2	œÜKZ	0.23	PA5061	0.535056	0.459758	PA01	0.695133
PA5062	Q9HUC1	œÜKZ	0.368	PA5062	-0.262641	0.658106	PA01	0.831386
PA5071	Q9HUB2	œÜKZ	0.244	PA5071	0.229117	0.12005	PA01	0.355688
PA5073	Q9HUB0	œÜKZ	0.73	PA5073	0.0051325	0.981635	PA01	0.991722
PA5074	Q9HUA9	œÜKZ	0.347	PA5074	-0.882063	0.00580706	PA01	0.0990166
PA5076	Q9HUA7	œÜKZ	0.408	PA5076	-0.247884	0.613718	PA01	0.803396
PA5080	Q9HUA3	œÜKZ	0.332	PA5080	0.252613	0.279811	PA01	0.541608
PA5081	Q9HUA2	œÜKZ	0.649	PA5081	-1.1675	0.0015499	PA01	0.0683554
PA5082	Q9HUA1	œÜKZ	0.434	PA5082	0.232109	0.689785	PA01	0.846857
PA5085	Q9HU98	œÜKZ	0.665	PA5085	0.922436	0.26167	PA01	0.523626
PA5088	Q9HU95	œÜKZ	0.463	PA5088	-0.357019	0.220785	PA01	0.480156
PA5094	Q9HU89	œÜKZ	0.25	PA5094	-0.965371	0.0197211	PA01	0.158284
PA5096	Q9HU87	œÜKZ	0.37	PA5096	0.834593	0.0217429	PA01	0.166545
PA5103	Q9HU80	œÜKZ	0.399	PA5103	-1.72255	0.00771283	PA01	0.10993
PA5104	Q9HU79	œÜKZ	0.29	PA5104	-0.282298	0.290235	PA01	0.550037
PA5106	Q9HU77	œÜKZ	0.934	PA5106	0.497262	0.211666	PA01	0.466778
PA5108	Q9HU75	œÜKZ	0.829	PA5108	1.73385	0.106561	PA01	0.336373
PA5109	Q9HU74	œÜKZ	0.275	PA5109	-0.0974541	0.834882	PA01	0.922411
PA5113	Q9HU71	œÜKZ	0.555	PA5113	0.34545	0.467665	PA01	0.700106
PA5115	Q9HU69	œÜKZ	0.507	PA5115	-0.286586	0.717525	PA01	0.861172
PA5122	Q9HU62	œÜKZ	0.47	PA5122	0.366799	0.0753472	PA01	0.28849
PA5123	Q9HU61	œÜKZ	0.567	PA5123	-0.294894	0.0422471	PA01	0.220104
PA5130	Q9HU54	œÜKZ	0.857	PA5130	-0.254814	0.260051	PA01	0.522237
PA5133	Q9HU51	œÜKZ	0.247	PA5133	0.159201	0.357647	PA01	0.610404
PA5134	Q9HU50	œÜKZ	0.398	PA5134	0.00390697	0.961221	PA01	0.982653
PA5135	Q9HU49	œÜKZ	0.504	PA5135	-0.441928	0.0114737	PA01	0.132308
PA5138	Q9HU46	œÜKZ	0.538	PA5138	0.190631	0.431146	PA01	0.675413
PA5139	Q9HU45	œÜKZ	0.478	PA5139	-0.0479284	0.886085	PA01	0.950339
PA5144	Q9HU40	œÜKZ	0.051	PA5144	0.236664	0.258044	PA01	0.520271
PA5145	Q9HU39	œÜKZ	0.632	PA5145	0.936143	0.0320759	PA01	0.198258
PA5146	Q9HU38	œÜKZ	0.41	PA5146	-0.0729831	0.895615	PA01	0.952567
PA5148	Q9HU36	œÜKZ	0.366	PA5148	-0.00980373	0.96313	PA01	0.983235
PA5149	Q9HU35	œÜKZ	0.337	PA5149	-0.46553	0.0500326	PA01	0.238028
PA5150	Q9HU34	œÜKZ	0.173	PA5150	0.0146317	0.966058	PA01	0.984258
PA5152	Q9HU32	œÜKZ	0.376	PA5152	0.484821	0.152439	PA01	0.404582
PA5153	Q9HU31	œÜKZ	0.422	PA5153	1.77028	0.0534337	PA01	0.245218
PA5158	Q9HU26	œÜKZ	0.665	PA5158	-0.3497	0.540044	PA01	0.75571
PA5176	Q9HU13	œÜKZ	0.339	PA5176	0.00153666	0.988963	PA01	0.994934
PA5177	Q9HU12	œÜKZ	0.422	PA5177	0.354615	0.158671	PA01	0.413149
PA5178	Q9HU11	œÜKZ	0.705	PA5178	-0.859819	0.13467	PA01	0.380117
PA5179	Q9HU10	œÜKZ	0.445	PA5179	-0.0586756	0.624707	PA01	0.811308
PA5181	Q9HU08	œÜKZ	0.202	PA5181	1.66619	0.00409198	PA01	0.0920821
PA5186	Q9HU03	œÜKZ	0.243	PA5186	-0.297	0.217303	PA01	0.474445
PA5187	Q9HU02	œÜKZ	0.303	PA5187	0.262682	0.409044	PA01	0.659876
PA5188	Q9HU01	œÜKZ	0.326	PA5188	0.52076	0.14768	PA01	0.398008
PA5189	Q9HU00	œÜKZ	0.631	PA5189	0.0755589	0.109671	PA01	0.340623
PA5190	Q9HTZ9	œÜKZ	0.704	PA5190	0.171602	0.230018	PA01	0.48978
PA5195	Q9HTZ4	œÜKZ	0.409	PA5195	-0.470246	0.0458334	PA01	0.228502
PA5196	Q9HTZ3	œÜKZ	0.358	PA5196	-1.04455	0.0106314	PA01	0.127023
PA5198	Q9HTZ1	œÜKZ	0.291	PA5198	-0.24473	0.0114633	PA01	0.132308
PA5201	Q9HTY8	œÜKZ	0.282	PA5201	0.409571	0.307799	PA01	0.566202
PA5202	Q9HTY7	œÜKZ	0.443	PA5202	0.16736	0.764553	PA01	0.884408
PA5208	Q9HTY2	œÜKZ	0.214	PA5208	-0.301194	0.668156	PA01	0.835024
PA5209	Q9HTY1	œÜKZ	0.304	PA5209	0.0995934	0.610087	PA01	0.802079
PA5210	Q9HTY0	œÜKZ	0.188	PA5210	-0.120744	0.670458	PA01	0.836761
PA5217	Q9HTX3	œÜKZ	0.25	PA5217	-0.13831	0.652377	PA01	0.828617
PA5218	Q9HTX2	œÜKZ	0.55	PA5218	-0.0319276	0.926877	PA01	0.962839
PA5220	Q9HTX0	œÜKZ	0.599	PA5220	1.33577	0.0130739	PA01	0.137875
PA5221	Q9HTW9	œÜKZ	0.24	PA5221	-0.575657	0.00171007	PA01	0.0693621
PA5225	Q9HTW5	œÜKZ	0.446	PA5225	-0.197524	0.30961	PA01	0.56672
PA5229	Q9HTW1	œÜKZ	0.49	PA5229	-0.223218	0.0595366	PA01	0.25966
PA5231	Q9HTV9	œÜKZ	0.436	PA5231	-0.0389408	0.895823	PA01	0.952567
PA5232	Q9HTV8	œÜKZ	0.396	PA5232	0.181476	0.599794	PA01	0.795964
PA5233	Q9HTV7	œÜKZ	0.544	PA5233	-0.676485	0.127109	PA01	0.367983
PA5234	Q9HTV6	œÜKZ	0.415	PA5234	-0.122776	0.126761	PA01	0.367774
PA5236	Q9HTV4	œÜKZ	0.416	PA5236	-0.651472	0.0146785	PA01	0.142814
PA5245	Q9HTU9	œÜKZ	0.58	PA5245	-0.018926	0.938929	PA01	0.970411
PA5247	Q9HTU7	œÜKZ	0.399	PA5247	-0.610555	0.00384809	PA01	0.0912593
PA5252	Q9HTU2	œÜKZ	0.234	PA5252	0.0761588	0.416119	PA01	0.663619
PA5257	Q9HTT8	œÜKZ	0.361	PA5257	-0.236282	0.617948	PA01	0.80626
PA5258	Q9HTT7	œÜKZ	0.363	PA5258	-0.26395	0.437829	PA01	0.680202
PA5269	Q9HTT1	œÜKZ	0.155	PA5269	-0.672612	0.0264452	PA01	0.178989
PA5270	Q9HTT0	œÜKZ	0.109	PA5270	0.0690811	0.721019	PA01	0.862027
PA5279	G3XD70	œÜKZ	0.486	PA5279	-0.709656	0.00801682	PA01	0.111385
PA5281	Q9HTS3	œÜKZ	0.358	PA5281	0.336963	0.414023	PA01	0.661687
PA5283	Q9HTS1	œÜKZ	0.455	PA5283	-0.213286	0.114304	PA01	0.347364
PA5285	Q9HTR9	œÜKZ	0.53	PA5285	-0.78722	0.149852	PA01	0.400332
PA5286	Q9HTR8	œÜKZ	0.28	PA5286	-0.78123	0.522526	PA01	0.74497
PA5290	Q9HTR4	œÜKZ	0.527	PA5290	-0.215967	0.724215	PA01	0.862888
PA5291	Q9HTR3	œÜKZ	0.3	PA5291	0.647702	0.333695	PA01	0.585759
PA5293	Q9HTR1	œÜKZ	0.519	PA5293	2.21798	0.0807122	PA01	0.296349
PA5299	Q9HTQ5	œÜKZ	0.322	PA5299	-0.593447	0.0116423	PA01	0.133034
PA5301	Q9HTQ3	œÜKZ	0.325	PA5301	0.563954	0.0767286	PA01	0.290591
PA5303	Q9HTQ1	œÜKZ	0.381	PA5303	0.826792	0.00318421	PA01	0.0872963
PA5305	Q9HTP9	œÜKZ	0.388	PA5305	-0.479309	0.30456	PA01	0.561652
PA5309	Q9HTP5	œÜKZ	0.324	PA5309	-0.00411091	0.9714	PA01	0.98728
PA5312	Q9HTP2	œÜKZ	0.262	PA5312	0.261781	0.0306691	PA01	0.194557
PA5313	Q9HTP1	œÜKZ	0.393	PA5313	-0.446374	0.195037	PA01	0.452051
PA5314	Q9HTP0	œÜKZ	0.436	PA5314	-0.254284	0.414186	PA01	0.661687
PA5317	Q9HTN7	œÜKZ	0.266	PA5317	0.120996	0.180727	PA01	0.438431
PA5329	Q9HTM6	œÜKZ	0.33	PA5329	0.336428	0.393487	PA01	0.64318
PA5330	Q9HTM5	œÜKZ	0.683	PA5330	-0.242514	0.41305	PA01	0.661601
PA5333	Q9HTM4	œÜKZ	0.35	PA5333	-0.462198	0.267027	PA01	0.528864
PA5335	Q9HTM3	œÜKZ	0.115	PA5335	0.233361	0.148319	PA01	0.399257
PA5339	Q9HTL9	œÜKZ	0.707	PA5339	-0.366114	0.221132	PA01	0.480231
PA5340	Q9HTL8	œÜKZ	0.284	PA5340	-0.510809	0.375882	PA01	0.626698
PA5343	Q9HTL5	œÜKZ	0.523	PA5343	0.2748	0.0430764	PA01	0.221916
PA5346	Q9HTL2	œÜKZ	0.568	PA5346	-1.5564	0.00528716	PA01	0.0960064
PA5359	Q9HTJ9	œÜKZ	0.32	PA5359	-0.621743	0.0897694	PA01	0.312877
PA5362	Q9HTJ8	œÜKZ	0.188	PA5362	0.543902	0.155284	PA01	0.407888
PA5363	Q9HTJ7	œÜKZ	0.201	PA5363	-0.218353	0.576323	PA01	0.779035
PA5364	Q9HTJ6	œÜKZ	0.435	PA5364	-0.459994	0.00284887	PA01	0.0849567
PA5371	Q9HTJ3	œÜKZ	0.509	PA5371	0.430908	0.226289	PA01	0.484702
PA5376	Q9HTI8	œÜKZ	0.447	PA5376	-0.437875	0.118942	PA01	0.354282
PA5378	Q9HTI6	œÜKZ	0.456	PA5378	-0.383338	0.253486	PA01	0.514905
PA5381	Q9HTI3	œÜKZ	0.409	PA5381	0.00548352	0.988644	PA01	0.994934
PA5390	Q9HTH4	œÜKZ	0.394	PA5390	-0.435427	0.251789	PA01	0.514519
PA5395	Q9HTG9	œÜKZ	0.592	PA5395	-1.10218	0.0202385	PA01	0.159471
PA5397	Q9HTG7	œÜKZ	0.386	PA5397	1.27019	0.0540977	PA01	0.246322
PA5403	Q9HTG1	œÜKZ	0.497	PA5403	-0.563535	0.511293	PA01	0.734595
PA5406	Q9HTF8	œÜKZ	0.285	PA5406	0.329848	0.413816	PA01	0.661687
PA5407	Q9HTF7	œÜKZ	0.343	PA5407	0.848398	0.167993	PA01	0.423213
PA5414	Q9HTF0	œÜKZ	0.464	PA5414	-0.17244	0.743484	PA01	0.872392
PA5422	Q9HTE2	œÜKZ	0.439	PA5422	-0.455606	0.103051	PA01	0.33099
PA5423	Q9HTE1	œÜKZ	0.494	PA5423	-0.192541	0.19245	PA01	0.44905
PA5428	Q9HTD8	œÜKZ	0.201	PA5428	0.492621	0.241852	PA01	0.502613
PA5431	Q9HTD5	œÜKZ	0.257	PA5431	-0.405513	0.123346	PA01	0.361948
PA5432	Q9HTD4	œÜKZ	0.338	PA5432	-0.306189	0.453223	PA01	0.69268
PA5433	Q9HTD3	œÜKZ	0.337	PA5433	0.0301894	0.881603	PA01	0.948626
PA5435	Q9HTD1	œÜKZ	0.264	PA5435	0.343659	0.268712	PA01	0.530688
PA5436	Q9HTD0	œÜKZ	0.389	PA5436	0.269102	0.377573	PA01	0.628375
PA5437	Q9HTC9	œÜKZ	0.295	PA5437	0.573271	0.0235022	PA01	0.170949
PA5438	Q9HTC8	œÜKZ	0.549	PA5438	0.560702	0.0222557	PA01	0.168317
PA5440	Q9HTC6	œÜKZ	0.246	PA5440	-0.0338037	0.942953	PA01	0.971832
PA5441	Q9HTC5	œÜKZ	0.399	PA5441	0.3858	0.0218921	PA01	0.166545
PA5445	Q9HTC2	œÜKZ	0.315	PA5445	0.333569	0.160089	PA01	0.414402
PA5446	Q9HTC1	œÜKZ	0.71	PA5446	2.41046	0.112183	PA01	0.344835
PA5455	Q9HTB5	œÜKZ	0.236	PA5455	0.0600128	0.899361	PA01	0.952876
PA5456	Q9HTB4	œÜKZ	0.652	PA5456	0.134771	0.343904	PA01	0.594177
PA5457	Q9HTB3	œÜKZ	0.45	PA5457	0.402383	0.032667	PA01	0.199423
PA5459	Q9HTB1	œÜKZ	0.301	PA5459	0.164233	0.314745	PA01	0.572378
PA5464	Q9HTA6	œÜKZ	0.299	PA5464	-0.176124	0.172942	PA01	0.428526
PA5465	Q9HTA5	œÜKZ	0.284	PA5465	0.116884	0.804389	PA01	0.905258
PA5471	Q9HT99	œÜKZ	0.66	PA5471	-0.123028	0.366945	PA01	0.617783
PA5472	Q9HT98	œÜKZ	0.567	PA5472	-0.481773	0.0889425	PA01	0.312114
PA5475	Q9HT95	œÜKZ	0.538	PA5475	0.23918	0.86789	PA01	0.940727
PA5481	Q9HT89	œÜKZ	0.263	PA5481	1.94956	0.00167882	PA01	0.0693621
PA5488	Q9HT83	œÜKZ	0.194	PA5488	-0.733955	0.139734	PA01	0.387411
PA5494	Q9HT79	œÜKZ	0.496	PA5494	-0.903185	0.130996	PA01	0.373174
PA5498	Q9HT75	œÜKZ	0.513	PA5498	0.114312	0.478811	PA01	0.710182
PA5502	Q9HT71	œÜKZ	0.561	PA5502	0.0698625	0.908322	PA01	0.958494
PA5505	Q9HT68	œÜKZ	0.408	PA5505	-0.355195	0.458351	PA01	0.695011
PA5506	Q9HT67	œÜKZ	0.235	PA5506	1.13311	0.00207787	PA01	0.0745687
PA5507	Q9HT66	œÜKZ	0.561	PA5507	0.223903	0.439446	PA01	0.680984
PA5508	Q9HT65	œÜKZ	0.147	PA5508	0.0846993	0.716927	PA01	0.861172
PA5509	Q9HT64	œÜKZ	0.404	PA5509	0.353999	0.0262267	PA01	0.178809
PA5519	Q9HT54	œÜKZ	0.319	PA5519	0.961882	0.0486115	PA01	0.234306
PA5520	Q9HT53	œÜKZ	0.449	PA5520	-0.62429	0.0757548	PA01	0.289122
PA5521	Q9HT52	œÜKZ	0.491	PA5521	0.148119	0.537181	PA01	0.753512
PA5522	Q9HT51	œÜKZ	0.486	PA5522	0.122465	0.616713	PA01	0.806166
PA5523	Q9HT50	œÜKZ	0.297	PA5523	0.257226	0.0706429	PA01	0.278622
PA5525	Q9HT48	œÜKZ	0.725	PA5525	0.55765	0.0122302	PA01	0.136273
PA5527	Q9HT46	œÜKZ	0.436	PA5527	-0.00526148	0.989238	PA01	0.994934
PA5528	Q9HT45	œÜKZ	0.438	PA5528	0.24382	0.681304	PA01	0.842841
PA5533	Q9HT41	œÜKZ	0.197	PA5533	-1.04137	0.0489806	PA01	0.234942
PA5542	Q9HT32	œÜKZ	0.415	PA5542	1.62519	0.0923846	PA01	0.316107
PA5545	Q9HT29	œÜKZ	0.601	PA5545	1.24155	0.0880113	PA01	0.310401
PA5546	Q9HT28	œÜKZ	0.424	PA5546	-0.0384558	0.941652	PA01	0.971037
PA5547	Q9HT27	œÜKZ	0.2	PA5547	0.143476	0.571568	PA01	0.77505
aat	Q9I0M1	œÜKZ	0.419	aat	-0.236978	0.0970694	PA01	0.325281
accA	Q9HXZ2	œÜKZ	0.281	accA	0.37059	0.0358754	PA01	0.20534
accB	P37799	œÜKZ	0.525	accB	0.114736	0.694479	PA01	0.850602
accC	P37798	œÜKZ	0.451	accC	0.627402	0.102488	PA01	0.330035
accD	Q9HZA7	œÜKZ	0.214	accD	0.270624	0.244674	PA01	0.506469
aceE	Q59637	œÜKZ	0.284	aceE	0.457247	0.00570106	PA01	0.0990166
aceF	Q59638	œÜKZ	0.088	aceF	0.227091	0.302095	PA01	0.559692
aceK	Q9I3W8	œÜKZ	0.342	aceK	0.624357	0.0350796	PA01	0.204298
ackA	Q9I5A4	œÜKZ	0.41	ackA	-0.0939474	0.774815	PA01	0.890257
acnA	Q9I3F5	œÜKZ	0.37	acnA	-0.537291	0.210135	PA01	0.466116
acnB	Q9I2V5	œÜKZ	0.25	acnB	0.152934	0.300897	PA01	0.559553
acpP1	O54439	œÜKZ	0.444	acpP1	0.529381	0.128171	PA01	0.368441
acsA1	Q9I558	œÜKZ	0.321	acsA1	2.46296	0.000230098	PA01	0.0401672
acsA2	Q9HV66	œÜKZ	0.325	acsA2	0.939712	0.060925	PA01	0.262677
acyP	Q9I504	œÜKZ	0.443	acyP	-0.705782	0.264964	PA01	0.52719
ada	Q9I1Z7	œÜKZ	0.369	ada	-0.439311	0.182772	PA01	0.441054
adhA	Q9HTD9	œÜKZ	0.356	adhA	-0.36751	0.704457	PA01	0.855612
adhC	Q9HY01	œÜKZ	0.534	adhC	-1.22399	0.00111609	PA01	0.0600347
adk	Q9HXV4	œÜKZ	0.286	adk	0.142873	0.624363	PA01	0.811308
aer	Q9I3F6	œÜKZ	0.734	aer	2.1661	0.014955	PA01	0.143976
aguA	Q9I6J9	œÜKZ	0.36	aguA	-0.249728	0.185227	PA01	0.44348
aguB	Q9I6J8	œÜKZ	0.167	aguB	1.58588	0.0634246	PA01	0.268329
aguR	Q9I6J7	œÜKZ	0.317	aguR	-0.47444	0.0110038	PA01	0.129782
ahcY	Q9I685	œÜKZ	0.305	ahcY	0.347024	0.188124	PA01	0.445187
ahpC	Q9I6Z3	œÜKZ	0.334	ahpC	0.540349	0.142565	PA01	0.390433
ahpF	Q9I6Z2	œÜKZ	0.116	ahpF	-0.31394	0.162554	PA01	0.417249
alaS	Q9I553	œÜKZ	0.223	alaS	0.057541	0.710619	PA01	0.8577
algB	P23747	œÜKZ	0.425	algB	0.105551	0.419444	PA01	0.666604
algC	P26276	œÜKZ	0.547	algC	-0.413022	0.0106126	PA01	0.127023
algF	Q06062	œÜKZ	0.311	algF	-0.493506	0.272387	PA01	0.533147
algH	Q9RQ16	œÜKZ	0.434	algH	0.840207	0.0693669	PA01	0.276864
algP	P15276	œÜKZ	0.313	algP	-0.0123104	0.924373	PA01	0.961877
algQ	P15275	œÜKZ	0.537	algQ	-0.289147	0.390909	PA01	0.641545
algR	P26275	œÜKZ	0.422	algR	-0.609546	0.0381766	PA01	0.20892
algU	Q06198	œÜKZ	0.292	algU	-0.402699	0.0708608	PA01	0.278881
algW	Q9HVX1	œÜKZ	0.382	algW	-0.0652635	0.90301	PA01	0.954445
alkA	Q9I339	œÜKZ	0.378	alkA	0.0784364	0.579302	PA01	0.781094
alkT	Q9HTK9	œÜKZ	0.483	alkT	-0.265099	0.236724	PA01	0.497812
alr	Q9HUN4	œÜKZ	0.335	alr	-0.0602192	0.695368	PA01	0.851055
ambB	Q9I1H0	œÜKZ	0.337	ambB	-0.0316979	0.893683	PA01	0.952567
ambC	Q9I1H1	œÜKZ	0.384	ambC	-0.0729383	0.918471	PA01	0.96091
ambD	Q9I1H2	œÜKZ	0.389	ambD	-0.110484	0.757732	PA01	0.88078
ambE	Q9I1H3	œÜKZ	0.109	ambE	-0.0379717	0.888543	PA01	0.951327
amgK	Q9I5U1	œÜKZ	0.512	amgK	0.0769508	0.442657	PA01	0.683361
amgR	Q9HTY9	œÜKZ	0.427	amgR	-0.262569	0.120667	PA01	0.35723
amiB	Q9HUL7	œÜKZ	0.306	amiB	0.0551087	0.917288	PA01	0.960769
amiC	P27017	œÜKZ	0.64	amiC	1.93598	0.0705905	PA01	0.278622
amiE	P11436	œÜKZ	0.309	amiE	1.86958	0.0196299	PA01	0.158284
amn	Q9HX46	œÜKZ	0.357	amn	-0.210125	0.134337	PA01	0.37994
ampC	P24735	œÜKZ	0.507	ampC	-0.231721	0.116043	PA01	0.349783
ampD	G3XCW9	œÜKZ	0.599	ampD	-1.18804	0.00162338	PA01	0.0692389
ampDh2	Q9HT86	œÜKZ	0.775	ampDh2	-0.331865	0.282891	PA01	0.543854
ampDh3	Q9I5D1	œÜKZ	0.686	ampDh3	-0.730548	0.563028	PA01	0.769444
amrZ	G3XCY4	œÜKZ	0.27	amrZ	-3.09088	0.00318305	PA01	0.0872963
anmK	Q9I5Q5	œÜKZ	0.448	anmK	-0.1619	0.443533	PA01	0.683916
anr	P23926	œÜKZ	0.512	anr	-0.223865	0.767948	PA01	0.886355
ansA	Q9I1L6	œÜKZ	0.293	ansA	0.164684	0.463823	PA01	0.697256
ansB	Q9I407	œÜKZ	0.27	ansB	1.05587	0.0831294	PA01	0.3019
anvM	Q9HXD2	œÜKZ	0.761	anvM	0.273975	0.764428	PA01	0.884408
aotJ	G3XD47	œÜKZ	0.252	aotJ	-0.787111	0.0656565	PA01	0.273148
aotP	O30506	œÜKZ	0.339	aotP	0.0693509	0.907463	PA01	0.957863
apaG	Q9I5U6	œÜKZ	0.435	apaG	-0.332309	0.0785125	PA01	0.291482
apaH	Q9I5U7	œÜKZ	0.237	apaH	0.349396	0.113898	PA01	0.346864
apeB	Q9HYZ3	œÜKZ	0.192	apeB	0.095983	0.365098	PA01	0.615715
aph	Q9HWR2	œÜKZ	0.314	aph	-0.242946	0.580284	PA01	0.781094
apt	Q04633	œÜKZ	0.182	apt	0.181154	0.14679	PA01	0.396401
arcA	P13981	œÜKZ	0.423	arcA	-0.174091	0.811129	PA01	0.907942
arcB	P08308	œÜKZ	0.281	arcB	0.410685	0.383092	PA01	0.63211
arcC	P13982	œÜKZ	0.371	arcC	-0.291987	0.712267	PA01	0.858277
argA	P22567	œÜKZ	0.174	argA	-0.589769	0.00647626	PA01	0.103701
argB	Q9HTN2	œÜKZ	0.25	argB	0.493065	0.0487819	PA01	0.234819
argC	Q9I5Q9	œÜKZ	0.326	argC	0.473231	0.0440993	PA01	0.224895
argE	Q9HTY4	œÜKZ	0.273	argE	-0.536869	0.164515	PA01	0.419639
argF	P11724	œÜKZ	0.33	argF	-0.038912	0.899781	PA01	0.953046
argG	Q9HY84	œÜKZ	0.402	argG	0.146963	0.167563	PA01	0.422425
argH	P50987	œÜKZ	0.205	argH	-0.0705085	0.463	PA01	0.696303
argJ	Q9HW04	œÜKZ	0.408	argJ	-0.591343	0.0217839	PA01	0.166545
argP	Q9HW38	œÜKZ	0.25	argP	-0.0031704	0.965375	PA01	0.984258
argR	G3XCU2	œÜKZ	0.266	argR	-0.487973	0.215673	PA01	0.472574
argS	Q9HUC8	œÜKZ	0.325	argS	0.457555	0.0192746	PA01	0.158284
arnA	Q9HY63	œÜKZ	0.308	arnA	0.324814	0.270847	PA01	0.531216
aroB	P34002	œÜKZ	0.353	aroB	-0.122135	0.26723	PA01	0.528979
aroC	Q9I344	œÜKZ	0.228	aroC	-0.24409	0.0420059	PA01	0.219945
aroE	P43904	œÜKZ	0.362	aroE	-0.213449	0.277208	PA01	0.539702
aroK	P34003	œÜKZ	0.405	aroK	-0.548679	0.0784356	PA01	0.291482
aroQ	Q9HU05	œÜKZ	0.355	aroQ	0.322026	0.369635	PA01	0.619945
aroQ1	O30557	œÜKZ	0.294	aroQ1	0.258782	0.224718	PA01	0.484008
arsC	G3XD22	œÜKZ	0.598	arsC	0.49154	0.0323835	PA01	0.19901
aruC	O30508	œÜKZ	0.42	aruC	-0.615871	0.00122754	PA01	0.0600347
aruG	P80358	œÜKZ	0.26	aruG	-0.695832	0.0221713	PA01	0.168025
aruH	Q9HUI9	œÜKZ	0.545	aruH	1.06808	0.352947	PA01	0.604937
asd	Q51344	œÜKZ	0.458	asd	-0.278037	0.0511893	PA01	0.239916
aspA	Q9HTD7	œÜKZ	0.19	aspA	-0.348387	0.168298	PA01	0.423399
aspC	P72173	œÜKZ	0.391	aspC	-0.0428319	0.871952	PA01	0.943457
aspP	Q9HUJ4	œÜKZ	0.341	aspP	-0.427032	0.0951163	PA01	0.321258
aspS	Q51422	œÜKZ	0.264	aspS	0.274467	0.173622	PA01	0.428564
astA	P80357	œÜKZ	0.331	astA	-0.378363	0.299489	PA01	0.55791
astB	O50175	œÜKZ	0.29	astB	-0.311666	0.150832	PA01	0.401781
astD	O50174	œÜKZ	0.35	astD	-0.449127	0.211118	PA01	0.466467
astE	O50177	œÜKZ	0.493	astE	-0.82264	0.0033622	PA01	0.0872963
atoB	Q9I2A8	œÜKZ	0.305	atoB	-0.0466555	0.854977	PA01	0.933906
atpA	Q9HT18	œÜKZ	0.506	atpA	0.191234	0.52962	PA01	0.749477
atpB	Q9HT14	œÜKZ	0.395	atpB	-0.400948	0.640614	PA01	0.822425
atpC	Q9HT21	œÜKZ	0.524	atpC	-0.0387887	0.875563	PA01	0.94555
atpD	Q9HT20	œÜKZ	0.352	atpD	0.0195571	0.885239	PA01	0.949988
atpE	Q9HT15	œÜKZ	0.323	atpE	-1.38606	0.479401	PA01	0.710747
atpF	Q9HT16	œÜKZ	0.539	atpF	0.279355	0.656929	PA01	0.830615
atpG	Q9HT19	œÜKZ	0.158	atpG	0.474064	0.119912	PA01	0.355688
atpH	Q9HT17	œÜKZ	0.433	atpH	0.306444	0.0697825	PA01	0.277798
atsA	P51691	œÜKZ	0.254	atsA	1.07541	0.0361716	PA01	0.20534
atuD	Q9HZV8	œÜKZ	0.619	atuD	0.739811	0.0630532	PA01	0.267278
atuF	Q9HZV6	œÜKZ	0.549	atuF	0.200559	0.342891	PA01	0.593266
atuR	Q9HZW2	œÜKZ	0.351	atuR	0.824013	0.0145481	PA01	0.142286
azoR1	Q9I5F3	œÜKZ	0.225	azoR1	-0.426302	0.117662	PA01	0.351778
azoR2	Q9I2E2	œÜKZ	0.447	azoR2	-0.289426	0.0959336	PA01	0.323721
azu	P00282	œÜKZ	0.532	azu	-0.419612	0.642714	PA01	0.823428
bamB	Q9HXJ7	œÜKZ	0.326	bamB	-0.0642539	0.89714	PA01	0.952567
bamD	P33641	œÜKZ	0.556	bamD	-0.235297	0.64395	PA01	0.824436
bamE	O68562	œÜKZ	0.332	bamE	-0.28835	0.50068	PA01	0.726461
bauA	Q9I700	œÜKZ	0.292	bauA	-0.0672704	0.750971	PA01	0.875855
bauC	Q9I702	œÜKZ	0.232	bauC	-0.185399	0.161245	PA01	0.415691
bcp	Q9I4W5	œÜKZ	0.358	bcp	-0.294944	0.0183665	PA01	0.156671
bdhA	Q9I2A6	œÜKZ	0.368	bdhA	0.578459	0.335444	PA01	0.586842
bdlA	Q9I3S1	œÜKZ	1	bdlA	0.893598	0.239053	PA01	0.499031
betA	Q9HTJ2	œÜKZ	0.428	betA	-0.221837	0.331476	PA01	0.585318
betB	Q9HTJ1	œÜKZ	0.369	betB	0.0429497	0.746234	PA01	0.873684
betC	Q9I799	œÜKZ	0.45	betC	-0.428231	0.637701	PA01	0.820644
betI	Q9HTJ0	œÜKZ	0.447	betI	0.0942219	0.709415	PA01	0.857658
bexR	Q9I150	œÜKZ	0.496	bexR	-1.62767	0.00189053	PA01	0.072234
bfiR	Q9HWI5	œÜKZ	0.724	bfiR	-0.551856	0.0332672	PA01	0.20007
bfiS	Q9HWI4	œÜKZ	0.237	bfiS	0.170993	0.403606	PA01	0.654476
bfmR	Q9HWS7	œÜKZ	0.629	bfmR	-0.151495	0.735562	PA01	0.867353
bfr	Q9HWF9	œÜKZ	0.255	bfr	-0.11817	0.827101	PA01	0.918779
bfrB	Q9HY79	œÜKZ	0.343	bfrB	0.0737858	0.86849	PA01	0.941099
bglX	Q9I311	œÜKZ	0.42	bglX	0.296536	0.0102919	PA01	0.125797
bioA	Q9I693	œÜKZ	0.234	bioA	-0.121052	0.334732	PA01	0.586631
bioB	Q9I618	œÜKZ	0.17	bioB	0.541637	0.187605	PA01	0.445107
bioC	Q9I615	œÜKZ	0.302	bioC	0.300041	0.182586	PA01	0.441054
bioD	Q9I614	œÜKZ	0.384	bioD	0.695314	0.0286765	PA01	0.187383
bioF	Q9I617	œÜKZ	0.278	bioF	0.898495	0.0343972	PA01	0.203498
birA	Q9HWC0	œÜKZ	0.441	birA	0.015784	0.902488	PA01	0.954445
bkdA1	Q9I1M2	œÜKZ	0.198	bkdA1	0.989281	0.0414748	PA01	0.218891
bkdA2	Q9I1M1	œÜKZ	0.302	bkdA2	0.932966	0.146676	PA01	0.396401
bkdB	Q9I1M0	œÜKZ	0.129	bkdB	1.35414	0.0127071	PA01	0.137176
bkdR	Q9I1M3	œÜKZ	0.573	bkdR	1.59223	0.0559911	PA01	0.251377
blc	Q9HU76	œÜKZ	0.871	blc	0.226948	0.591542	PA01	0.790159
bolA	Q9I584	œÜKZ	0.387	bolA	-0.379158	0.562096	PA01	0.768457
bphO	Q9HWR4	œÜKZ	0.368	bphO	0.687281	0.0591716	PA01	0.258691
bphP	Q9HWR3	œÜKZ	0.585	bphP	-0.206382	0.303412	PA01	0.560786
bpt	Q9I0M0	œÜKZ	0.308	bpt	-1.1925	0.00278447	PA01	0.0840644
braC	P21175	œÜKZ	0.455	braC	1.66566	0.0118403	PA01	0.134459
braF	P21629	œÜKZ	0.392	braF	1.36442	0.0384913	PA01	0.209164
braG	P21630	œÜKZ	0.457	braG	1.5404	0.0138895	PA01	0.14008
cafA	Q9HVU4	œÜKZ	0.331	cafA	-0.0688237	0.496235	PA01	0.722871
calB	Q9I6C8	œÜKZ	0.346	calB	-0.205088	0.275722	PA01	0.538229
carA	P38098	œÜKZ	0.255	carA	0.405305	0.0799042	PA01	0.294957
carB	P38100	œÜKZ	0.348	carB	0.189051	0.277876	PA01	0.540429
carR	Q9I0I1	œÜKZ	0.274	carR	-0.45457	0.0512798	PA01	0.239916
cat	P26841	œÜKZ	0.484	cat	-0.307126	0.29459	PA01	0.555115
catA	Q9I0X5	œÜKZ	0.428	catA	-2.6091	0.0752954	PA01	0.28849
catR	Q9I0X2	œÜKZ	0.298	catR	0.247714	0.0727253	PA01	0.284085
cbiD	Q9HZT9	œÜKZ	0.418	cbiD	-1.03224	0.0270368	PA01	0.180675
cbpA	Q9HV93	œÜKZ	0.558	cbpA	-0.707444	0.28204	PA01	0.543626
cbpD	Q9I589	œÜKZ	0.489	cbpD	-1.67101	0.0379164	PA01	0.208512
cbrB	Q9HV73	œÜKZ	0.302	cbrB	0.0405842	0.696418	PA01	0.851493
cc4	P00106	œÜKZ	0.478	cc4	-0.813801	0.174834	PA01	0.430397
cca	Q9I5V3	œÜKZ	0.449	cca	-0.348226	0.00345707	PA01	0.0873268
ccmA	Q9I3N7	œÜKZ	0.255	ccmA	-0.541496	0.216479	PA01	0.473491
ccmE	Q9I3N3	œÜKZ	0.492	ccmE	-0.0754448	0.606603	PA01	0.801862
ccmH	Q9I3N0	œÜKZ	0.966	ccmH	0.0641959	0.916924	PA01	0.960769
ccoN1	Q9I3G3	œÜKZ	0.51	ccoN1	-0.0968033	0.378629	PA01	0.628616
ccoN2	Q9I3G0	œÜKZ	0.48	ccoN2	0.093416	0.919787	PA01	0.961007
ccoO1	Q9I3G4	œÜKZ	0.378	ccoO1	-0.0767426	0.921446	PA01	0.961007
ccoO2	Q9I3G1	œÜKZ	0.505	ccoO2	-0.310532	0.598845	PA01	0.795964
ccoP1	Q9I3G5	œÜKZ	0.311	ccoP1	-0.320275	0.628597	PA01	0.813869
ccoP2	Q9I3G2	œÜKZ	0.467	ccoP2	-0.437607	0.532578	PA01	0.752213
ccpA	P14532	œÜKZ	0.426	ccpA	0.0551644	0.975329	PA01	0.988579
cheB1	O87125	œÜKZ	0.413	cheB1	1.28495	0.0162515	PA01	0.148782
cheB2	Q9I6V9	œÜKZ	0.634	cheB2	0.487733	0.337168	PA01	0.587382
cheB3	Q9HXT8	œÜKZ	0.417	cheB3	0.0365975	0.861561	PA01	0.938066
cheR1	O87131	œÜKZ	0.339	cheR1	0.935065	0.00340332	PA01	0.0872963
cheY	Q51455	œÜKZ	0.171	cheY	1.17633	0.0674716	PA01	0.275297
cheZ	Q51434	œÜKZ	0.336	cheZ	0.872845	0.00483109	PA01	0.0952884
chiC	Q9I1H5	œÜKZ	0.456	chiC	-0.663995	0.3985	PA01	0.648816
chpA	Q9I696	œÜKZ	0.133	chpA	-0.284783	0.202059	PA01	0.460058
chpB	G3XD63	œÜKZ	0.384	chpB	0.149016	0.480649	PA01	0.711469
chpC	G3XD95	œÜKZ	0.34	chpC	0.396351	0.14701	PA01	0.396494
cifR	Q9HZR6	œÜKZ	0.297	cifR	0.85341	0.25815	PA01	0.520271
clpA	Q9I0L8	œÜKZ	0.415	clpA	-0.174668	0.53712	PA01	0.753512
clpB	Q9HVN5	œÜKZ	0.232	clpB	0.0808007	0.778394	PA01	0.892235
clpP1	Q9I2U1	œÜKZ	0.13	clpP1	0.738932	0.198863	PA01	0.456901
clpP2	Q9HYR9	œÜKZ	0.498	clpP2	-0.387137	0.456375	PA01	0.694501
clpS	Q9I0L7	œÜKZ	0.367	clpS	0.256808	0.332519	PA01	0.585759
clpV1	Q9I742	œÜKZ	0.387	clpV1	-0.610399	0.191486	PA01	0.449043
clpX	Q9I2U0	œÜKZ	0.329	clpX	-0.0540407	0.198551	PA01	0.456901
cmk	Q9HZ70	œÜKZ	0.503	cmk	-0.225526	0.0947299	PA01	0.32084
cmoA	Q9I5G3	œÜKZ	0.384	cmoA	0.54107	0.233103	PA01	0.494518
cmoB	Q9I5G4	œÜKZ	0.338	cmoB	0.372547	0.158887	PA01	0.41333
cmoM	Q9HV18	œÜKZ	0.236	cmoM	-0.445459	0.199252	PA01	0.457205
cmpX	G3XCV6	œÜKZ	0.483	cmpX	0.3232	0.00888454	PA01	0.115028
coaC	Q9HTN4	œÜKZ	0.237	coaC	0.207454	0.290717	PA01	0.550281
coaD	Q9I6D1	œÜKZ	0.336	coaD	0.972061	0.0439033	PA01	0.224895
coaE	Q9HVP8	œÜKZ	0.389	coaE	-0.325282	0.00401032	PA01	0.0920821
coaX	Q9HWC1	œÜKZ	0.422	coaX	0.161305	0.704033	PA01	0.855612
cobB	Q9I471	œÜKZ	0.395	cobB	0.237732	0.350783	PA01	0.602657
cobB1	Q9I4L0	œÜKZ	0.44	cobB1	-0.338651	0.479724	PA01	0.710747
cobB2	Q9I4E1	œÜKZ	0.351	cobB2	0.111712	0.334042	PA01	0.585971
cobC	Q9I468	œÜKZ	0.395	cobC	1.24574	0.0328709	PA01	0.199423
cobH	Q9HZU2	œÜKZ	0.526	cobH	0.0260095	0.929404	PA01	0.963826
cobI	Q9HZU3	œÜKZ	0.407	cobI	0.33654	0.148812	PA01	0.399257
cobJ	Q9HZU4	œÜKZ	0.338	cobJ	0.116247	0.646284	PA01	0.825407
cobL	Q9HZU0	œÜKZ	0.209	cobL	-0.210912	0.160737	PA01	0.415282
cobM	Q9HZP9	œÜKZ	0.431	cobM	-0.20096	0.349759	PA01	0.601461
cobN	Q9HZQ3	œÜKZ	0.267	cobN	-0.120624	0.452067	PA01	0.691485
cobO	Q9I472	œÜKZ	0.313	cobO	0.327108	0.42633	PA01	0.672304
cobP	Q9I466	œÜKZ	0.431	cobP	0.161243	0.500411	PA01	0.726461
cobQ	Q9I467	œÜKZ	0.207	cobQ	0.198405	0.490923	PA01	0.720008
cobT	Q9I465	œÜKZ	0.315	cobT	0.00959364	0.96607	PA01	0.984258
cobW	Q9HZQ2	œÜKZ	0.23	cobW	-0.0307603	0.874135	PA01	0.944704
codA	Q9I680	œÜKZ	0.254	codA	0.179253	0.466544	PA01	0.699397
copR	Q9I034	œÜKZ	0.507	copR	-0.104787	0.742599	PA01	0.871689
coq7	Q9I5R6	œÜKZ	0.177	coq7	-0.093556	0.811157	PA01	0.907942
cpdA	Q9HUJ6	œÜKZ	0.471	cpdA	-0.78967	0.0375857	PA01	0.208254
cpg2	Q9I056	œÜKZ	0.368	cpg2	-0.539822	0.100757	PA01	0.329207
cpo	Q9I0C5	œÜKZ	0.368	cpo	0.942031	0.495569	PA01	0.722762
cpoB	G3XDB2	œÜKZ	0.162	cpoB	0.0491725	0.777335	PA01	0.891578
crc	G3XDB0	œÜKZ	0.442	crc	0.274543	0.392591	PA01	0.642581
creB	Q9I655	œÜKZ	0.414	creB	-0.274537	0.285275	PA01	0.545278
csaA	Q9HZ19	œÜKZ	0.135	csaA	-0.470005	0.13419	PA01	0.37994
csd	Q9HXX3	œÜKZ	0.343	csd	0.208046	0.140762	PA01	0.388207
cspA	P95459	œÜKZ	0.364	cspA	0.738585	0.328499	PA01	0.582363
cspD	Q9I0L6	œÜKZ	0.25	cspD	-1.63031	0.0284341	PA01	0.186243
csrA	O69078	œÜKZ	0.391	csrA	-1.35899	0.0495907	PA01	0.237156
cti	Q9I2P9	œÜKZ	0.34	cti	0.0721852	0.725033	PA01	0.862888
cyaA	Q9HTS8	œÜKZ	0.213	cyaA	0.83868	0.00277769	PA01	0.0840644
cyaY	Q9HTS5	œÜKZ	0.348	cyaY	0.290452	0.561691	PA01	0.7684
cycB	Q9HTQ4	œÜKZ	0.31	cycB	-0.738044	0.0467852	PA01	0.230324
cycH	Q9I3M9	œÜKZ	0.554	cycH	-0.216115	0.649802	PA01	0.827307
cynR	Q9I261	œÜKZ	0.468	cynR	0.43009	0.0557036	PA01	0.250393
cynS	Q9I263	œÜKZ	0.3	cynS	-0.711265	0.0585361	PA01	0.257447
cyoA	Q9I427	œÜKZ	0.63	cyoA	-0.702067	0.500907	PA01	0.726504
cyoB	Q9I426	œÜKZ	0.323	cyoB	-0.60166	0.543084	PA01	0.757138
cysA	Q9I6L0	œÜKZ	0.302	cysA	0.122121	0.482456	PA01	0.712706
cysB	G3XCU6	œÜKZ	0.188	cysB	0.611751	0.00209518	PA01	0.0745687
cysD	O50273	œÜKZ	0.228	cysD	0.394332	0.192109	PA01	0.449044
cysE	Q9HXI6	œÜKZ	0.294	cysE	-0.549579	0.423315	PA01	0.669276
cysG	Q9I0M7	œÜKZ	0.41	cysG	0.574942	0.00576035	PA01	0.0990166
cysH	O05927	œÜKZ	0.266	cysH	-0.235659	0.583655	PA01	0.782489
cysI	Q9I2Q7	œÜKZ	0.378	cysI	0.238434	0.275864	PA01	0.538229
cysK	Q9I0D3	œÜKZ	0.618	cysK	0.205393	0.333007	PA01	0.585759
cysM	Q9I526	œÜKZ	0.409	cysM	0.0617339	0.578583	PA01	0.780523
cysNC	O50274	œÜKZ	0.142	cysNC	0.491231	0.148575	PA01	0.399257
cysP	Q9I3L9	œÜKZ	0.301	cysP	-0.536769	0.0619356	PA01	0.26447
cysQ	Q9HU14	œÜKZ	0.292	cysQ	0.0887194	0.279213	PA01	0.541316
cysS	Q9I2U7	œÜKZ	0.431	cysS	0.245423	0.217289	PA01	0.474445
dacC	G3XD74	œÜKZ	0.323	dacC	-0.00896434	0.966548	PA01	0.984258
dadA1	Q9HTQ0	œÜKZ	0.192	dadA1	0.380706	0.0504985	PA01	0.239005
dadX	Q9HTQ2	œÜKZ	0.239	dadX	0.593696	0.19069	PA01	0.447792
dapA	Q9I4W3	œÜKZ	0.486	dapA	0.0770235	0.704391	PA01	0.855612
dapB	P38103	œÜKZ	0.227	dapB	0.0612076	0.789204	PA01	0.897334
dapD	G3XD76	œÜKZ	0.34	dapD	1.13689	0.0405481	PA01	0.215859
dapE	Q9I4H5	œÜKZ	0.238	dapE	-0.333927	0.321794	PA01	0.578484
dapF	Q51564	œÜKZ	0.256	dapF	-0.396996	0.00779222	PA01	0.10993
dauA	Q9HXE3	œÜKZ	0.453	dauA	0.444171	0.117675	PA01	0.351778
dauB	Q9HXE4	œÜKZ	0.273	dauB	-0.0995597	0.412902	PA01	0.661601
dauR	Q9HXE2	œÜKZ	0.306	dauR	-0.343563	0.00997328	PA01	0.123172
davD	Q9I6M5	œÜKZ	0.163	davD	0.526932	0.00796031	PA01	0.111385
davT	Q9I6M4	œÜKZ	0.282	davT	0.571717	0.0391433	PA01	0.211455
dbpA	Q9I663	œÜKZ	0.321	dbpA	0.118533	0.718571	PA01	0.861245
dcd	Q9HYC9	œÜKZ	0.369	dcd	0.578419	0.034595	PA01	0.203683
dctD	Q9HU19	œÜKZ	0.22	dctD	-0.351747	0.176694	PA01	0.432921
dctP	Q9HU18	œÜKZ	0.46	dctP	1.49171	0.283324	PA01	0.543854
ddlA	Q9HWI0	œÜKZ	0.462	ddlA	-0.221314	0.333655	PA01	0.585759
ddlB	Q9LCT6	œÜKZ	0.39	ddlB	0.833229	0.00404526	PA01	0.0920821
deaD	Q9I003	œÜKZ	0.184	deaD	0.773605	0.141722	PA01	0.388854
def	Q9I7A8	œÜKZ	0.239	def	0.297088	0.446854	PA01	0.687814
der	Q9HXJ8	œÜKZ	0.21	der	0.034696	0.81441	PA01	0.910471
desT	Q9HUS3	œÜKZ	0.529	desT	0.603348	0.00457567	PA01	0.0937629
dgcA	Q9HTG6	œÜKZ	0.374	dgcA	0.118014	0.391742	PA01	0.64205
dgcP	Q9HT84	œÜKZ	0.1	dgcP	-0.463223	0.0682296	PA01	0.275624
dgt	Q9I4L1	œÜKZ	0.615	dgt	-0.54668	0.0993031	PA01	0.328147
dgt2	Q9HZG5	œÜKZ	0.233	dgt2	0.0305324	0.881902	PA01	0.948626
dhcA	Q9I2B0	œÜKZ	0.245	dhcA	1.01011	0.100161	PA01	0.329207
dhcB	Q9I2A9	œÜKZ	0.359	dhcB	0.154306	0.682505	PA01	0.842906
dhcR	Q9I2B1	œÜKZ	0.204	dhcR	0.834687	0.00307839	PA01	0.0872963
dinG	Q9I4S9	œÜKZ	0.24	dinG	0.133054	0.608322	PA01	0.801862
dksA	G3XD14	œÜKZ	0.466	dksA	-0.0863965	0.690327	PA01	0.846966
dnaA	Q9I7C5	œÜKZ	0.175	dnaA	0.0631051	0.663953	PA01	0.83432
dnaB	Q9HUN3	œÜKZ	0.367	dnaB	-0.342224	0.0439722	PA01	0.224895
dnaE	Q9HXZ1	œÜKZ	0.065	dnaE	0.0353356	0.710547	PA01	0.8577
dnaG	Q9I5W0	œÜKZ	0.255	dnaG	0.156829	0.460211	PA01	0.695159
dnaJ	Q9HV44	œÜKZ	0.279	dnaJ	0.839445	0.0408402	PA01	0.21679
dnaK	Q9HV43	œÜKZ	0.325	dnaK	0.1299	0.214163	PA01	0.470252
dnaN	Q9I7C4	œÜKZ	0.423	dnaN	0.286717	0.0762874	PA01	0.290272
dnaQ	G3XD54	œÜKZ	0.142	dnaQ	0.154003	0.322504	PA01	0.578484
dnaX	Q9I3I1	œÜKZ	0.092	dnaX	-0.0352239	0.655788	PA01	0.830318
dnr	G3XCW6	œÜKZ	0.403	dnr	0.407777	0.0686644	PA01	0.275861
dsbA	P0C2B2	œÜKZ	0.471	dsbA	-1.064	0.013555	PA01	0.139524
dsbC	G3XD17	œÜKZ	0.487	dsbC	-0.134488	0.294005	PA01	0.554737
dsbD1	Q9HUW5	œÜKZ	0.486	dsbD1	-0.204771	0.708993	PA01	0.857658
dsbG	Q9I106	œÜKZ	0.417	dsbG	1.22492	0.0292215	PA01	0.189555
dsdA	Q9HYN9	œÜKZ	0.408	dsdA	-0.399127	0.0135796	PA01	0.139524
dtd	Q9HUA4	œÜKZ	0.603	dtd	0.3799	0.0371821	PA01	0.207503
dusA	Q9I048	œÜKZ	0.335	dusA	0.193661	0.150318	PA01	0.401285
dusB	Q9HUW1	œÜKZ	0.518	dusB	-0.877001	0.0693151	PA01	0.276864
dut	Q9HTN3	œÜKZ	0.487	dut	-0.156543	0.659185	PA01	0.831557
dxr	Q9KGU6	œÜKZ	0.308	dxr	0.208248	0.414032	PA01	0.661687
dxs	Q9KGU7	œÜKZ	0.346	dxs	-0.168634	0.141022	PA01	0.388632
eagT6	Q9I738	œÜKZ	0.318	eagT6	-0.320926	0.477903	PA01	0.709408
earP	Q9HZZ1	œÜKZ	0.341	earP	0.377356	0.00735942	PA01	0.109289
eco	Q9I088	œÜKZ	0.189	eco	0.0695824	0.429358	PA01	0.674115
eda	O68283	œÜKZ	0.41	eda	0.739239	0.135929	PA01	0.381589
edd	P31961	œÜKZ	0.398	edd	0.313986	0.340991	PA01	0.591933
efp	Q9HZZ2	œÜKZ	0.338	efp	0.589589	0.0452618	PA01	0.227114
engB	Q9HT81	œÜKZ	0.374	engB	0.288237	0.0400577	PA01	0.214186
eno	Q9HXZ5	œÜKZ	0.422	eno	-0.21567	0.122051	PA01	0.360162
epd	Q9I5Y5	œÜKZ	0.306	epd	-0.089153	0.326912	PA01	0.582059
era	Q9XCX8	œÜKZ	0.48	era	-0.0934375	0.67381	PA01	0.839231
erdR	Q9HY22	œÜKZ	0.473	erdR	0.354007	0.225691	PA01	0.484702
erpA	Q9I5Q6	œÜKZ	0.587	erpA	-0.0986027	0.719944	PA01	0.861583
estA	O33407	œÜKZ	0.334	estA	0.894646	0.062302	PA01	0.265109
estX	Q9I2W8	œÜKZ	0.351	estX	0.214214	0.638005	PA01	0.820644
etfA	Q9HZP7	œÜKZ	0.512	etfA	-0.143887	0.181705	PA01	0.440272
etfB	Q9HZP6	œÜKZ	0.509	etfB	0.200429	0.131038	PA01	0.373174
ettA	Q9HVJ1	œÜKZ	0.486	ettA	-0.0476193	0.795792	PA01	0.901267
eutB	Q9HX03	œÜKZ	0.397	eutB	-0.119966	0.656123	PA01	0.830447
eutC	Q9HX02	œÜKZ	0.443	eutC	0.160434	0.649263	PA01	0.827078
exoS	G3XDA1	œÜKZ	0.164	exoS	-1.29058	0.144575	PA01	0.392234
exoY	Q9I1S4	œÜKZ	0.647	exoY	-0.941051	0.0778432	PA01	0.291059
exsA	P26993	œÜKZ	0.311	exsA	-0.134324	0.792819	PA01	0.898937
exsC	P26995	œÜKZ	0.358	exsC	-2.60504	0.0904587	PA01	0.313218
exsD	Q9I321	œÜKZ	0.253	exsD	-0.537104	0.165574	PA01	0.420295
exsE	Q9I322	œÜKZ	0.423	exsE	-0.0961213	0.834734	PA01	0.922411
fabA	O33877	œÜKZ	0.296	fabA	0.560267	0.0635052	PA01	0.268361
fabB	Q9I3B2	œÜKZ	0.24	fabB	-0.092609	0.581619	PA01	0.781864
fabD	G3XCZ6	œÜKZ	0.489	fabD	0.282404	0.226362	PA01	0.484702
fabF1	G3XDA2	œÜKZ	0.458	fabF1	0.17109	0.256809	PA01	0.519854
fabF2	Q9I3X1	œÜKZ	0.284	fabF2	0.480138	0.0699799	PA01	0.277798
fabG	O54438	œÜKZ	0.456	fabG	0.709873	0.0899231	PA01	0.312877
fabH	Q9HYR2	œÜKZ	0.388	fabH	0.477089	0.206107	PA01	0.463251
fabI	Q9ZFE4	œÜKZ	0.369	fabI	0.227249	0.459515	PA01	0.695133
fabV	Q9HZP8	œÜKZ	0.327	fabV	0.102604	0.608686	PA01	0.801862
fabY	Q9HU15	œÜKZ	0.251	fabY	0.852155	0.0416736	PA01	0.21931
fabZ	Q9HXY7	œÜKZ	0.284	fabZ	0.639877	0.0507017	PA01	0.239657
fadA	Q9HZJ3	œÜKZ	0.195	fadA	-0.209513	0.617323	PA01	0.80626
fadB	Q9HZJ2	œÜKZ	0.249	fadB	-0.574134	0.17916	PA01	0.43694
fadD1	Q9HYU4	œÜKZ	0.345	fadD1	-0.447488	0.00122729	PA01	0.0600347
fadD2	Q9HYU3	œÜKZ	0.424	fadD2	0.704745	0.0659264	PA01	0.27355
fadH1	Q9HZB6	œÜKZ	0.258	fadH1	-0.525284	0.149467	PA01	0.399909
fahA	Q9I2A2	œÜKZ	0.356	fahA	1.15281	0.0361806	PA01	0.20534
fan1	Q9I2N0	œÜKZ	0.35	fan1	-0.464683	0.193482	PA01	0.450027
fba	Q9I5Y1	œÜKZ	0.169	fba	0.152225	0.38249	PA01	0.6314
fbp	Q9HU73	œÜKZ	0.363	fbp	0.0804008	0.817604	PA01	0.911819
fdhE	Q9HV00	œÜKZ	0.368	fdhE	-0.558876	0.120999	PA01	0.357922
fdnG	Q14T72	œÜKZ	0.162	fdnG	0.0955833	0.788901	PA01	0.897334
fdnH	Q9HUZ8	œÜKZ	0.584	fdnH	0.482607	0.296242	PA01	0.555909
fdx	Q51383	œÜKZ	0.373	fdx	0.812856	0.0328434	PA01	0.199423
fdxA	Q9HY07	œÜKZ	0.615	fdxA	-0.225014	0.53033	PA01	0.750193
fecA	Q9HXB2	œÜKZ	0.647	fecA	-0.713948	0.437067	PA01	0.679839
ffh	Q9HXP8	œÜKZ	0.344	ffh	0.336534	0.0568854	PA01	0.253244
fgtA	Q9I4N8	œÜKZ	0.171	fgtA	1.56044	0.00650965	PA01	0.103701
fha1	Q9I751	œÜKZ	0.234	fha1	-0.930026	0.0173318	PA01	0.153521
fimL	Q9I2S3	œÜKZ	0.309	fimL	-0.185862	0.327186	PA01	0.582059
fimV	Q9HZA6	œÜKZ	0.25	fimV	-0.0803932	0.854927	PA01	0.933906
fimW	Q9HUK7	œÜKZ	0.318	fimW	-0.194993	0.0269889	PA01	0.180675
fimX	Q9HUK6	œÜKZ	0.155	fimX	-0.35224	0.0103916	PA01	0.125797
fkl	P30417	œÜKZ	0.658	fkl	-0.781998	0.125057	PA01	0.363966
fklB	Q9HVL2	œÜKZ	0.283	fklB	0.620512	0.0876879	PA01	0.310004
fleN	G3XD64	œÜKZ	0.415	fleN	0.575987	0.00183643	PA01	0.0720758
fleQ	G3XCV0	œÜKZ	0.213	fleQ	0.733524	0.000724729	PA01	0.0474697
flgM	Q9HYP5	œÜKZ	0.464	flgM	-0.172552	0.668569	PA01	0.835256
fliA	P29248	œÜKZ	0.342	fliA	0.413341	0.151218	PA01	0.402224
fliC	P72151	œÜKZ	0.67	fliC	7.02202	0.000183297	PA01	0.036757
fliD	Q9K3C5	œÜKZ	0.456	fliD	1.38919	0.00896555	PA01	0.115028
fliG	Q51464	œÜKZ	0.434	fliG	2.1695	1.44759e-05	PA01	0.0106195
fliI	Q9I4N1	œÜKZ	0.2	fliI	1.10927	0.00223795	PA01	0.0746254
fliM	Q51465	œÜKZ	0.14	fliM	0.712528	0.000772877	PA01	0.0488778
fliN	Q51466	œÜKZ	0.184	fliN	1.37721	0.000869588	PA01	0.0531608
fmt	O85732	œÜKZ	0.312	fmt	0.0425012	0.918263	PA01	0.96091
folA	Q9I6E3	œÜKZ	0.624	folA	0.0501151	0.662757	PA01	0.834236
folB	Q9I5V5	œÜKZ	0.495	folB	1.48755	0.163706	PA01	0.418448
folC	Q9HZA8	œÜKZ	0.239	folC	0.0967574	0.697063	PA01	0.851493
folD	Q9I2U6	œÜKZ	0.346	folD	0.389142	0.105666	PA01	0.334922
folE1	Q9HYG8	œÜKZ	0.425	folE1	-0.682678	0.037084	PA01	0.207503
folE2	Q9I351	œÜKZ	0.503	folE2	0.295405	0.0225957	PA01	0.168988
folK	Q9HV71	œÜKZ	0.396	folK	0.109656	0.540787	PA01	0.755833
folM	Q9HYG9	œÜKZ	0.514	folM	0.478471	0.0344912	PA01	0.203683
folP	Q9HV49	œÜKZ	0.261	folP	0.311868	0.318725	PA01	0.57656
folX	Q9HYG7	œÜKZ	0.344	folX	0.769134	0.0823892	PA01	0.300401
fosA	Q9I4K6	œÜKZ	0.442	fosA	-0.645169	0.448795	PA01	0.688893
fpr	Q9HYK7	œÜKZ	0.458	fpr	-0.260173	0.438392	PA01	0.680212
fptA	P42512	œÜKZ	0.293	fptA	0.607132	0.471972	PA01	0.704756
fpvA	P48632	œÜKZ	0.228	fpvA	-0.296758	0.476157	PA01	0.707962
frr	O82853	œÜKZ	0.443	frr	-0.453548	0.0233884	PA01	0.170894
fruA	Q9HY57	œÜKZ	0.964	fruA	-0.00452251	0.991435	PA01	0.996324
fruI	Q9HY55	œÜKZ	0.425	fruI	0.524654	0.0313737	PA01	0.195712
fruK	Q9HY56	œÜKZ	0.149	fruK	0.329148	0.113496	PA01	0.346482
fruR	Q9HY54	œÜKZ	0.311	fruR	0.299324	0.0197414	PA01	0.158284
ftsA	P47203	œÜKZ	0.392	ftsA	0.178378	0.119692	PA01	0.355489
ftsE	Q9I6C0	œÜKZ	0.314	ftsE	-0.0112168	0.983706	PA01	0.992
ftsH	Q9HV48	œÜKZ	0.238	ftsH	-0.251442	0.502733	PA01	0.727139
ftsI	G3XD46	œÜKZ	0.554	ftsI	-0.42563	0.483593	PA01	0.71381
ftsK	Q9I0M3	œÜKZ	0.126	ftsK	-0.302544	0.553163	PA01	0.762731
ftsX	Q9I6B9	œÜKZ	0.901	ftsX	-0.773825	0.211828	PA01	0.466778
ftsY	Q9I6C1	œÜKZ	0.265	ftsY	0.0213139	0.858481	PA01	0.936339
ftsZ	P47204	œÜKZ	0.528	ftsZ	-0.215521	0.0142691	PA01	0.141201
fumC1	Q9I587	œÜKZ	0.334	fumC1	0.437411	0.0132267	PA01	0.138221
fumC2	Q51404	œÜKZ	0.311	fumC2	1.50936	0.175515	PA01	0.431783
fur	Q03456	œÜKZ	0.464	fur	0.369938	0.236765	PA01	0.497812
fusA	Q9HWD2	œÜKZ	0.257	fusA	0.391402	0.148844	PA01	0.399257
fusB	Q9I244	œÜKZ	0.351	fusB	0.0327057	0.840997	PA01	0.925804
gacA	Q51373	œÜKZ	0.337	gacA	-0.126664	0.0963338	PA01	0.324474
gacS	G3XD98	œÜKZ	0.446	gacS	-0.197552	0.565301	PA01	0.77084
galU	Q9I291	œÜKZ	0.298	galU	0.27003	0.366231	PA01	0.617342
gap	P27726	œÜKZ	0.277	gap	1.05711	0.0298716	PA01	0.19153
gatA	Q9HVT8	œÜKZ	0.161	gatA	0.346017	0.0733867	PA01	0.284913
gatB	Q9HVT7	œÜKZ	0.224	gatB	-0.0131245	0.910196	PA01	0.9588
[truncated: 3,707 more rows]

## Sheet: Fig3F
Phage	GeneName	Assembled	logv
PA01 C3	pilH	1.11857e+06	0
PA01 C3	PA1667	221973	0
PA01 C3	pslD	223447	0
PA01 C3	pslE	461001	0
PA01 C3	pslG	196577	0
PA01 C3	pslI	606174	0
PA01 C3	PA2366	1.18652e+06	0
PA01 C3	PA3346	267938	0
œÜKZ	pilH	870536	-0.361684
œÜKZ	PA1667	63435.7	-1.80702
œÜKZ	pslD	33711.2	-2.72863
œÜKZ	pslE	105808	-2.12332
œÜKZ	pslG	61329.7	-1.68044
œÜKZ	pslI	32168.2	-4.23602
œÜKZ	PA2366	40618.3	-4.86846
œÜKZ	PA3346	12071.1	-4.47227
œÜPA3	pilH	654426	-0.773358
œÜPA3	PA1667	37535.5	-2.56406
œÜPA3	pslE	68705.6	-2.74627
œÜPA3	pslG	14137.7	-3.79747
œÜPA3	pslI	113150	-2.4215
œÜPA3	PA2366	50892.4	-4.54314
œÜPA3	PA3346	13581.1	-4.30222

## Sheet: Fig4A
OrgA	OrgB	0	inter	cond
Pseudomonas aeruginosa (strain ATCC 15692 / DSM 22644 / CIP 104116 / JCM 14847 / LMG 12228 / 1C / PRS 101 / PAO1)	Pseudomonas aeruginosa (strain ATCC 15692 / DSM 22644 / CIP 104116 / JCM 14847 / LMG 12228 / 1C / PRS 101 / PAO1)	39702	PA01-PA01	œÜPA3
Pseudomonas phage PhiPA3 (Pseudomonas aeruginosa phage PhiPA3)	Pseudomonas aeruginosa (strain ATCC 15692 / DSM 22644 / CIP 104116 / JCM 14847 / LMG 12228 / 1C / PRS 101 / PAO1)	3979	Phage-PA01	œÜPA3
Pseudomonas phage PhiPA3 (Pseudomonas aeruginosa phage PhiPA3)	Pseudomonas phage PhiPA3 (Pseudomonas aeruginosa phage PhiPA3)	145	Phage-phage	œÜPA3
Pseudomonas aeruginosa (strain ATCC 15692 / DSM 22644 / CIP 104116 / JCM 14847 / LMG 12228 / 1C / PRS 101 / PAO1)	Pseudomonas aeruginosa (strain ATCC 15692 / DSM 22644 / CIP 104116 / JCM 14847 / LMG 12228 / 1C / PRS 101 / PAO1)	59723	PA01-PA01	œÜKZ
Pseudomonas aeruginosa (strain ATCC 15692 / DSM 22644 / CIP 104116 / JCM 14847 / LMG 12228 / 1C / PRS 101 / PAO1)	Pseudomonas phage phiKZ	4151	Phage-PA01	œÜKZ
Pseudomonas phage phiKZ	Pseudomonas aeruginosa (strain ATCC 15692 / DSM 22644 / CIP 104116 / JCM 14847 / LMG 12228 / 1C / PRS 101 / PAO1)	2399	Phage-PA01	œÜKZ
Pseudomonas phage phiKZ	Pseudomonas phage phiKZ	230	Phage-phage	œÜKZ

## Sheet: Fig4B
X	X0	X1	cond
1	304	1	œÜPA3
2	174	2	œÜPA3
3	129	3	œÜPA3
4	60	4	œÜPA3
5	62	5	œÜPA3
6	49	6	œÜPA3
7	28	7	œÜPA3
8	18	8	œÜPA3
9	15	9	œÜPA3
10	9	10	œÜPA3
12	1	12	œÜPA3
14	1	14	œÜPA3
15	1	15	œÜPA3
17	1	17	œÜPA3
18	1	18	œÜPA3
20	1	20	œÜPA3
21	1	21	œÜPA3
22	2	22	œÜPA3
25	1	25	œÜPA3
31	1	31	œÜPA3
32	1	32	œÜPA3
33	1	33	œÜPA3
34	1	34	œÜPA3
35	1	35	œÜPA3
40	1	40	œÜPA3
63	1	63	œÜPA3
67	1	67	œÜPA3
69	1	69	œÜPA3
75	1	75	œÜPA3
84	1	84	œÜPA3
98	1	98	œÜPA3
100	1	100	œÜPA3
102	1	102	œÜPA3
113	1	113	œÜPA3
125	1	125	œÜPA3
132	1	132	œÜPA3
139	1	139	œÜPA3
1	340	1	œÜKZ
2	208	2	œÜKZ
3	140	3	œÜKZ
4	120	4	œÜKZ
5	72	5	œÜKZ
6	57	6	œÜKZ
7	59	7	œÜKZ
8	70	8	œÜKZ
9	50	9	œÜKZ
10	37	10	œÜKZ
11	33	11	œÜKZ
12	32	12	œÜKZ
13	29	13	œÜKZ
14	30	14	œÜKZ
15	28	15	œÜKZ
16	13	16	œÜKZ
17	9	17	œÜKZ
18	13	18	œÜKZ
19	4	19	œÜKZ
20	1	20	œÜKZ
21	3	21	œÜKZ
22	2	22	œÜKZ
23	3	23	œÜKZ
25	1	25	œÜKZ
26	2	26	œÜKZ
29	1	29	œÜKZ
30	1	30	œÜKZ
31	3	31	œÜKZ
34	1	34	œÜKZ
35	2	35	œÜKZ
37	1	37	œÜKZ
38	1	38	œÜKZ
39	1	39	œÜKZ
41	1	41	œÜKZ
43	1	43	œÜKZ
44	1	44	œÜKZ
46	2	46	œÜKZ
49	1	49	œÜKZ
51	1	51	œÜKZ
53	1	53	œÜKZ
56	1	56	œÜKZ
58	2	58	œÜKZ
60	1	60	œÜKZ
63	1	63	œÜKZ
65	1	65	œÜKZ
69	1	69	œÜKZ
72	2	72	œÜKZ
77	1	77	œÜKZ
79	1	79	œÜKZ
91	1	91	œÜKZ
95	1	95	œÜKZ
96	1	96	œÜKZ
108	1	108	œÜKZ
109	1	109	œÜKZ
111	1	111	œÜKZ
115	1	115	œÜKZ
120	1	120	œÜKZ
127	1	127	œÜKZ
135	1	135	œÜKZ
138	1	138	œÜKZ
141	1	141	œÜKZ
144	1	144	œÜKZ
146	1	146	œÜKZ

[truncated: 5 more sheets: Fig4C, Fig5C, Fig5E, Fig6A, Fig6B]
